# Supplementary material for: The SMARCD Family of SWI/SNF Accessory Proteins Is Involved in the Transcriptional Regulation of Androgen Receptor-Driven Genes and Plays a Role in Various Essential Processes of Prostate Cancer
Source: Cells. 2022 Dec 28;12(1):124. doi: 10.3390/cells12010124 (PMC9818446; doi:10.3390/cells12010124)
Supplement: Supplementary file 1 [file cells-12-00124-s001.zip]

Archive with 4 entries (4 files):
- Suppl. Table S1.xlsx
- Suppl. Table S2.xlsx
- Suppl. Table S3.xlsx
- Supplementary Figures.pdf
