# Supplementary material for: The SMARCD Family of SWI/SNF Accessory Proteins Is Involved in the Transcriptional Regulation of Androgen Receptor-Driven Genes and Plays a Role in Various Essential Processes of Prostate Cancer
Source: Cells. 2022 Dec 28;12(1):124. doi: 10.3390/cells12010124 (PMC9818446; doi:10.3390/cells12010124)
Supplement: Supplementary file 1 [file cells-12-00124-s001.zip › Suppl. Table S1.xlsx]

## Sheet: Sheet1
			AR/siRNA w/ DHT		AR/siRNA w/o DHT		SMARCD1/siRNA w/ DHT		SMARCD1/siRNA w/o DHT		SMARCD2/siRNA w/ DHT		SMARCD2/siRNA w/o DHT		SMARCD3/siRNA w/ DHT		SMARCD3/siRNA w/o DHT		Significant differential expression*
GeneType	GeneSymbol	ENSG	log2FoldChange	padj	log2FoldChange	padj	log2FoldChange	padj	log2FoldChange	padj	log2FoldChange	padj	log2FoldChange	padj	log2FoldChange	padj	log2FoldChange	padj	AR/siRNA w DHT	AR/siRNA w/o DHT	SMARCD1/siRNA w DHT	SMARCD1/siRNA w/o DHT	SMARCD2/siRNA w DHT	SMARCD2/siRNA w/o DHT	SMARCD3/siRNA w DHT	SMARCD3/siRNA w/o DHT
protein_coding	KCNC4	ENSG00000116396.14	-3.82986	1.31881e-20	-2.02311	0.000146845	-2.1875	5.27378e-07	-2.80151	2.85961e-09	-2.08377	2.47404e-06	-1.90325	9.34191e-05	-2.18071	1.26679e-06	-1.80355	0.00038108	yes	yes	yes	yes	yes	yes	yes	yes
protein_coding	CRYBG1	ENSG00000112297.14	-2.08758	3.65105e-17	-0.805468	0.0569733	-1.45813	4.35011e-08	-1.02899	0.000855466	-1.16639	3.36937e-05	-1.01424	0.000933002	-1.77054	1.8402e-11	-1.74176	5.06561e-10	yes		yes	yes	yes	yes	yes	yes
protein_coding	REG4	ENSG00000134193.14	1.54454	5.45104e-08	-0.901583	0.0406111	-0.703629	0.0703963	-1.77676	1.22817e-09	-2.06177	9.76031e-13	-1.51056	4.30635e-07	-1.0949	0.00169112	-1.71167	9.90793e-09	yes			yes	yes	yes	yes	yes
protein_coding	RBM24	ENSG00000112183.14	-1.00805	1.02854e-06	-0.683929	0.0248087	-0.937581	2.35092e-05	-0.927194	4.73829e-05	-1.12669	1.62378e-07	-1.20117	2.10564e-08	-1.54782	1.44847e-13	-1.76212	2.57278e-17	yes				yes	yes	yes	yes
protein_coding	B3GNT6	ENSG00000198488.10	1.75614	1.95163e-05	-0.49155	0.916996	-0.671306	0.393172	-0.0926514	0.95224	-3.50005	7.72055e-06	-1.41103	0.00136538	-1.46834	0.0323097	-1.38607	0.00255408	yes				yes	yes	yes	yes
protein_coding	PTPMT1	ENSG00000110536.13	1.44574	2.64783e-11	0.983009	0.000387932	0.821463	0.00142727	0.707001	0.0133129	1.22605	1.49575e-07	1.31557	9.55742e-09	1.1449	2.82381e-06	1.22852	2.40935e-07	yes				yes	yes	yes	yes
protein_coding	ABCB11	ENSG00000073734.9	3.69033	1.06966e-07	0.671552	0.586348	1.68417	0.113038	-0.459416	0.589957	3.17646	4.31232e-05	1.1657	0.00652186	2.26513	0.0214705	1.56965	6.3157e-05	yes				yes	yes	yes	yes
protein_coding	DISC1	ENSG00000162946.22	1.99898	0.000139497	1.0633	0.256744	1.36158	0.0508429	0.730076	0.395127	1.76467	0.00441471	1.38156	0.0107058	2.43951	9.91373e-06	1.72439	0.000541656	yes				yes	yes	yes	yes
protein_coding	SULF2	ENSG00000196562.14	1.91168	1.02672e-05	0.927262	0.240118	0.692023	0.384736	1.31663	0.00317558	0.752947	0.360554	1.36125	0.00178608	1.64791	0.00164578	2.37706	1.4291e-10	yes			yes		yes	yes	yes
protein_coding	KRT75	ENSG00000170454.5	3.99643	2.18097e-12	1.55819	0.035423	-0.0330184	0.988228	0.765295	0.437716	0.820123	0.559459	2.08959	8.4454e-05	2.98894	5.47832e-06	2.50849	1.07377e-06	yes	yes				yes	yes	yes
protein_coding	AKR1C1	ENSG00000187134.13	1.08734	0.000134845	0.126029	1	-1.47434	6.64819e-05	-1.40175	1.2416e-05	-1.13728	0.00324226	-0.812595	0.0287418	-1.02767	0.0145547	-1.12294	0.00104793	yes		yes	yes	yes		yes	yes
protein_coding	ADGRF4	ENSG00000153294.11	-1.27348	0.00223747	-1.47945	0.0058024	0.101582	0.920878	-1.06972	0.0375487	-0.756301	0.206786	-0.835205	0.141338	-1.46594	0.00274927	-2.38743	2.59115e-07	yes	yes		yes			yes	yes
protein_coding	SMARCD3	ENSG00000082014.16	1.37582	1.45506e-06	-0.0144424	1	-0.0559511	0.947083	0.014513	0.991918	-0.256923	0.730056	-0.075951	0.955371	-2.689	4.93297e-19	-1.85327	4.19333e-10	yes						yes	yes
processed_pseudogene	AL357515.1	ENSG00000219329.1	-1.63874	0.00731923	-0.50492	1	-1.2701	0.0978315	-1.49224	0.0629935	-0.756761	0.47847	-1.18193	0.180079	-1.66547	0.0338762	-2.61188	0.000430694	yes						yes	yes
protein_coding	GNB4	ENSG00000114450.9	-2.17363	6.6666e-13	-0.253878	1	-0.2288	0.748119	-0.160051	0.886848	0.310044	0.673553	0.200536	0.854041	-1.08974	0.00482346	-1.07002	0.0132106	yes						yes	yes
protein_coding	OBSL1	ENSG00000124006.14	1.40753	3.62423e-05	0.554368	0.685437	-0.122512	0.903739	-0.15009	0.902503	0.377339	0.636125	0.0255073	0.989323	1.15488	0.00652274	1.04484	0.0115998	yes						yes	yes
protein_coding	PNMA2	ENSG00000240694.8	1.46605	1.52824e-10	0.508045	0.288648	-0.253366	0.647385	-0.0505138	0.958244	-0.0818768	0.941387	-0.389647	0.342696	1.27524	5.9006e-07	1.30839	1.8081e-09	yes						yes	yes
protein_coding	GCG	ENSG00000115263.14	1.10225	0.0187036	0.204399	1	0.562621	0.479733	-0.0901283	0.958244	0.0909916	0.965477	0.0755683	0.973905	1.7122	0.000479399	1.53926	0.000692025	yes						yes	yes
protein_coding	TRPM8	ENSG00000144481.16	-3.90832	2.13378e-70	-1.68576	1.69344e-07	-2.00051	3.87968e-18	-1.34309	1.15187e-05	-1.14024	7.44064e-06	-1.6029	1.35738e-07	-0.461321	0.317013	-1.3226	2.53239e-05	yes	yes	yes	yes	yes	yes		yes
protein_coding	KLHL4	ENSG00000102271.13	-3.40877	4.12245e-07	-1.92212	0.0742783	0.70026	0.419942	-1.84532	0.0321124	-1.69871	0.0143631	-2.8572	0.00194132	0.199683	0.972634	-3.54257	0.00063215	yes			yes	yes	yes		yes
protein_coding	GCKR	ENSG00000084734.8	-1.46334	7.30722e-05	-1.31173	0.0311096	0.280529	0.683889	-1.01291	0.0627742	-1.10007	0.0115068	-1.25782	0.0150921	-0.0731411	0.991207	-1.42837	0.00545474	yes	yes			yes	yes		yes
protein_coding	ZNF516	ENSG00000101493.10	2.6501	6.30621e-06	1.34316	0.136456	0.913524	0.40617	0.938137	0.277564	2.78302	8.05166e-06	2.42021	2.07029e-06	0.750778	0.733448	1.72425	0.00428975	yes				yes	yes		yes
lincRNA	DIO3OS	ENSG00000258498.8	1.95143	0.000252118	2.05256	0.000473273	1.58653	0.0134588	2.69409	2.43345e-08	0.559798	0.689964	1.52903	0.0117575	1.1307	0.249637	1.49896	0.0201195	yes	yes	yes	yes		yes		yes
protein_coding	SLC39A2	ENSG00000165794.9	1.28022	0.00529491	-1.86588	4.48281e-05	-0.249021	0.835445	-1.03033	0.041626	-0.791956	0.363867	-1.28889	0.00462065	-0.226441	0.958146	-1.93962	5.07086e-06	yes	yes		yes		yes		yes
protein_coding	HMGCS2	ENSG00000134240.11	1.59374	3.86589e-10	-0.849459	0.0302302	-0.517439	0.182829	-1.45669	8.73152e-08	-0.967093	0.00146608	-1.11474	0.000103198	-0.675939	0.0882727	-1.12332	0.000153819	yes			yes		yes		yes
lincRNA	LINC02200	ENSG00000250358.5	-1.71597	0.00308691	-1.15166	0.529735	-0.311101	0.793501	-2.26717	0.00909387	-0.995925	0.219899	-1.91977	0.0307841	-0.365607	0.899658	-3.58562	0.0014989	yes			yes		yes		yes
protein_coding	CBLN2	ENSG00000141668.9	2.03745	2.21558e-05	1.37755	0.0523572	-0.051769	0.972933	1.57345	0.00344248	-0.102705	0.966336	1.25456	0.0345994	0.940933	0.32241	1.87317	0.000269139	yes			yes		yes		yes
protein_coding	AGR2	ENSG00000106541.11	-2.70427	2.34068e-38	-1.30586	1.69344e-07	0.296456	0.465806	-0.373809	0.375525	-0.25512	0.611732	-1.26714	4.72148e-08	-0.327683	0.582929	-1.45092	3.95055e-10	yes	yes				yes		yes
protein_coding	GRIN3A	ENSG00000198785.4	-2.40811	4.06706e-18	-1.55595	2.22031e-05	0.238174	0.705188	0.179237	0.857641	0.348488	0.570993	1.10806	0.00122355	0.35056	0.713179	-1.29731	0.000320099	yes	yes				yes		yes
protein_coding	TMEM116	ENSG00000198270.12	1.58397	1.84313e-30	-0.272097	0.570124	-0.187717	0.515556	-0.307403	0.16893	-0.376704	0.082704	-1.23155	1.52513e-18	-0.410917	0.0716299	-1.00049	8.72464e-12	yes					yes		yes
protein_coding	ACHE	ENSG00000087085.14	-1.96037	8.27795e-08	0.32615	1	-0.93285	0.0330182	0.104927	0.95594	0.731414	0.123342	1.22068	0.0255944	0.777393	0.135115	1.31415	0.0168238	yes					yes		yes
protein_coding	MEGF10	ENSG00000145794.16	4.78301	6.78012e-10	0.284554	1	-0.0264549	0.993549	0.740676	0.177163	0.631011	0.834088	3.68085	4.63266e-31	0.94299	0.801336	2.18486	4.19333e-10	yes					yes		yes
protein_coding	HOPX	ENSG00000171476.21	-1.13509	0.0021855	-1.48176	0.000828006	0.869315	0.0256035	-0.319949	0.701616	-1.18328	0.0055113	-0.773864	0.112152	-0.735898	0.216392	-1.36438	0.00100731	yes	yes			yes			yes
protein_coding	DUSP2	ENSG00000158050.4	-1.6769	2.09464e-07	-0.820358	0.21273	0.227211	0.769539	-0.456417	0.503979	-1.43245	5.87494e-05	-0.552219	0.338698	-0.779261	0.137432	-1.19723	0.00273348	yes				yes			yes
protein_coding	GBP1	ENSG00000117228.9	-3.97898	6.7217e-44	-0.213884	1	-0.832736	0.00706091	-0.142846	0.898009	1.0306	0.000290818	0.464487	0.412811	-0.115078	0.962513	-1.03777	0.0167494	yes				yes			yes
protein_coding	TUBB3	ENSG00000258947.6	2.02748	1.78706e-06	0.830376	0.369545	0.475481	0.621332	0.518579	0.528373	1.21108	0.0401607	0.317665	0.789275	1.16834	0.0795949	1.18398	0.0143821	yes				yes			yes
protein_coding	DIO3	ENSG00000197406.7	2.16871	7.50139e-12	1.25217	0.00307905	1.83591	6.4031e-08	2.79346	9.40157e-20	0.41277	0.574158	0.92061	0.0295054	0.759868	0.188734	1.39516	0.000131373	yes	yes	yes	yes				yes
lincRNA	LINC00324	ENSG00000178977.3	1.32269	0.00540856	2.32004	0.000828006	0.156723	0.907523	2.18343	0.000637229	0.282921	0.853679	0.643996	0.680154	0.704003	0.545784	2.04885	0.00250955	yes	yes		yes				yes
protein_coding	PPARGC1A	ENSG00000109819.8	2.54597	2.49494e-06	-0.103298	1	-1.07841	0.358685	-2.07387	6.80282e-05	-0.661719	0.677939	-1.04833	0.105532	-1.53793	0.267678	-1.51862	0.00895281	yes			yes				yes
protein_coding	OPRL1	ENSG00000125510.15	1.61248	8.91515e-06	0.951517	0.136438	0.17005	0.87622	1.16454	0.00597619	0.335809	0.747955	0.436243	0.605367	0.591193	0.544429	1.33356	0.00105107	yes			yes				yes
protein_coding	BVES	ENSG00000112276.13	1.23202	1.94394e-05	0.468298	0.692466	-0.696678	0.0890029	-1.04802	0.00188993	0.127668	0.905873	0.253249	0.739455	0.100858	0.979079	1.50842	2.38457e-07	yes			yes				yes
protein_coding	KLK3	ENSG00000142515.14	-1.69399	1.79698e-10	-1.6698	1.11939e-07	0.0562194	0.943557	-0.562517	0.216623	-0.102921	0.923692	-0.56423	0.196008	-0.566551	0.256309	-1.24589	8.47531e-05	yes	yes						yes
protein_coding	COL5A1	ENSG00000130635.15	3.15415	2.33546e-14	1.28031	0.000767043	0.870002	0.252152	0.713881	0.127282	0.662061	0.513333	0.578114	0.274332	0.780714	0.515711	1.12126	0.00250636	yes	yes						yes
protein_coding	GPR161	ENSG00000143147.14	1.30478	1.96361e-17	1.07497	2.44349e-10	0.484005	0.0184767	0.388589	0.0959233	0.790781	7.3034e-06	0.677003	0.000125003	0.396178	0.145768	1.22705	5.90839e-15	yes	yes						yes
protein_coding	GBP2	ENSG00000162645.12	1.26381	9.57735e-32	-0.392165	0.0152267	0.0882554	0.743006	-0.0994541	0.754804	0.182035	0.395144	-0.531044	1.33229e-05	-0.571033	1.38138e-05	-1.90948	1.44092e-71	yes							yes
protein_coding	THBS1	ENSG00000137801.10	-1.99971	7.4185e-21	-0.551467	0.250686	-0.106261	0.861518	-0.0712432	0.938426	0.804403	0.00237756	0.135621	0.858961	-0.550751	0.126167	-1.61425	4.35469e-12	yes							yes
protein_coding	DEFB132	ENSG00000186458.4	-2.85198	2.32514e-37	-0.913114	0.00583543	0.0573565	0.932156	-0.355298	0.4688	0.29517	0.550102	0.629596	0.0528714	-0.158592	0.925082	-1.47121	1.24674e-08	yes							yes
antisense	AL034345.2	ENSG00000231150.5	-1.11236	6.45984e-05	-0.438942	0.743265	0.226793	0.684855	-0.903132	0.00886438	0.120616	0.897654	-0.61592	0.130509	-0.104801	0.972634	-1.41247	7.22665e-06	yes							yes
protein_coding	HEY1	ENSG00000164683.16	-1.77158	1.57017e-12	-0.970774	0.0076212	0.0541081	0.940769	-0.958504	0.00222028	-0.163244	0.832863	-0.551762	0.166986	-0.511508	0.267793	-1.27422	1.83656e-05	yes							yes
protein_coding	CSGALNACT1	ENSG00000147408.14	-2.63414	6.09564e-20	-0.0519228	1	0.239456	0.720652	-0.070071	0.958696	-0.421388	0.474799	-0.818703	0.0592787	-0.113376	0.975476	-1.51577	2.53239e-05	yes							yes
protein_coding	RAPGEF5	ENSG00000136237.18	-1.67386	9.21993e-10	-0.675504	0.253271	0.00688858	0.993516	-0.717243	0.067621	-0.00876675	0.996313	-0.579645	0.179243	-0.548648	0.290397	-1.10838	0.000867346	yes							yes
protein_coding	RUNX2	ENSG00000124813.21	-2.52335	4.67111e-19	-0.958523	0.0564261	0.178595	0.788299	0.257455	0.760575	-0.193446	0.810267	-0.697249	0.132045	-0.667405	0.13344	-1.16604	0.00281827	yes							yes
protein_coding	HERC3	ENSG00000138641.16	-2.34037	4.7048e-16	-0.649939	0.400016	-0.152254	0.849262	-0.727409	0.100106	0.0794511	0.951438	-0.293965	0.709783	0.153188	0.957821	-1.02212	0.00735991	yes							yes
protein_coding	SLC7A11	ENSG00000151012.13	-1.29151	0.000343181	-0.125476	1	-0.399897	0.551388	-0.360264	0.679024	-0.258465	0.794911	0.28709	0.774941	-0.864761	0.110874	-1.15852	0.00848469	yes							yes
protein_coding	WWC2	ENSG00000151718.15	-1.4925	4.07879e-06	-0.508113	0.776095	-0.77331	0.0696285	-0.712535	0.160706	0.120614	0.921167	0.345119	0.662714	-0.881113	0.0536957	-1.06061	0.0135726	yes							yes
TEC	AC023632.6	ENSG00000280123.1	-1.40869	6.53714e-05	-0.632266	0.641631	-0.296365	0.679959	-0.779275	0.157994	0.198121	0.853212	0.0685714	0.972305	0.0844575	0.988137	-1.11994	0.0197537	yes							yes
protein_coding	FREM1	ENSG00000164946.19	1.92529	0.00017095	-0.192093	1	-0.287869	0.835445	-1.23593	0.0575968	0.600863	0.595695	0.918032	0.193118	-0.59051	0.770149	-1.46452	0.0201195	yes							yes
protein_coding	ADORA2A	ENSG00000128271.21	-1.03576	0.00529992	-0.11214	1	0.51852	0.314618	0.58104	0.358427	0.457342	0.457276	0.396352	0.630446	-0.949746	0.0553903	-1.16486	0.0267306	yes							yes
protein_coding	MALL	ENSG00000144063.3	-1.94901	0.00421519	-2.13434	0.0926086	-0.541847	0.6745	-0.792115	0.608738	-0.746888	0.56339	-0.21234	0.943682	-1.2762	0.258524	-2.19115	0.034768	yes							yes
protein_coding	CFAP221	ENSG00000163075.12	-3.17143	8.77742e-12	-1.04048	0.531528	0.542035	0.264307	0.27905	0.851779	-0.0301977	0.985405	-0.99928	0.276165	-0.421989	0.675462	-1.79029	0.0370494	yes							yes
protein_coding	CDK6	ENSG00000105810.9	-1.77247	4.12059e-07	-0.468827	0.93704	0.137356	0.886424	-0.255773	0.818377	-0.0551746	0.974899	0.104383	0.948106	-0.57453	0.47607	-1.04392	0.0392992	yes							yes
protein_coding	GNG4	ENSG00000168243.10	1.24094	0.0006448	0.504261	0.834184	-0.0262823	0.9811	0.564821	0.383665	-0.013171	0.995777	0.0358978	0.986544	0.701711	0.295463	1.03532	0.0219079	yes							yes
protein_coding	ANTXR1	ENSG00000169604.19	2.21072	2.98516e-21	0.853604	0.00551672	-0.432003	0.340245	-0.172575	0.806275	-0.291517	0.641799	-0.479065	0.184342	0.367218	0.61217	1.07365	1.80338e-05	yes							yes
protein_coding	CEL	ENSG00000170835.14	1.4384	2.40967e-05	0.518734	0.776095	0.398103	0.550301	0.219655	0.836894	-0.137406	0.91954	0.0566228	0.977327	0.669845	0.305683	1.07434	0.0105167	yes							yes
protein_coding	KCNK13	ENSG00000152315.4	1.60027	7.12743e-06	-0.64104	0.600396	-0.333305	0.702828	-0.63285	0.290715	0.251253	0.830884	-0.433261	0.569328	0.345797	0.841478	1.19094	0.00189933	yes							yes
protein_coding	COL17A1	ENSG00000065618.19	1.39739	5.09187e-05	0.417137	0.841911	0.369315	0.620273	0.503786	0.324516	-0.867894	0.196984	-0.889665	0.0399726	0.389034	0.77327	1.20351	0.000128157	yes							yes
protein_coding	ADAMTS7	ENSG00000136378.14	1.48906	4.04932e-15	0.959442	1.30096e-05	-0.64002	0.022855	0.306478	0.411964	0.541764	0.0528074	0.997735	5.80503e-07	0.556768	0.0654568	1.28808	2.17663e-11	yes							yes
protein_coding	DAB1	ENSG00000173406.15	5.56313	2.4739e-11	0.945443	0.127469	1.5595	0.325609	0.794367	0.127337	0.785912	0.792761	0.0699249	0.973704	0.531658	0.958146	1.45588	0.000166633	yes							yes
protein_coding	SH2D3C	ENSG00000095370.19	2.37161	6.93393e-05	0.371642	1	-0.393317	0.835445	0.400604	0.79608	0.631945	0.694196	1.30789	0.0503807	0.82952	0.666468	1.74804	0.00299418	yes							yes
protein_coding	DNER	ENSG00000187957.7	-1.31056	2.991e-05	0.503486	0.957626	1.56444	2.40505e-10	0.218506	0.878876	1.36248	1.07107e-07	1.43711	0.000945405	1.10647	0.000100664	0.0606507	0.998867	yes		yes		yes	yes	yes
protein_coding	PACRG	ENSG00000112530.11	1.52479	1.66546e-05	0.195024	1	-0.00974902	0.993452	-0.199548	0.863437	-1.78833	0.00124768	-1.55025	0.000623925	-1.35544	0.023796	-0.289883	0.904805	yes				yes	yes	yes
protein_coding	GIMAP6	ENSG00000133561.15	2.09549	8.11894e-06	-0.125767	1	-1.1262	0.20891	-0.812931	0.240484	2.42457	5.57792e-07	1.28963	0.00675054	1.69908	0.00342789	0.819529	0.248981	yes				yes	yes	yes
protein_coding	HSD3B1	ENSG00000203857.9	-2.86993	4.86883e-08	-1.30152	0.652068	-1.43225	0.00921498	-1.26154	0.344018	-1.98753	0.000216675	-0.374912	0.869531	-1.61061	0.00548717	-1.55087	0.285927	yes		yes		yes		yes
protein_coding	MEIS3	ENSG00000105419.17	1.77751	0.00051427	0.190155	1	1.39389	0.0263696	0.914137	0.218511	1.57874	0.00978075	0.95686	0.170918	1.51671	0.0235329	0.89625	0.302051	yes		yes		yes		yes
protein_coding	MAML2	ENSG00000184384.13	-1.41753	4.98779e-05	-0.365077	1	0.811334	0.0465367	-0.247877	0.874371	1.34493	8.20142e-05	-0.20141	0.910224	1.2313	0.000788608	-0.453175	0.852449	yes				yes		yes
antisense	AC129492.1	ENSG00000214999.3	-2.1916	3.9128e-07	-0.148793	1	-1.00166	0.0570856	-1.15882	0.110844	-1.35501	0.00589149	-0.826977	0.326799	-1.17868	0.0338762	-0.274595	0.970766	yes				yes		yes
protein_coding	HSD17B2	ENSG00000086696.10	-4.71528	1.45061e-15	0.210684	1	-0.883031	0.198363	0.649184	0.854699	1.18309	0.0487705	2.07247	0.164364	1.80493	0.000521358	1.78067	0.38166	yes				yes		yes
protein_coding	IL1RN	ENSG00000136689.18	1.12391	2.27739e-06	-0.60684	0.184357	-1.40693	1.12725e-08	-1.32991	6.46731e-08	-0.439226	0.264873	-0.294815	0.571452	-1.01975	0.000230283	-0.608367	0.0837317	yes		yes	yes			yes
protein_coding	PIK3AP1	ENSG00000155629.14	-1.33429	1.36165e-18	-0.772619	7.16772e-05	-1.85101	2.17844e-32	-1.18858	1.06601e-12	-0.730238	1.67971e-05	-0.837379	1.62947e-06	-1.51654	5.14554e-22	-0.560859	0.0055981	yes		yes	yes			yes
protein_coding	CYP4B1	ENSG00000142973.13	1.80047	2.18537e-06	-0.137545	1	1.93636	1.07785e-06	1.21783	0.00146481	0.387095	0.70688	0.48778	0.463845	1.17076	0.027861	0.209478	0.966481	yes		yes	yes			yes
protein_coding	APOBEC3H	ENSG00000100298.15	6.04082	2.40407e-05	0.350637	1	5.90451	0.000130291	1.73778	0.0135783	3.63656	0.0893349	0.267638	0.909875	4.37859	0.027688	1.06693	NA	yes		yes	yes			yes
protein_coding	CDH18	ENSG00000145526.11	2.76489	0.00188471	1.27479	0.443113	1.70645	0.195577	1.87527	0.0134115	-0.972199	0.77037	0.396532	0.857038	2.42446	0.0439408	1.17395	NA	yes			yes			yes
antisense	TNK2-AS1	ENSG00000224614.1	-1.50611	4.98925e-05	-0.826167	0.519904	-1.23879	0.00287088	-0.779524	0.27621	-0.568639	0.350588	-0.511959	0.580198	-1.25093	0.00523825	-1.10464	0.0915007	yes		yes				yes
protein_coding	MESP1	ENSG00000166823.5	-1.02744	0.00145643	-0.426418	0.906767	-1.265	0.000173285	-0.673653	0.176072	-0.14509	0.892126	-0.706013	0.131329	-1.05978	0.0057542	-0.805638	0.0930059	yes		yes				yes
protein_coding	SLC45A2	ENSG00000164175.14	-1.86406	8.92374e-12	0.0791307	1	-1.62272	1.7703e-08	-0.535748	0.272601	-0.229786	0.753536	0.108892	0.925531	-1.73653	2.81399e-09	-0.756484	0.0727049	yes		yes				yes
protein_coding	MAP7D2	ENSG00000184368.15	-1.72783	0.000177679	0.994004	0.70212	1.51275	0.000128945	1.40318	0.0954807	0.83332	0.123404	0.893502	0.451403	1.25725	0.00580461	0.290287	0.990748	yes		yes				yes
protein_coding	F3	ENSG00000117525.13	-1.84669	1.68988e-08	0.403786	1	-1.06595	0.00517097	-0.799297	0.173546	0.224667	0.80614	-0.101877	0.951857	2.06093	5.48966e-11	0.551063	0.517146	yes		yes				yes
protein_coding	PTPN21	ENSG00000070778.12	-1.31964	5.64166e-15	0.248691	0.898104	1.02579	5.42517e-09	-0.186844	0.689094	0.901267	6.5112e-07	0.272605	0.439908	1.13292	1.20168e-10	0.647022	0.0035259	yes		yes				yes
antisense	AC023509.2	ENSG00000257550.1	-1.55096	0.00145024	-0.923731	0.723527	-0.126068	0.912956	-0.733103	0.531008	-0.87868	0.193802	0.174321	0.938638	-1.46905	0.0150653	-1.09324	0.335378	yes						yes
protein_coding	TMPRSS11E	ENSG00000087128.9	-1.60144	3.90994e-05	-0.305603	1	0.963476	0.0282205	0.758477	0.21868	-0.856896	0.106219	-0.408394	0.691972	-1.36755	0.00311708	-0.943478	0.165007	yes						yes
protein_coding	MINDY4	ENSG00000106125.14	-2.06924	6.72831e-05	-0.212642	1	-0.892525	0.157462	0.344308	0.807534	-0.843384	0.220373	-0.299478	0.858961	-1.29244	0.0451904	-0.869896	0.474276	yes						yes
protein_coding	EGF	ENSG00000138798.11	-1.24022	7.54147e-05	-0.248299	1	-0.566074	0.216017	-0.52663	0.349292	-0.244135	0.759863	-0.394702	0.556415	-1.19823	0.000932322	-0.73805	0.131318	yes						yes
protein_coding	SLC16A6	ENSG00000108932.11	-2.55951	2.21226e-42	-0.140376	1	-0.892384	8.82204e-06	0.0884219	0.92231	0.052477	0.947255	0.997283	4.6216e-05	-1.08064	5.79355e-08	-0.71303	0.0399691	yes						yes
protein_coding	SEC24D	ENSG00000150961.14	-1.33254	5.58531e-31	-0.239601	0.582043	-0.182548	0.376374	-0.0499111	0.917709	-0.452829	0.00132765	-0.236564	0.260518	-1.28951	1.46831e-27	-0.669591	1.21333e-06	yes						yes
protein_coding	SLC31A2	ENSG00000136867.10	-1.87134	2.75292e-18	-0.665626	0.130849	-0.181547	0.700752	-0.225617	0.723822	-0.875618	0.000416986	0.0978968	0.917886	-1.12986	2.56258e-06	-0.578476	0.132642	yes						yes
processed_pseudogene	UBE2FP1	ENSG00000224080.1	-2.17268	2.3381e-05	-0.196386	1	-0.00685518	0.995433	-0.620417	0.748932	0.478561	0.58654	-1.14179	0.457297	1.29132	0.010993	-0.42299	0.96598	yes						yes
processed_pseudogene	AC005077.4	ENSG00000230882.1	-1.01101	6.30505e-09	-0.375369	0.451265	0.960195	8.0259e-09	0.623002	0.00229381	0.293718	0.295032	0.88942	8.2301e-07	-1.03549	3.15531e-08	-0.338353	0.345485	yes						yes
lincRNA	LINC00867	ENSG00000232139.5	-2.61017	5.84517e-08	1.41742	0.761423	-0.350267	0.686873	1.03786	0.632404	-0.157212	0.919089	0.122971	0.984487	1.94994	2.62316e-06	-0.29282	0.998327	yes						yes
protein_coding	LRRK1	ENSG00000154237.12	-1.39296	1.71299e-06	-0.0769315	1	-0.861173	0.0125185	0.279061	0.744341	-0.222206	0.764111	-0.0190468	0.991503	-1.09376	0.00145192	-0.28734	0.880832	yes						yes
protein_coding	MSS51	ENSG00000166343.9	-1.83284	1.51004e-07	0.24744	1	-0.439187	0.42371	0.173033	0.885564	-0.101362	0.93657	0.514447	0.437867	-1.50116	0.000115432	-0.245504	0.95134	yes						yes
protein_coding	NPR3	ENSG00000113389.15	-1.88548	0.00147161	-0.155552	1	-0.781731	0.330702	-1.08972	0.261526	0.939604	0.152909	-0.307014	0.866454	2.39078	6.064e-08	0.00170821	0.999986	yes						yes
protein_coding	TENM1	ENSG00000009694.13	-1.66542	0.0092536	0.516494	1	0.9121	0.330266	0.00605763	0.999698	0.418908	0.800083	0.468346	0.802057	1.85502	0.0122624	0.13919	0.998327	yes						yes
protein_coding	TCIM	ENSG00000176907.4	-1.77372	2.93892e-05	0.721153	0.829733	-0.2858	0.74988	0.0519223	0.983795	0.209305	0.867814	0.0992622	0.973824	1.69234	5.97595e-05	0.324197	0.961626	yes						yes
protein_coding	ASZ1	ENSG00000154438.7	1.35978	0.000284195	0.330745	1	-0.495072	0.547093	-0.000650173	0.999984	-0.434891	0.66416	-0.672825	0.217153	1.07439	0.0354991	0.415639	0.668	yes						yes
protein_coding	MAK	ENSG00000111837.11	-1.21605	0.00192871	0.207491	1	0.924353	0.0300133	0.477555	0.783977	0.949186	0.0306035	-0.433537	0.847907	1.10449	0.0107335	0.463669	0.920779	yes						yes
protein_coding	LINGO3	ENSG00000220008.3	2.64716	6.44031e-07	0.131162	1	0.918631	0.333798	0.745482	0.349274	0.914587	0.383418	0.613666	0.498452	1.88727	0.00612339	0.673479	0.539013	yes						yes
processed_pseudogene	RPL37P2	ENSG00000239559.2	1.25522	0.000941759	0.478388	0.926624	0.631255	0.267956	0.397138	0.650533	0.0863902	0.958026	-0.474264	0.552233	1.17405	0.0124283	0.676015	0.345485	yes						yes
protein_coding	LAMC2	ENSG00000058085.14	-4.23032	5.72447e-13	0.214148	1	-0.893542	0.136702	0.768389	0.755757	0.600606	0.42548	0.591019	0.846845	-1.49147	0.00621206	0.713675	0.914576	yes						yes
processed_pseudogene	RPL23AP74	ENSG00000227694.1	1.08045	0.00327613	0.553337	0.756978	0.319423	0.663751	0.260779	0.806305	0.133815	0.922254	-0.444637	0.577599	1.07663	0.018488	0.739408	0.224006	yes						yes
protein_coding	MANEA	ENSG00000172469.15	1.95637	5.38949e-07	0.364888	1	0.0870869	0.939406	0.192238	0.887371	0.730002	0.253603	0.864796	0.132933	1.16664	0.0297657	0.786055	0.276709	yes						yes
processed_pseudogene	RPL13AP5	ENSG00000236552.2	1.43656	0.00055278	0.229119	1	0.259835	0.796089	0.10691	0.948949	0.158428	0.920676	-0.627259	0.43806	1.21248	0.0255598	0.866389	0.209022	yes						yes
protein_coding	CYP26B1	ENSG00000003137.8	2.07501	0.00368515	1.30495	0.377056	0.777204	0.587059	0.788333	0.558517	0.919831	0.530737	0.530878	0.770415	2.11695	0.0160301	1.48051	0.103772	yes						yes
protein_coding	KCNK3	ENSG00000171303.6	3.30877	2.47599e-16	-0.543263	0.85572	-1.54076	0.0247705	-1.5216	0.000589023	1.64579	0.00104906	1.12833	0.0159241	0.261432	0.946377	-0.858256	0.174319	yes		yes	yes	yes	yes
protein_coding	VAV3	ENSG00000134215.15	2.65316	5.31376e-15	-0.22076	1	-1.02187	0.0252428	-1.20593	0.00439136	-2.18173	1.52066e-08	-1.49134	0.000111623	-0.0359978	0.998804	-0.4481	0.697463	yes		yes	yes	yes	yes
lincRNA	LINC00886	ENSG00000240875.5	2.61486	0.00456867	1.19847	0.343475	2.84055	0.00465185	2.67737	5.75024e-07	2.58868	0.0179463	1.56485	0.0200911	1.3767	0.569192	0.604415	0.796533	yes		yes	yes	yes	yes
protein_coding	GAB3	ENSG00000160219.11	1.70648	2.85859e-06	-0.244244	1	-1.11581	0.0891991	-1.64637	4.01191e-07	-1.45062	0.027477	-1.12523	0.00114302	-0.988244	0.237972	-0.701721	0.125522	yes			yes	yes	yes
protein_coding	ZNF697	ENSG00000143067.4	-1.22945	2.03723e-08	-0.144137	1	-1.55475	3.32463e-12	-0.417637	0.30682	-1.56795	2.19941e-12	-1.00598	0.000145078	-0.804125	0.00295813	-0.392116	0.446885	yes		yes		yes	yes
protein_coding	ACTA2	ENSG00000107796.13	-2.35347	3.78503e-12	-0.05915	1	-1.24856	0.00153704	0.00809802	0.997373	-1.91028	1.29028e-07	-1.41613	0.0024001	-0.461831	0.645209	-0.0677009	0.998327	yes		yes		yes	yes
protein_coding	GRIN2C	ENSG00000161509.13	1.51187	0.000194799	0.387601	1	1.71142	5.52573e-05	0.990126	0.0655587	1.11334	0.0321521	1.11021	0.0255944	0.717277	0.400046	0.430184	0.794891	yes		yes		yes	yes
protein_coding	AGR3	ENSG00000173467.8	-4.42437	2.26379e-27	-2.02972	0.198013	-0.618353	0.143553	-0.682959	0.64625	-1.38461	2.79248e-05	-4.27811	0.0136112	-0.540737	0.368175	-1.36941	0.308114	yes				yes	yes
protein_coding	EGLN3	ENSG00000129521.13	1.08754	2.41935e-07	-0.869848	0.00102335	0.168648	0.724519	-0.552799	0.05609	-1.15435	3.26389e-07	-1.13962	1.86874e-07	-0.376837	0.414434	-0.741463	0.00410224	yes				yes	yes
protein_coding	ALDH3A2	ENSG00000072210.18	-1.23543	8.21107e-15	-0.530299	0.0359895	-0.479087	0.0198815	-0.198596	0.604205	-1.28634	2.44712e-15	-1.29616	2.06968e-15	-0.814161	8.5146e-06	-0.640086	0.00120085	yes				yes	yes
protein_coding	APOL1	ENSG00000100342.20	1.48273	6.37609e-08	-0.0345338	1	-0.350712	0.54308	-0.020532	0.987143	1.11393	0.000434297	1.25657	5.10588e-06	-0.186894	0.934189	-0.460746	0.433525	yes				yes	yes
protein_coding	UBE2QL1	ENSG00000215218.3	1.72381	7.87243e-06	0.392144	1	0.369307	0.679959	0.819218	0.106023	1.21529	0.0134732	1.3752	0.000283995	-0.389149	0.864531	-0.350364	0.861635	yes				yes	yes
protein_coding	LONRF1	ENSG00000154359.12	-1.00204	0.00175001	0.0455621	1	-0.151933	0.848746	-0.156958	0.879277	-1.40469	1.8611e-05	-1.5359	2.80243e-06	-0.137101	0.961795	-0.225009	0.93477	yes				yes	yes
protein_coding	PDZK1IP1	ENSG00000162366.7	1.30515	4.985e-05	-0.103758	1	-0.524098	0.336719	-0.609206	0.248001	-1.74238	5.76996e-06	-2.06389	3.08522e-09	-0.161638	0.958146	-0.179191	0.976659	yes				yes	yes
protein_coding	SIDT1	ENSG00000072858.10	1.02397	4.62513e-05	0.22181	1	0.736102	0.0184767	0.459958	0.179152	1.03807	0.000157896	1.06522	1.75966e-06	-0.447061	0.536699	-0.0882172	0.996199	yes				yes	yes
protein_coding	ZNF629	ENSG00000102870.5	1.19962	4.71364e-10	0.0839115	1	0.101103	0.852158	0.150887	0.791204	-1.01058	1.27016e-05	-1.5463	7.47145e-15	-0.0874473	0.967106	0.148763	0.924669	yes				yes	yes
protein_coding	ANK1	ENSG00000029534.20	-1.13555	2.33054e-06	-0.197876	1	0.681754	0.0168434	0.967396	0.000772946	1.06318	2.22566e-05	1.41608	2.8046e-08	-0.0750839	0.981241	0.260429	0.83242	yes				yes	yes
protein_coding	TM4SF1	ENSG00000169908.11	-1.91354	3.025e-16	-0.0384858	1	-0.0858428	0.895063	-0.561057	0.392729	-1.28997	2.19109e-07	-1.00481	0.0461526	0.896459	0.000877826	0.297697	0.864818	yes				yes	yes
protein_coding	AGT	ENSG00000135744.7	2.09461	3.65602e-07	0.593618	0.790182	-0.0794056	0.954427	0.224241	0.868044	1.76851	0.00014115	1.55344	0.000238396	0.320752	0.913285	0.341758	0.891814	yes				yes	yes
protein_coding	TNC	ENSG00000041982.15	1.00351	0.00100326	0.597619	0.420108	-0.46434	0.385691	-0.0917094	0.937958	-1.26334	0.00119319	-1.37307	9.27831e-05	0.0252756	0.999825	0.386731	0.644656	yes				yes	yes
protein_coding	TUBB4A	ENSG00000104833.11	1.5505	5.86209e-07	0.334011	1	-0.574256	0.238346	-0.305089	0.707788	-1.2628	0.000473443	-1.05886	0.0048696	0.291145	0.835847	0.443259	0.604254	yes				yes	yes
protein_coding	NES	ENSG00000132688.10	1.50265	0.00436769	1.18638	0.234362	0.24982	0.860724	0.237819	0.896001	1.65963	0.00470179	1.38329	0.0269458	0.533566	0.786813	0.643456	0.684551	yes				yes	yes
protein_coding	MRC2	ENSG00000011028.13	2.64459	2.26274e-10	0.875937	0.179382	-0.589593	0.607265	-0.164492	0.901702	1.26954	0.0358573	1.55359	1.30428e-05	-0.00558595	0.999825	0.674485	0.301427	yes				yes	yes
protein_coding	RET	ENSG00000165731.18	2.139	5.34784e-10	0.676132	0.320872	-0.974755	0.158984	-0.883921	0.0518199	1.61258	4.89485e-05	1.4144	4.3398e-06	0.441225	0.756074	0.916488	0.0174886	yes				yes	yes
antisense	RFPL1S	ENSG00000225465.8	-1.56898	1.02244e-07	-0.190415	1	-1.23311	9.54737e-05	-1.17031	0.0157472	-0.543052	0.207787	-1.15104	0.0207496	-0.578644	0.237972	-0.68816	0.319711	yes		yes	yes		yes
protein_coding	UGT2B11	ENSG00000213759.9	-1.15283	0.000132032	0.383004	0.938524	2.23624	1.44482e-15	1.29152	6.38745e-05	-0.452394	0.393645	1.18878	0.00028352	-0.162677	0.946659	0.964904	0.00982193	yes		yes	yes		yes
protein_coding	KRT19	ENSG00000171345.13	-2.55606	7.15999e-19	-1.1438	0.0163033	-0.472861	0.333798	-1.09195	0.00773192	-0.785309	0.0513505	-1.48283	8.36375e-05	-0.354931	0.726779	-0.760924	0.152427	yes	yes		yes		yes
protein_coding	IL1B	ENSG00000125538.11	3.33494	2.95146e-11	-0.45013	1	-1.75385	0.115383	-2.55345	9.76841e-08	-0.738054	0.626377	-1.12748	0.0469672	-2.57745	0.0648569	-1.13322	0.0609796	yes			yes		yes
protein_coding	GRIK4	ENSG00000149403.12	2.56117	0.00156747	-0.970428	0.722654	-1.63831	0.437628	-2.14292	0.00711283	-0.445424	0.897513	-2.01959	0.0127629	-0.0529004	0.999825	-0.693085	NA	yes			yes		yes
protein_coding	IL17REL	ENSG00000188263.10	2.4843	2.45222e-06	-0.466621	0.848779	-1.40221	0.285864	-1.57424	3.41056e-05	-0.434002	0.840024	-1.04718	0.0123974	-0.736532	0.790637	-0.441177	0.641516	yes			yes		yes
IG_C_gene	IGHG3	ENSG00000211897.9	2.9286	8.06595e-05	-0.845508	0.879401	-1.67183	0.355104	-3.66234	4.86344e-05	-0.0261438	0.996339	-2.14829	0.00973971	1.58869	0.241349	-0.102912	0.998327	yes			yes		yes
protein_coding	ST6GALNAC1	ENSG00000070526.14	-1.68383	1.66131e-17	-0.959614	0.00102154	-0.756929	0.00130543	-1.47017	1.48572e-09	-0.0322698	0.975007	-1.14322	5.35877e-06	-0.271986	0.658279	-0.069988	0.996836	yes			yes		yes
antisense	SBF2-AS1	ENSG00000246273.7	2.96078	4.1579e-11	0.0459644	1	-0.324859	0.821538	-1.56051	0.000385373	-0.769717	0.533861	-2.20192	3.07131e-07	-0.0693605	0.997629	-0.0279332	0.99977	yes			yes		yes
protein_coding	ADM	ENSG00000148926.9	2.14852	2.27316e-28	0.209006	1	0.313524	0.424085	1.04638	7.99277e-08	0.252846	0.616604	1.06735	3.0228e-08	-0.117468	0.955777	0.410632	0.210595	yes			yes		yes
protein_coding	EPB41L4A	ENSG00000129595.12	1.65891	0.00028929	-0.216271	1	-0.519626	0.653841	-1.08795	0.00983562	-0.0482393	0.985405	-1.07174	0.0123974	-0.341813	0.933323	0.449057	0.572281	yes			yes		yes
antisense	CPB2-AS1	ENSG00000235903.8	2.40766	3.50192e-07	0.793481	0.36524	-0.350713	0.817964	1.04712	0.0244098	-0.0369767	0.99102	1.68451	7.0654e-06	-0.77177	0.71708	0.613877	0.448066	yes			yes		yes
protein_coding	PTPN13	ENSG00000163629.12	1.46337	9.40903e-06	0.794325	0.238102	0.571501	0.265033	1.06205	0.00832753	0.839077	0.0612296	1.10233	0.00456005	0.839127	0.0923633	0.954216	0.031276	yes			yes		yes
protein_coding	TCAF2	ENSG00000170379.20	-1.20499	4.63129e-06	-0.399779	0.927626	1.14931	2.07551e-06	0.000979069	0.999984	-0.557142	0.129332	-1.18528	0.00363965	-0.177393	0.907294	-0.384113	0.708846	yes		yes			yes
lincRNA	PCAT14	ENSG00000280623.1	-2.3566	6.52414e-10	-0.604066	0.936056	-1.73258	1.46302e-05	-1.07587	0.151415	0.484941	0.464817	1.29205	0.0115439	-0.355168	0.793567	-0.192593	0.993056	yes		yes			yes
protein_coding	MATN2	ENSG00000132561.13	3.00202	1.03959e-85	0.0997859	1	-1.73661	4.3431e-13	-0.715772	1.36311e-06	0.902572	1.96143e-06	1.40961	7.04558e-28	-0.0642674	0.979556	0.0349082	0.998327	yes		yes			yes
transcribed_unprocessed_pseudogene	ZNF812P	ENSG00000224689.9	-2.18704	8.79143e-15	0.22684	1	1.01275	0.00219971	0.384914	0.605177	-0.26104	0.724802	-1.32199	0.00142646	0.399792	0.622284	0.399301	0.725229	yes		yes			yes
processed_pseudogene	TMED10P2	ENSG00000239405.1	1.52134	0.000404542	-0.256497	1	0.959202	0.110557	0.793963	0.106972	-0.525575	0.662662	-1.33606	0.00855755	0.559392	0.690364	-0.931045	0.123828	yes					yes
antisense	TPM1-AS	ENSG00000259498.1	-2.33185	4.46312e-33	-0.392987	0.681143	-0.850004	4.1138e-05	-0.634975	0.0465813	-0.777182	0.000293343	-1.05244	0.000130774	-0.418259	0.199845	-0.784793	0.00982193	yes					yes
protein_coding	ASRGL1	ENSG00000162174.12	-2.14066	1.48702e-28	-0.5506	0.194442	-0.397399	0.189036	-0.627355	0.0280065	-0.661875	0.00762263	-1.356	3.29591e-09	-0.735213	0.00331772	-0.600097	0.0510965	yes					yes
lincRNA	AC073174.1	ENSG00000227121.1	2.7513	2.48353e-06	0.293764	1	-0.7215	0.632561	-0.221818	0.894093	-1.27849	0.375944	-1.47387	0.0198584	-0.396056	0.946445	-0.549602	0.763536	yes					yes
protein_coding	LAMB4	ENSG00000091128.12	-2.45113	9.62363e-07	-0.883185	0.786292	-0.728331	0.271201	-0.569689	0.681813	-0.275871	0.82574	1.36979	0.0295523	0.465193	0.73282	-0.521664	0.86067	yes					yes
protein_coding	PLA2G2A	ENSG00000188257.11	1.58797	6.16997e-08	-0.581932	0.519888	-0.163329	0.832009	-0.275238	0.729594	-0.827975	0.0365162	-1.17562	0.000403255	-0.171254	0.945919	-0.404394	0.639668	yes					yes
protein_coding	HOXA11	ENSG00000005073.5	1.77987	0.00179384	0.01241	1	-0.131394	0.94306	0.0146069	0.994685	-1.42759	0.279429	-1.79221	0.00415656	0.264229	0.965926	-0.233464	0.980986	yes					yes
protein_coding	CDV3	ENSG00000091527.15	-1.03188	2.17379e-06	-0.274322	0.951631	-0.133437	0.803859	-0.271138	0.575772	-0.716808	0.00647309	-1.15572	3.72013e-07	0.0931332	0.966702	-0.153204	0.945321	yes					yes
protein_coding	NDFIP2	ENSG00000102471.14	-1.27483	1.72444e-09	-0.173661	1	0.251247	0.545409	0.221587	0.687337	-0.890195	0.000229596	-1.29722	8.60023e-09	-0.0489792	0.991207	-0.147044	0.952674	yes					yes
protein_coding	PARP8	ENSG00000151883.17	1.27173	1.4368e-05	0.317661	1	0.0590223	0.946192	-0.267449	0.72042	-0.95422	0.0149002	-1.1896	0.000187469	0.190287	0.931074	-0.106079	0.996199	yes					yes
protein_coding	RCBTB1	ENSG00000136144.11	-1.35327	3.94367e-08	0.0138131	1	-0.234796	0.649607	-0.461169	0.284697	-0.879307	0.00285641	-1.00546	0.000335199	-0.261767	0.781002	-0.0754816	0.997615	yes					yes
protein_coding	RGPD3	ENSG00000153165.18	-1.54076	0.0126903	0.521986	1	0.0679307	0.963045	0.309216	0.877561	1.15793	0.0822579	1.67138	0.0150637	-0.598163	0.740535	-0.055612	0.99977	yes					yes
lincRNA	LINC00623	ENSG00000226067.6	2.15162	0.000131181	0.0251646	1	0.564802	0.649645	-0.789754	0.378978	-0.952185	0.520696	-1.43412	0.0369626	0.280658	0.961793	-0.0114917	0.999882	yes					yes
transcribed_unprocessed_pseudogene	LINC01145	ENSG00000272419.6	1.0113	6.01579e-06	0.0295311	1	0.113655	0.85587	-0.485732	0.123412	-0.277087	0.602376	-1.12331	1.52372e-06	0.73881	0.010993	0.0436555	0.998327	yes					yes
antisense	AC078802.1	ENSG00000269889.1	1.82471	1.21292e-06	-0.365492	0.979652	0.257335	0.801495	0.157348	0.878378	0.884348	0.12915	1.41551	4.76819e-06	0.100471	0.989282	0.0813388	0.998327	yes					yes
lincRNA	LINC00472	ENSG00000233237.6	1.10258	0.0157273	0.319797	1	-0.279486	0.801495	0.234149	0.857641	0.943512	0.12714	1.19913	0.0119917	0.627663	0.577236	0.156301	0.996199	yes					yes
protein_coding	SDK2	ENSG00000069188.16	2.16204	7.51821e-10	-0.0990952	1	-0.395547	0.658981	-0.591323	0.249224	0.856438	0.12915	1.70679	7.81337e-09	0.725897	0.347474	0.362351	0.731887	yes					yes
protein_coding	ABCG2	ENSG00000118777.11	2.26577	4.08456e-05	-0.462123	0.991051	-0.0430606	0.982708	-0.878248	0.157413	-1.73178	0.219911	-1.63008	0.00141362	0.69479	0.736872	0.462472	0.722535	yes					yes
lincRNA	LINC01322	ENSG00000244128.5	2.88532	0.0201489	0.888831	0.954518	1.66603	0.427291	0.607189	0.769107	-1.52778	0.726676	1.89334	0.0385246	1.79749	0.550705	0.496333	NA	yes					yes
protein_coding	CACNA1I	ENSG00000100346.17	3.5625	2.94518e-05	0.102538	1	1.44953	0.340205	0.304963	0.849863	1.1142	0.590913	1.69449	0.00164259	1.99559	0.188251	0.562775	0.761205	yes					yes
protein_coding	NKX1-2	ENSG00000229544.8	2.10161	0.0346075	0.218774	1	1.42713	0.356101	0.398039	0.856584	2.32895	0.0508906	2.33659	0.00113338	1.55218	0.454499	0.665286	0.833314	yes					yes
lincRNA	LINC00844	ENSG00000237949.1	-2.36917	3.91746e-12	0	1	0.251392	0.6972	0.624541	0.932906	0.252041	0.748459	3.86946	0.0450861	0.680321	0.165378	0.670677	0.996199	yes					yes
protein_coding	HTRA1	ENSG00000166033.12	1.73188	2.82014e-10	0.426409	0.789781	-0.447463	0.375957	-0.572912	0.215321	0.92115	0.00864493	1.19101	8.41112e-05	0.618995	0.224309	0.68554	0.106563	yes					yes
antisense	AP001351.1	ENSG00000248027.1	1.16029	0.0323968	0.762122	0.617268	0.315356	0.807103	0.357737	0.772558	0.636807	0.545572	1.15916	0.0324823	-0.268895	0.958146	0.732858	0.413175	yes					yes
protein_coding	CACNA1G	ENSG00000006283.17	1.68236	6.38426e-05	0.567977	0.768879	-0.0136295	0.992305	-0.141384	0.922568	0.566338	0.532862	1.19426	0.00494596	-0.319315	0.925788	0.866304	0.120755	yes					yes
protein_coding	SLIT1	ENSG00000187122.16	2.11248	2.0653e-19	0.557108	0.295878	0.0794857	0.913122	0.823571	0.00416327	0.431845	0.331171	1.21468	1.15651e-06	0.272298	0.776251	0.902556	0.00150264	yes					yes
TEC	AC092718.7	ENSG00000278985.1	-1.30385	0.0122656	0.591068	1	0.723436	0.293979	1.24228	0.145489	0.518422	0.581721	1.55089	0.0326679	0.136179	0.982975	0.972828	0.433525	yes					yes
protein_coding	RAB39A	ENSG00000179331.2	-1.55264	0.0470201	1.75193	0.657772	0.144729	0.930449	0.964715	0.737062	1.22332	0.136001	3.03963	0.00951222	0.80079	0.599264	1.1696	NA	yes					yes
protein_coding	ALPK2	ENSG00000198796.6	-3.26395	1.99743e-14	-1.66667	0.040003	-1.12809	0.0369549	-2.28468	0.000411534	-1.56702	0.00149266	-1.3132	0.0659295	0.0906999	0.991207	-1.39977	0.0589697	yes	yes	yes	yes	yes
protein_coding	IQGAP2	ENSG00000145703.15	-1.40783	4.28034e-08	-0.605737	0.343475	-0.342949	0.457773	-1.55685	9.02594e-08	1.09701	9.17599e-05	-0.0388911	0.980976	0.383251	0.562934	-0.733006	0.0591038	yes			yes	yes
TR_C_gene	TRGC1	ENSG00000211689.7	-1.92089	1.65688e-07	0.169929	1	-0.602496	0.275544	-1.93412	0.0401231	-1.17717	0.00669434	0.361991	0.829236	-0.378587	0.766055	-0.467123	0.90187	yes			yes	yes
protein_coding	TMCC3	ENSG00000057704.12	-2.45301	4.74013e-10	-0.305593	1	0.508077	0.463541	-1.41537	0.0406356	1.22958	0.00877557	0.816047	0.274332	0.283327	0.905148	-0.0547127	0.999343	yes			yes	yes
protein_coding	SLC38A4	ENSG00000139209.15	-1.61655	0.000453611	-3.7607	0.219158	1.76378	2.16368e-05	-2.79858	0.283296	1.05169	0.0444563	-2.5927	0.323427	0.948182	0.132258	-3.71424	0.112014	yes		yes		yes
protein_coding	CXCL10	ENSG00000169245.5	-3.98721	1.02053e-12	-0.50684	1	-2.12857	2.16368e-05	-0.909866	0.595984	1.21296	0.0229636	-1.56779	0.283142	0.149977	0.977624	-0.703052	0.855886	yes		yes		yes
protein_coding	FRMD4B	ENSG00000114541.14	-2.40234	1.17958e-13	-0.598507	0.658628	-1.20673	0.00130292	-0.845516	0.0862954	-1.2012	0.00181946	-0.834616	0.0841917	-0.451081	0.627703	-0.448179	0.67275	yes		yes		yes
protein_coding	PTGR1	ENSG00000106853.19	-1.59356	5.01833e-52	-0.200069	0.687679	-1.15037	1.01618e-26	-0.333864	0.0341531	-1.01223	1.16264e-20	-0.428692	0.00203568	-0.660295	1.68685e-08	-0.293263	0.105271	yes		yes		yes
protein_coding	TGFB2	ENSG00000092969.11	-4.21456	1.1696e-10	-0.792146	1	1.05013	0.0494833	-0.0907496	0.980735	-1.88361	0.000385067	-1.27003	0.523606	0.0231973	0.999825	-0.0420805	0.99977	yes		yes		yes
lincRNA	AC008555.2	ENSG00000269086.2	-3.22059	1.66135e-12	-0.828119	0.971946	-2.0609	4.99945e-06	0.0986232	0.973657	-1.74004	0.000178745	-0.68661	0.697627	-0.723298	0.379876	0.0289133	0.99977	yes		yes		yes
protein_coding	GALNT16	ENSG00000100626.16	-1.23148	0.0295623	-0.13002	1	-1.92403	0.00207674	0.145101	0.952177	-1.94724	0.00237929	-0.446029	0.813796	-0.929625	0.358883	0.20671	0.996199	yes		yes		yes
protein_coding	FANK1	ENSG00000203780.10	1.98172	1.27505e-06	0.237645	1	1.41966	0.00418812	0.708446	0.15347	1.34446	0.0106216	-0.0969344	0.951464	0.992189	0.176694	0.244823	0.934929	yes		yes		yes
protein_coding	AFAP1L2	ENSG00000169129.14	-2.27823	6.23394e-09	0.270035	1	-1.25956	0.00223569	-0.393796	0.811237	-1.23685	0.0036089	0.456574	0.735582	-0.71428	0.24745	0.710271	0.57495	yes		yes		yes
protein_coding	SGK2	ENSG00000101049.15	-1.46244	3.99345e-06	-1.08718	0.0119754	-0.655752	0.130113	-0.939065	0.0163853	-1.37658	7.21156e-05	-0.721555	0.0975991	-0.553058	0.380254	-0.974477	0.0149697	yes	yes			yes
protein_coding	RGS4	ENSG00000117152.13	-3.36847	1.36506e-07	-2.63468	0.192884	-1.18548	0.160766	-1.2953	0.417114	-1.72747	0.0221782	-0.749374	0.723182	-0.883814	0.544766	-2.62957	0.0973175	yes				yes
lincRNA	LINC01094	ENSG00000251442.5	-1.53274	0.000808534	-0.244392	1	0.742496	0.182829	-0.165987	0.936287	-1.20111	0.0301583	-0.485183	0.748033	0.0695456	0.993044	-1.22318	0.253263	yes				yes
protein_coding	ATP1A2	ENSG00000018625.14	-3.37637	1.19243e-05	0.433165	1	-0.448375	0.741882	-0.0497863	0.99402	1.50573	0.0499383	-0.53815	0.92117	-1.45021	0.158731	-3.14713	0.314515	yes				yes
protein_coding	SYT6	ENSG00000134207.16	-4.12219	0.0146314	-1.23369	NA	2.09431	NA	-2.19516	0.601729	2.95699	0.00225834	-1.02749	NA	2.01939	NA	-2.14903	NA	yes				yes
protein_coding	DGKK	ENSG00000274588.1	-4.11261	0.000268158	-2.83646	NA	-0.378841	NA	0.268053	0.967121	-3.07949	0.00922096	0.77802	NA	-1.72166	NA	-1.82821	NA	yes				yes
transcribed_unprocessed_pseudogene	GVINP1	ENSG00000254838.5	-2.26919	0.0186232	-0.203903	NA	0.0289542	NA	-0.57498	0.795527	-2.90359	0.0266054	-0.866415	NA	-1.45189	NA	-1.66252	NA	yes				yes
protein_coding	EPDR1	ENSG00000086289.11	-1.77028	5.30077e-15	-0.902999	0.0116504	-0.834213	0.00102672	-0.322748	0.542093	-1.03027	2.88759e-05	-0.983869	0.00106471	-0.375243	0.447612	-0.605663	0.124127	yes				yes
protein_coding	MED12L	ENSG00000144893.12	-1.06886	0.0086287	-0.485009	0.946588	-0.0113075	0.991846	0.570953	0.41346	1.88534	8.02885e-08	0.14216	0.925531	-0.0649366	0.992708	-0.437163	0.769636	yes				yes
protein_coding	SPRY1	ENSG00000164056.10	-1.29018	4.12245e-07	-0.352066	0.959046	-0.452824	0.234914	-0.115391	0.914228	-1.27053	3.32211e-06	0.416991	0.421667	-0.277216	0.754434	-0.354004	0.717008	yes				yes
protein_coding	PLXNA4	ENSG00000221866.9	1.93763	0.00872286	0.324866	1	-0.327293	0.888582	-0.676784	0.648462	2.3586	0.00299574	1.19573	0.137962	0.723773	0.812363	-0.348152	NA	yes				yes
protein_coding	GPR37L1	ENSG00000170075.8	1.36251	0.000941627	-0.500472	0.910073	-0.498167	0.573812	-0.932417	0.0945913	1.44285	0.00153955	0.19757	0.874751	0.346535	0.873689	-0.300058	0.909318	yes				yes
protein_coding	KLF5	ENSG00000102554.13	-1.01145	7.40023e-07	-0.243102	1	0.937578	9.71191e-06	0.425331	0.20946	1.01956	1.08664e-06	-0.17925	0.770678	-0.0803571	0.972634	-0.246134	0.766783	yes				yes
protein_coding	SV2C	ENSG00000122012.13	-1.04705	0.000431517	-0.108901	1	-0.912472	0.00717581	-0.599547	0.229235	-1.15818	0.00037215	-0.580938	0.242515	0.0616146	0.991207	-0.208339	0.946074	yes				yes
transcribed_unprocessed_pseudogene	A2MP1	ENSG00000256069.7	-1.79291	0.0385418	-0.218171	1	-0.583167	0.71158	0.497252	0.829381	-2.29042	0.0332004	-1.77106	0.195836	-1.52031	0.283106	-0.166266	NA	yes				yes
protein_coding	B4GALNT1	ENSG00000135454.13	1.68122	9.02874e-07	-0.0097835	1	-0.150425	0.884723	-0.296221	0.745469	1.03398	0.0211651	0.50789	0.393176	-0.156568	0.968779	-0.123585	0.996199	yes				yes
protein_coding	CRYBG2	ENSG00000176092.15	1.34632	4.68794e-05	-0.278928	1	0.382888	0.556846	0.0667305	0.960174	-1.00463	0.0441323	-0.317391	0.692814	0.188516	0.947953	-0.115392	0.996199	yes				yes
protein_coding	HS6ST2	ENSG00000171004.18	2.51736	5.01115e-14	0.226492	1	0.249628	0.801495	0.0565638	0.960077	1.1697	0.0111407	-0.0203269	0.989256	0.882211	0.157309	-0.0831757	0.996836	yes				yes
protein_coding	CAMK1D	ENSG00000183049.12	2.55219	5.20959e-106	0.323998	0.0940702	0.239013	0.274878	0.146788	0.558231	1.19614	6.312e-21	0.484845	0.000105608	-0.0257829	0.992708	-0.0424118	0.996199	yes				yes
protein_coding	PGC	ENSG00000096088.16	-4.34313	1.80311e-87	-0.547604	1	-0.52918	0.0738885	0.454241	0.786796	-1.24404	4.48584e-08	-0.71526	0.682311	-0.828057	0.00174312	-0.0240551	0.99977	yes				yes
protein_coding	SYNJ1	ENSG00000159082.17	-1.3631	7.88267e-07	-0.102722	1	0.156259	0.824815	-0.0361683	0.978919	1.2132	5.45898e-05	0.511738	0.261305	0.148156	0.950449	0.0587487	0.998327	yes				yes
protein_coding	C2	ENSG00000166278.14	-1.01316	0.0397899	-0.0110283	1	0.726738	0.228364	0.144748	0.95224	1.04768	0.0444563	-0.60293	0.722628	-0.523697	0.701239	0.088179	0.998327	yes				yes
transcribed_unprocessed_pseudogene	LINC00869	ENSG00000277147.5	1.5372	0.00283188	-0.046459	1	0.542753	0.595989	0.0485518	0.982706	1.43656	0.020723	-0.328006	0.822808	1.08475	0.208249	0.114047	0.998327	yes				yes
antisense	AL591845.1	ENSG00000116883.8	-1.45041	3.75856e-07	0.064528	1	0.984417	0.000950877	-0.14469	0.902286	1.15658	5.84532e-05	0.442316	0.487094	-0.107065	0.972634	0.119441	0.996199	yes				yes
protein_coding	PAK1IP1	ENSG00000111845.4	-1.75681	7.50352e-13	-0.0461254	1	0.811636	0.00673066	0.39718	0.438264	1.42228	3.97333e-08	0.0788348	0.94664	0.495186	0.304635	0.170801	0.96034	yes				yes
protein_coding	KCNRG	ENSG00000198553.8	-1.17726	0.0190682	0.0616521	1	0.643516	0.31912	0.720217	0.430031	1.34634	0.00341043	0.296653	0.857315	-0.114846	0.986427	0.230145	0.990748	yes				yes
antisense	AC093001.1	ENSG00000244468.1	-1.90547	0.00373549	-0.153271	1	-1.13959	0.195215	-1.19843	0.429274	-2.08984	0.00562351	-2.40451	0.0746001	1.01977	0.372902	0.230253	0.996199	yes				yes
protein_coding	APOBEC3C	ENSG00000244509.3	2.14357	2.58557e-06	0.0822714	1	-0.425024	0.696866	-0.427344	0.712012	1.3035	0.0310976	0.979811	0.110794	0.867761	0.365999	0.267189	0.966061	yes				yes
antisense	AC020659.1	ENSG00000174171.5	2.29314	3.0945e-08	0.288285	1	0.192249	0.890694	-0.100903	0.933126	1.34162	0.0170741	0.655159	0.130349	0.642511	0.634931	0.309483	0.822878	yes				yes
processed_pseudogene	AC079140.4	ENSG00000251535.1	3.91542	0.0126183	-0.154588	NA	3.76411	NA	0.438552	0.846871	4.43994	0.0122669	0.150283	NA	2.9896	NA	0.357442	NA	yes				yes
lincRNA	AL355482.1	ENSG00000224810.1	1.79286	0.00778871	0.110082	1	1.27278	0.174631	-0.552403	0.69925	1.92257	0.0131169	1.38411	0.0501223	1.06125	0.475972	0.375207	0.946091	yes				yes
protein_coding	SYNGR3	ENSG00000127561.14	2.12058	8.82839e-10	0.442956	0.944169	0.433854	0.536355	-0.078096	0.958398	1.30457	0.00184604	0.826808	0.0871747	0.625365	0.440467	0.407495	0.755983	yes				yes
lincRNA	AC103706.1	ENSG00000261220.2	1.19348	1.49338e-07	0.359697	0.706453	0.934915	0.000259995	0.690812	0.00953458	1.04303	3.26118e-05	0.977877	2.22768e-05	0.645753	0.0552359	0.408752	0.332254	yes				yes
protein_coding	FBXO2	ENSG00000116661.10	2.16911	2.26718e-11	0.0694632	1	0.452053	0.456826	0.113154	0.931737	1.19475	0.00254168	0.521231	0.398946	0.500849	0.573667	0.422355	0.704094	yes				yes
protein_coding	KCNMB4	ENSG00000135643.4	2.53511	3.29395e-21	0.882042	0.0175206	-0.762868	0.108255	-0.274494	0.685169	-1.27815	0.00302706	-0.95293	0.00461272	0.344953	0.756474	0.432768	0.467625	yes				yes
protein_coding	SERPINI1	ENSG00000163536.12	2.02049	8.65658e-11	-0.218085	1	0.0421728	0.964293	0.0800804	0.95224	1.09972	0.00433913	0.616794	0.21735	0.793123	0.121155	0.528148	0.45441	yes				yes
protein_coding	SLC51A	ENSG00000163959.9	2.01083	1.76728e-06	-0.0598629	1	-1.14563	0.152287	-0.805808	0.166992	1.48031	0.00385263	0.625608	0.296423	0.282079	0.938635	0.667847	0.327931	yes				yes
protein_coding	FOXH1	ENSG00000160973.7	1.03965	0.0264079	0.605608	0.92595	0.900742	0.142234	1.08281	0.0920269	1.25759	0.0176056	1.14263	0.0615491	0.901502	0.238621	0.693366	0.554438	yes				yes
protein_coding	CDH3	ENSG00000062038.13	1.43883	7.64551e-05	-0.194396	1	-0.958773	0.108507	-0.661093	0.242083	-1.21257	0.0395374	-0.0384112	0.985127	-1.03111	0.140497	0.797036	0.100394	yes				yes
protein_coding	COL23A1	ENSG00000050767.16	-1.8814	8.02622e-20	0.862038	0.0733515	0.543724	0.0157236	-0.780436	0.15172	1.25178	2.10197e-12	0.0750443	0.964313	0.837642	4.07867e-05	0.971601	0.00852805	yes				yes
protein_coding	NSG1	ENSG00000168824.14	1.69094	1.1427e-11	0.479505	0.519904	-0.308128	0.585917	-0.343831	0.517663	1.20271	2.29542e-05	0.688427	0.0300132	0.807742	0.0249757	0.995721	0.000353061	yes				yes
protein_coding	SOCS3	ENSG00000184557.4	3.43325	9.61449e-07	0.320845	1	-0.547296	0.813808	-0.862454	0.486002	2.29286	0.0102074	0.397797	0.824057	1.74182	0.149937	1.07111	0.301251	yes				yes
protein_coding	CXCL11	ENSG00000169248.12	-4.36358	4.98386e-12	1.10907	1	-0.797121	0.109646	-0.342929	0.95224	1.84994	1.61113e-08	0.596604	0.893678	-0.459372	0.657547	1.32199	0.751059	yes				yes
protein_coding	SLC6A19	ENSG00000174358.15	-2.726	2.23414e-09	-1.63683	0.0152267	-1.79761	0.000472257	-2.24433	1.8902e-05	-0.179966	0.917838	-0.000400985	0.999822	-0.342828	0.899768	-1.09491	0.14687	yes	yes	yes	yes
protein_coding	CROT	ENSG00000005469.11	-1.79053	7.88251e-11	-0.480404	0.690883	-1.52952	2.0541e-07	-1.31063	2.69951e-05	-0.389443	0.488164	-0.520923	0.271048	-0.69401	0.122963	-0.911077	0.0135726	yes		yes	yes
protein_coding	KCNG3	ENSG00000171126.7	-1.15924	1.04604e-05	-0.639687	0.303548	-1.19674	2.01411e-05	-1.03117	0.00207069	0.6048	0.0813911	-0.17105	0.851682	-0.382425	0.556004	-0.703574	0.0945125	yes		yes	yes
protein_coding	FRK	ENSG00000111816.7	-1.5124	2.34063e-07	-0.340578	1	-1.0737	0.00132647	-1.15784	0.000726377	-0.549231	0.249743	-0.314667	0.66687	-0.947169	0.0136605	-0.543431	0.362949	yes		yes	yes
protein_coding	FRAS1	ENSG00000138759.18	1.66246	1.34354e-10	-0.301978	1	-1.6463	1.36879e-08	-1.16383	5.56861e-05	-0.564598	0.182365	-0.0805836	0.946276	-0.305484	0.756074	-0.234191	0.879806	yes		yes	yes
protein_coding	TGFB3	ENSG00000119699.7	-1.18412	0.000365846	-0.111844	1	-1.89762	3.29679e-07	-2.11257	2.46436e-05	-0.496761	0.348059	-0.832654	0.141118	-0.110806	0.975012	-0.221623	0.962439	yes		yes	yes
protein_coding	FOXD1	ENSG00000251493.4	1.92051	2.2843e-12	0.637961	0.305272	-1.16394	0.00120906	-1.30919	3.81769e-05	-0.50277	0.347199	-0.509074	0.285198	-0.0289015	0.999234	-0.122533	0.992956	yes		yes	yes
protein_coding	SHH	ENSG00000164690.7	5.00693	1.53796e-42	0.258262	1	-1.86829	0.0345048	-2.64348	1.20387e-22	-0.475527	0.724966	-0.929362	0.00270641	-0.638802	0.728359	-0.0402172	0.998327	yes		yes	yes
antisense	AC013726.1	ENSG00000259793.1	-2.05033	0.00159478	-0.448095	1	-1.69417	0.0245047	-1.92043	0.0407225	-0.916539	0.378997	-0.0958696	0.979947	-0.879988	0.548203	-0.0243589	0.99977	yes		yes	yes
protein_coding	AHRR	ENSG00000063438.16	1.14225	0.000123132	0.525615	0.533853	1.42565	2.2979e-06	1.02736	0.000768242	0.081596	0.951907	-0.160832	0.869881	0.319735	0.782126	0.428625	0.518508	yes		yes	yes
protein_coding	SPEG	ENSG00000072195.14	1.91991	1.0817e-06	0.805497	0.264237	-1.74343	0.0176547	-1.07839	0.0360715	-0.646127	0.518534	0.419363	0.594369	-0.608122	0.694663	0.676855	0.286189	yes		yes	yes
protein_coding	AHNAK2	ENSG00000185567.6	1.08763	2.59251e-06	0.114293	1	-1.08934	0.00015187	-1.2892	1.6322e-07	-0.399338	0.364877	-0.18418	0.777547	0.309831	0.665571	0.796712	0.00253335	yes		yes	yes
protein_coding	TAPT1	ENSG00000169762.16	1.47485	1.653e-11	0.91337	0.00127266	1.00029	4.88644e-05	1.09294	4.72553e-06	0.663405	0.0237623	0.879107	0.000477006	0.851252	0.00199829	0.967095	0.000131373	yes		yes	yes
protein_coding	KCNJ13	ENSG00000115474.6	1.61525	9.60575e-05	-0.352969	1	-0.556651	0.482706	-1.64421	0.000128055	-0.566955	0.521306	-0.937689	0.0759931	-0.262012	0.937742	-1.04275	0.053862	yes			yes
protein_coding	UGT1A6	ENSG00000167165.18	-2.3866	0.00527156	-0.946439	0.959356	-1.07014	0.346451	-3.31552	0.0261676	0.313468	0.886435	-1.83755	NA	-0.0336258	NA	-1.86075	NA	yes			yes
protein_coding	RAB3B	ENSG00000169213.6	-2.00079	6.69833e-25	-0.644053	0.0484711	-0.509927	0.0638228	-1.08014	9.66537e-07	0.406996	0.212464	0.232216	0.636859	-0.471344	0.175109	-0.857036	0.000371378	yes			yes
unprocessed_pseudogene	AC129492.6	ENSG00000275011.1	-2.43378	1.55821e-08	-0.829082	0.619683	-0.173111	0.879497	-1.66071	0.00373603	-0.0660456	0.974899	-0.0601632	0.982217	-0.651013	0.538886	-0.5819	0.694956	yes			yes
protein_coding	MYB	ENSG00000118513.18	1.99435	9.59635e-13	0.0195967	1	-0.798444	0.0575093	-1.02158	0.00168139	-0.87894	0.0370392	-0.51476	0.253132	-0.178381	0.945919	-0.495418	0.379008	yes			yes
protein_coding	APOL4	ENSG00000100336.17	3.84021	1.06207e-09	-0.00565287	1	0.423817	0.835692	-1.01617	0.0204617	1.36955	0.239191	0.385825	0.587218	0.751398	0.809842	-0.34777	0.808449	yes			yes
protein_coding	GADD45G	ENSG00000130222.10	1.61347	8.30712e-11	-0.0118557	1	-0.384161	0.388698	-1.21134	1.15187e-05	-0.0905921	0.930779	-0.549942	0.146769	-0.516726	0.295713	-0.324529	0.698964	yes			yes
protein_coding	HS3ST3B1	ENSG00000125430.8	-1.27096	0.000945208	-0.250701	1	0.031793	0.974399	-1.47723	0.00122395	0.121112	0.929352	0.88827	0.0565376	0.154071	0.961795	-0.317957	0.885369	yes			yes
processed_pseudogene	AC097460.2	ENSG00000250403.1	-1.84483	1.20899e-05	-0.0916102	1	-0.588328	0.360315	-1.37429	0.0311835	0.017744	0.9936	-0.15739	0.933078	-0.291607	0.892312	-0.300006	0.950842	yes			yes
protein_coding	UCP2	ENSG00000175567.8	2.82853	0.00046311	0.0171931	1	-2.04418	0.376374	-2.01555	0.0449873	-0.0658288	0.989393	-0.553721	NA	0.73579	NA	-0.277407	NA	yes			yes
protein_coding	GPAT3	ENSG00000138678.10	1.34434	0.000401245	-0.109065	1	-0.305574	0.74988	-1.3653	0.000740214	-0.496736	0.591997	-0.138599	0.913588	0.41278	0.772584	-0.256503	0.919485	yes			yes
lincRNA	AL161910.1	ENSG00000285907.1	1.8689	8.58125e-17	0.195077	1	-0.977876	0.00770409	-1.11688	3.2152e-07	-0.00400206	0.99933	-0.384387	0.232566	-0.339918	0.714256	-0.250563	0.704094	yes			yes
protein_coding	TNIK	ENSG00000154310.16	1.60228	6.54943e-10	0.261538	0.995518	-0.424903	0.445605	-1.26384	9.37438e-07	0.10387	0.930402	-0.54128	0.1073	0.00156374	0.999825	-0.0229367	0.99977	yes			yes
lincRNA	LINC01695	ENSG00000236532.5	3.46182	2.09612e-26	0.506363	0.723527	-0.657996	0.318175	-2.15006	9.79361e-11	0.037887	0.984728	0.214112	0.831605	0.617938	0.470627	0.106321	0.996199	yes			yes
lincRNA	LINC01411	ENSG00000249306.5	1.54172	5.84318e-06	0.365506	0.95156	0.486545	0.458131	1.10807	0.000539666	0.209079	0.864717	0.488338	0.339374	0.613577	0.448884	0.110593	0.996199	yes			yes
antisense	AC136489.1	ENSG00000229491.5	2.28769	5.97834e-07	0.135647	1	-0.64632	0.475525	-1.49408	0.0051192	-0.136455	0.947696	-0.859337	0.213787	0.746647	0.516557	0.175075	0.996199	yes			yes
lincRNA	FAM182B	ENSG00000175170.14	2.60686	5.6677e-16	-0.00821964	1	-0.995539	0.101175	-1.59669	2.4305e-07	-0.654755	0.388821	-0.341847	0.589092	-0.44246	0.766055	0.198727	0.940177	yes			yes
protein_coding	LRRC7	ENSG00000033122.18	2.13916	4.10969e-09	0.859702	0.219224	0.582953	0.370371	1.02099	0.0230439	0.734481	0.234583	0.705187	0.190471	0.547007	0.601945	0.26862	0.926402	yes			yes
protein_coding	NOS3	ENSG00000164867.10	1.86678	7.9813e-20	0.724209	0.0203909	0.679904	0.0103756	1.26013	1.17297e-08	0.421271	0.236448	0.352371	0.367751	0.401408	0.380921	0.276555	0.698964	yes			yes
protein_coding	CP	ENSG00000047457.13	4.11275	3.5704e-10	1.03847	0.490824	-0.562218	0.788299	-1.6277	0.0212538	-0.565532	0.831468	-1.29518	0.0914541	0.722119	0.822966	0.346824	0.954322	yes			yes
protein_coding	ITPKA	ENSG00000137825.10	2.29142	4.75565e-05	0.0548236	1	-0.728691	0.593325	-2.37797	0.000304131	0.21297	0.931632	0.0865223	0.975116	0.589572	0.807047	0.374284	0.919263	yes			yes
protein_coding	AOC1	ENSG00000002726.20	3.16318	2.10817e-19	0.311761	1	-0.886117	0.109444	-2.15319	1.93212e-08	0.776396	0.185081	0.164	0.907031	0.120802	0.982449	0.428513	0.750514	yes			yes
antisense	ST7-AS1	ENSG00000227199.1	1.75931	1.78589e-06	0.326347	1	0.76324	0.171393	1.03626	0.0159153	-0.291054	0.804016	0.0809556	0.964007	-0.06068	0.993855	0.450072	0.668833	yes			yes
protein_coding	CDC42EP3	ENSG00000163171.7	-1.07987	4.37589e-07	0.301195	0.882275	0.154204	0.758009	1.1689	2.02796e-07	0.469518	0.139993	0.199406	0.732077	-0.0555809	0.987913	0.452365	0.240322	yes			yes
protein_coding	SULT1C2	ENSG00000198203.9	1.34008	0.0333373	1.26459	0.276609	1.04016	0.237423	1.59366	0.0195374	1.22054	0.153499	1.39593	0.053791	0.0357345	0.999825	0.488013	0.884552	yes			yes
protein_coding	MAMLD1	ENSG00000013619.13	1.03411	0.0269179	-0.308721	1	-0.348415	0.747141	-1.64728	0.00110371	-0.330543	0.810267	-0.341321	0.755799	0.513841	0.728359	0.554215	0.566003	yes			yes
protein_coding	CYP2S1	ENSG00000167600.13	1.38114	0.00040114	0.142561	1	-1.06974	0.0855053	-1.07651	0.0487869	0.665154	0.320036	0.455898	0.570377	0.40457	0.789834	0.554485	0.539007	yes			yes
protein_coding	MAN1A1	ENSG00000111885.6	2.76473	1.92189e-15	0.850644	0.185251	0.354335	0.663188	1.17326	0.00290097	0.262006	0.825478	0.0709377	0.969037	0.15434	0.972634	0.601516	0.375832	yes			yes
lincRNA	ATP2B1-AS1	ENSG00000271614.1	1.50486	9.15204e-09	0.487356	0.512765	0.693299	0.0588896	1.12141	1.94992e-05	0.646162	0.10855	0.333729	0.523223	0.258023	0.845902	0.613402	0.0992744	yes			yes
protein_coding	AKR1C3	ENSG00000196139.13	3.27171	2.41921e-20	0.892081	0.100352	0.383828	0.659874	-1.09178	0.00883495	-0.108507	0.954111	-0.203116	0.853185	0.269369	0.931074	0.641946	0.274364	yes			yes
lincRNA	AC096588.1	ENSG00000249392.1	1.63552	0.00433683	0.971171	0.496576	-0.0444501	0.980003	1.31476	0.042773	-0.318746	0.876302	0.947355	0.222371	-0.354649	0.945919	0.733347	0.558795	yes			yes
protein_coding	TUBB6	ENSG00000176014.12	1.40673	0.000195354	0.533759	0.825717	-0.107039	0.92258	-1.0922	0.0376483	-0.585681	0.452693	-0.994817	0.0666244	0.919395	0.116346	0.89077	0.0995205	yes			yes
antisense	SNHG21	ENSG00000250988.7	-1.16498	0.00250021	0.892293	0.438951	-0.508189	0.380916	1.21967	0.0262722	-0.515354	0.417672	-0.272122	0.87163	-0.613247	0.397689	1.05653	0.102583	yes			yes
protein_coding	CTNND2	ENSG00000169862.18	4.73297	0.000234413	1.88799	0.139907	3.04926	0.0812023	2.09067	0.0195311	1.27059	0.728524	1.10685	0.430249	1.71698	0.69421	1.42111	NA	yes			yes
lincRNA	SEPT7-AS1	ENSG00000228878.7	1.66756	0.0248658	0.706507	1	1.11821	0.321456	1.89228	0.0242127	1.04869	0.420469	1.48656	0.121892	1.34271	0.30505	1.62174	NA	yes			yes
protein_coding	DPP4	ENSG00000197635.9	-2.38567	1.4037e-36	-1.28098	4.35373e-08	-1.23282	9.12824e-10	-0.71709	0.00413482	-0.405336	0.184015	0.32419	0.386986	-0.295466	0.565027	0.346684	0.437969	yes	yes	yes
protein_coding	PCDHB8	ENSG00000120322.3	1.56338	8.19184e-10	1.03145	0.000473273	-1.13143	0.00699063	-0.321034	0.592436	0.0349847	0.981936	0.463538	0.261305	-0.0657011	0.991207	0.784478	0.0118718	yes	yes	yes
protein_coding	SLC2A3	ENSG00000059804.15	-2.77794	6.20949e-14	-3.515	0.303011	1.90432	1.7168e-13	-1.65691	0.596097	0.962452	0.00225616	-2.34701	0.408762	0.18739	0.923944	-3.46854	0.1631	yes		yes
protein_coding	C6orf222	ENSG00000189325.6	-3.21125	1.14725e-08	-0.81391	0.944846	-1.89641	0.000749361	-0.158759	0.948879	-1.1707	0.0805947	-1.58723	0.143961	-0.841686	0.392235	-1.56376	0.193928	yes		yes
protein_coding	KRTAP13-2	ENSG00000182816.8	-9.25782	1.42877e-12	-2.17848	0.968546	-1.31922	0.00136714	-2.17816	0.58523	-0.40259	0.602108	-1.97229	0.638979	-0.997358	0.0500419	-2.13202	0.739994	yes		yes
protein_coding	TMEM100	ENSG00000166292.11	-2.73187	0.0031828	1.55827	1	1.92557	0.00987559	-1.29905	0.832357	-0.0235712	0.995777	0.731859	0.922112	-0.884416	0.680533	-1.25291	NA	yes		yes
protein_coding	SLC35G1	ENSG00000176273.14	-1.06268	0.00176852	-0.562407	0.666274	-1.52927	1.05539e-05	-0.92893	0.0314079	-0.984845	0.0143727	-0.629073	0.225245	-0.982806	0.0230151	-0.779568	0.128564	yes		yes
protein_coding	UGT1A1	ENSG00000241635.7	-5.54952	1.61541e-20	0.0856987	1	-2.76826	1.35678e-12	-2.05042	0.050501	-0.404166	0.596037	0.0480646	0.988205	-0.745084	0.231951	-0.717369	0.755979	yes		yes
protein_coding	CLIP4	ENSG00000115295.19	-1.75257	5.60001e-11	0.0478001	1	-1.25339	9.71191e-06	-0.26385	0.761781	0.0749951	0.943623	0.336003	0.632491	-0.869756	0.00804951	-0.7112	0.189144	yes		yes
protein_coding	ALDH1A2	ENSG00000128918.14	-1.82028	4.96612e-06	-0.912586	0.455971	-2.12599	1.312e-06	-0.691181	0.397735	-0.676556	0.236448	-0.388563	0.735299	-0.390916	0.753122	-0.562841	0.668647	yes		yes
protein_coding	TMTC2	ENSG00000179104.8	-1.77051	1.57519e-12	-0.18679	1	1.09827	8.20384e-05	-0.0787778	0.942801	-0.279263	0.636	-0.220685	0.776256	-0.410484	0.512379	-0.531436	0.300631	yes		yes
protein_coding	ALDH1A3	ENSG00000184254.16	-2.49588	7.68979e-54	-0.293562	0.714186	-1.18196	1.06417e-11	-0.579855	0.00832753	0.642137	0.00153955	0.342455	0.225039	-0.361828	0.256309	-0.474106	0.0646472	yes		yes
antisense	AC015712.2	ENSG00000259583.2	-2.99165	4.12218e-05	-0.754392	1	-1.53121	0.0399925	-0.418022	0.878876	0.935422	0.24261	-0.106017	0.982217	-0.438616	0.873664	-0.408542	NA	yes		yes
protein_coding	AKAP5	ENSG00000179841.8	-1.03679	0.0232183	-0.70329	0.685437	1.17713	0.0208161	0.108612	0.948949	-0.440722	0.643278	-0.401652	0.709216	0.0870065	0.991207	-0.407549	0.845382	yes		yes
protein_coding	LXN	ENSG00000079257.7	-2.33107	2.82541e-16	-0.0154056	1	1.21587	4.05576e-05	-0.0706129	0.961523	-0.768998	0.0396391	-0.285631	0.772816	-0.382332	0.633867	-0.386457	0.780221	yes		yes
protein_coding	GRPR	ENSG00000126010.5	-2.88679	1.82745e-06	0.493238	1	-2.25325	0.000308164	-2.56184	0.385071	-0.168887	0.93191	0.991092	0.688207	-0.0799156	0.993808	-0.31703	0.998327	yes		yes
lincRNA	DUBR	ENSG00000243701.5	-1.46394	3.07839e-09	-0.00364704	1	1.20745	2.41761e-06	0.289678	0.646105	0.450844	0.261881	-0.322888	0.599428	0.24366	0.805093	-0.307925	0.767731	yes		yes
protein_coding	ITGB6	ENSG00000115221.11	-2.8715	4.18691e-08	0.0959123	1	-1.34016	0.0193501	-1.83565	0.135646	-0.190053	0.907572	-0.851138	0.600981	-0.59665	0.650626	-0.300315	0.990748	yes		yes
protein_coding	GPR63	ENSG00000112218.8	1.226	2.92126e-07	0.041547	1	-1.25211	2.969e-06	-0.55512	0.110135	-0.210341	0.744818	0.460496	0.213767	-0.510137	0.259396	-0.251344	0.808284	yes		yes
protein_coding	CNTN3	ENSG00000113805.8	-1.35467	0.00862268	0.0122947	1	1.1272	0.0343283	0.81051	0.340016	0.280368	0.83318	0.076246	0.979947	0.150447	0.978538	-0.243563	0.989443	yes		yes
protein_coding	HERC5	ENSG00000138646.8	-1.4062	2.00027e-05	-0.132292	1	-1.01093	0.00761842	-0.250494	0.807534	-0.260504	0.744586	-0.562709	0.377759	-0.14868	0.958146	-0.230814	0.95134	yes		yes
protein_coding	CEMIP	ENSG00000103888.16	-1.20594	0.00114077	-0.418472	1	-1.62194	3.25315e-05	-0.729285	0.337286	-0.14269	0.911025	0.711435	0.267753	-0.795207	0.171179	-0.201208	0.988617	yes		yes
protein_coding	DUSP5	ENSG00000138166.5	-2.01528	1.15431e-14	-0.199932	1	-1.26049	6.166e-06	-0.448772	0.456049	0.459963	0.262965	-0.100835	0.940725	-0.67384	0.0781812	-0.158051	0.982485	yes		yes
protein_coding	ANKRD29	ENSG00000154065.16	-2.16779	5.4684e-09	-0.838022	0.551633	1.00653	0.00699063	0.472246	0.594893	-0.756569	0.125405	0.167774	0.916476	-0.0780983	0.988943	-0.124273	0.997472	yes		yes
protein_coding	BOC	ENSG00000144857.14	1.16804	2.61987e-05	0.522663	0.478646	-1.13251	0.00366159	-0.572341	0.187	-0.166724	0.864717	0.285052	0.654	-0.455108	0.573137	-0.122245	0.990748	yes		yes
protein_coding	ANXA2	ENSG00000182718.16	-2.99335	3.3519e-09	-0.294263	1	1.19083	0.0164189	-0.224166	0.927353	-0.257879	0.846535	-0.240003	0.927104	-0.80716	0.344703	-0.119546	0.998327	yes		yes
protein_coding	F2RL1	ENSG00000164251.4	-1.07575	1.46425e-23	-0.192357	0.745465	-1.0624	5.52014e-22	-0.541428	5.0854e-05	0.355679	0.00895145	-0.330868	0.039444	-0.329639	0.0335122	-0.106071	0.883956	yes		yes
protein_coding	UNC5A	ENSG00000113763.11	2.06464	1.17548e-07	-0.846229	0.197714	-1.64338	0.0177558	-0.710847	0.170748	-0.224319	0.889653	0.800779	0.0666244	-0.218443	0.958146	-0.0949097	0.998118	yes		yes
protein_coding	IFI44	ENSG00000137965.10	1.22142	0.00153151	0.484044	0.888517	1.06668	0.0182146	0.483634	0.510455	0.785772	0.158721	0.377734	0.662669	0.422151	0.749756	-0.0808848	0.998327	yes		yes
protein_coding	OOEP	ENSG00000203907.9	1.04967	0.00421206	-0.134756	1	1.03757	0.0132897	0.623244	0.216708	0.556747	0.38999	-0.344895	0.688554	0.839235	0.13344	-0.0563123	0.998327	yes		yes
protein_coding	KRT36	ENSG00000126337.13	-2.64284	0.000116688	-0.532349	1	-2.45533	0.000962789	-0.0395004	0.993435	-1.09246	0.241725	0.133025	0.979947	-0.572563	0.790468	-0.00902341	NA	yes		yes
lincRNA	AP001033.1	ENSG00000264964.1	1.78678	0.00912597	0.351746	1	1.81367	0.0209357	0.585744	0.64625	0.976064	0.445384	0.128644	0.964313	0.599724	0.861173	0.0202371	NA	yes		yes
lincRNA	AL359513.1	ENSG00000278238.1	1.24228	0.00127353	0.40613	1	1.34833	0.00112761	-0.254199	0.836814	0.534313	0.483072	-0.21012	0.877209	0.426059	0.763888	0.0862326	0.998327	yes		yes
protein_coding	RSAD2	ENSG00000134321.11	-1.29863	2.57601e-05	0.134515	1	-1.23377	0.000238855	0.36154	0.643955	0.954352	0.00199722	0.495187	0.424528	-0.149636	0.950371	0.110643	0.996199	yes		yes
protein_coding	CCDC69	ENSG00000198624.12	1.44472	5.64945e-11	-0.0384064	1	-1.04145	8.96473e-05	-0.735608	0.0087449	-0.0130664	0.992414	0.0368425	0.978491	-0.245193	0.784329	0.1259	0.978741	yes		yes
lincRNA	AC087742.1	ENSG00000274363.1	1.50667	0.0230187	0.304912	1	1.61266	0.0346054	0.398444	0.788495	1.15673	0.247519	0.119742	0.964313	1.4589	0.131166	0.16092	0.996836	yes		yes
protein_coding	FBLN7	ENSG00000144152.12	1.28616	0.00453891	0.0724264	1	-1.81495	0.00641382	-0.500551	0.60888	-0.243404	0.875476	-0.0250769	0.991503	-0.287645	0.935491	0.169035	0.996199	yes		yes
protein_coding	TSPAN10	ENSG00000182612.10	1.0102	0.0087654	-0.012915	1	1.02558	0.0198042	0.538957	0.401648	0.180132	0.890352	-0.187754	0.877168	0.596323	0.47861	0.183239	0.981875	yes		yes
protein_coding	IL32	ENSG00000008517.16	1.19007	0.0060929	0.141654	1	-1.4768	0.00396829	-0.301157	0.808304	-0.222102	0.872846	-0.730771	0.297352	-0.061369	0.993953	0.196965	0.989443	yes		yes
protein_coding	FRY	ENSG00000073910.21	-1.13484	1.11653e-07	0.283281	0.938524	-1.95922	1.11401e-19	-0.127146	0.863843	-0.981102	2.76705e-05	-0.237859	0.664522	-0.194472	0.841251	0.243785	0.786601	yes		yes
protein_coding	NUAK1	ENSG00000074590.13	1.18286	5.5489e-10	0.331421	0.613408	-1.00932	7.86434e-05	-0.65237	0.00468156	0.134816	0.834946	0.109592	0.859798	-0.0240537	0.997929	0.244844	0.651194	yes		yes
protein_coding	NFATC4	ENSG00000100968.13	1.31588	0.000447676	0.173945	1	1.21581	0.00411977	0.596382	0.308369	0.404294	0.639908	-0.328985	0.720386	0.379348	0.798495	0.279152	0.904805	yes		yes
protein_coding	SEC14L2	ENSG00000100003.17	-1.7057	2.75292e-18	0.0213856	1	-1.17712	1.94552e-08	-0.935117	0.000673479	0.276502	0.493136	-0.137546	0.859798	-0.80323	0.000865094	0.311227	0.635436	yes		yes
protein_coding	FAM19A2	ENSG00000198673.10	1.55163	2.83773e-05	0.568704	0.679998	1.27764	0.00265505	0.59594	0.309084	-0.0462596	0.981936	0.140242	0.916894	0.828734	0.19835	0.345017	0.826923	yes		yes
protein_coding	UGT2B28	ENSG00000135226.17	-2.80985	2.51331e-17	-0.4023	1	1.87533	4.85581e-11	-0.110251	0.948741	-0.948889	0.0119892	0.669949	0.33073	-0.377013	0.682701	0.388936	0.852064	yes		yes
protein_coding	GLIS2	ENSG00000126603.8	1.25701	8.88073e-07	0.0995189	1	-1.20789	6.02047e-05	-0.59597	0.116031	0.0778724	0.945117	0.0181846	0.989737	-0.0486787	0.992508	0.459757	0.364174	yes		yes
protein_coding	EMP1	ENSG00000134531.9	-1.96908	1.33338e-07	0.0373397	1	-1.11884	0.00959835	-0.486507	0.72042	-0.0521172	0.976338	-0.115236	0.964313	-0.512728	0.578309	0.464477	0.845382	yes		yes
protein_coding	STOM	ENSG00000148175.12	2.48723	0.00194386	-0.527246	1	2.28806	0.0142669	1.08421	0.176072	0.765002	0.720049	0.254977	0.896732	0.704698	0.873127	0.519737	0.838348	yes		yes
protein_coding	UGT2B15	ENSG00000196620.9	2.13887	4.95519e-10	0.265633	1	1.06536	0.0134588	0.280235	0.788159	-0.457292	0.533214	0.0941851	0.955236	0.481299	0.637433	0.618391	0.404884	yes		yes
protein_coding	BANF1	ENSG00000175334.7	1.25511	1.74882e-05	0.670172	0.29842	1.02739	0.00187623	0.779082	0.0472422	0.785031	0.0400892	0.630714	0.140383	0.94054	0.0119174	0.693222	0.126739	yes		yes
transcribed_unitary_pseudogene	WFDC21P	ENSG00000261040.7	-3.54979	3.3517e-08	1.35048	0.735693	-3.18159	1.16928e-06	0.681398	0.793817	-0.822525	0.362979	-0.612828	0.86155	-1.4272	0.0610647	0.736339	0.90061	yes		yes
antisense	AGAP2-AS1	ENSG00000255737.2	1.06353	0.0211312	-0.244019	1	1.23949	0.0150616	0.349885	0.781045	0.548877	0.53336	-0.342299	0.802236	0.842791	0.285803	0.770724	0.366762	yes		yes
protein_coding	NTNG2	ENSG00000196358.10	-2.06283	0.00015089	0.271038	1	-1.29773	0.0477708	-0.599106	0.744966	-0.855006	0.307528	-0.382541	0.865862	0.792475	0.456618	0.79627	0.662344	yes		yes
protein_coding	TNFRSF18	ENSG00000186891.13	1.66786	0.000269265	0.550982	0.96313	-1.42947	0.0357873	-0.375763	0.784026	0.0865483	0.969868	0.232956	0.885153	0.60188	0.657924	0.912346	0.250455	yes		yes
protein_coding	TGM2	ENSG00000198959.11	-1.63095	0.00532898	0.0374	1	-2.07167	0.00132903	-2.78559	0.372439	-1.03391	0.214613	-0.172334	0.983865	-0.449707	0.854849	0.913962	NA	yes		yes
protein_coding	SPTSSB	ENSG00000196542.8	1.89388	0.027141	0.208946	1	2.8288	0.000718753	0.038489	0.988611	1.55684	0.214903	-0.184054	0.945526	2.08735	0.0610126	0.988736	NA	yes		yes
antisense	VIM-AS1	ENSG00000229124.6	2.23167	0.00313054	0.954364	0.666274	1.96185	0.0309073	0.543304	0.711783	0.615375	0.773974	-1.68989	0.0928471	1.39523	0.344506	1.02967	0.338974	yes		yes
protein_coding	TNS3	ENSG00000136205.16	-1.04003	0.0221962	0.261599	1	-2.00046	5.90175e-05	0.200114	0.941608	-0.0129117	0.996145	0.735655	0.629424	-0.674052	0.464269	1.04971	0.446885	yes		yes
protein_coding	CACNG4	ENSG00000075461.5	-3.8466	1.03047e-34	1.186	0.657772	-1.2037	5.77908e-05	-0.700449	0.779197	0.637663	0.0910582	1.01716	0.45461	0.55508	0.248962	1.24696	0.353797	yes		yes
protein_coding	CTGF	ENSG00000118523.5	-5.72344	2.98188e-14	1.23692	1	-1.24312	0.00209415	-1.22993	0.824233	-0.301078	0.725574	0.856957	0.858045	-0.264287	0.888216	1.28626	0.858013	yes		yes
protein_coding	PKP1	ENSG00000081277.12	-2.16976	0.000121682	2.10063	0.953695	-1.78875	0.0043226	0	1	-0.108475	0.962504	2.28853	0.508582	-0.459655	0.836879	1.56483	0.891218	yes		yes
protein_coding	NKAIN1	ENSG00000084628.9	-1.24718	0.0152103	1.61284	0.198013	-1.33523	0.0238353	0.716714	0.66257	-0.128947	0.946767	1.44074	0.130608	-0.173335	0.975012	1.74516	0.052866	yes		yes
protein_coding	ANKRD1	ENSG00000148677.6	-6.37488	4.08027e-18	2.49418	0.758114	1.22051	0.000110086	3.82759	0.0518682	-0.818142	0.0442134	0.830414	0.909875	0.302183	0.789119	3.14431	0.238141	yes		yes
protein_coding	KLK2	ENSG00000167751.12	-1.67099	1.37627e-05	-1.84497	0.00182236	-0.262375	0.772647	-1.09502	0.0775306	-0.514412	0.499238	-1.10502	0.0695897	-0.261048	0.919774	-0.660303	0.539013	yes	yes
protein_coding	KIFC3	ENSG00000140859.15	-2.22155	7.73975e-11	-1.26554	0.00904972	-0.41563	0.436737	-0.870172	0.0645068	0.373332	0.535443	-0.244905	0.808556	0.0213863	0.999825	-0.625162	0.337231	yes	yes
protein_coding	AR	ENSG00000169083.16	-1.81739	8.5559e-19	-2.21045	7.14187e-26	-0.164281	0.740589	-0.329286	0.437312	-0.0788037	0.927561	-0.0761019	0.935841	0.0599543	0.986427	-0.212076	0.849758	yes	yes
protein_coding	TGM5	ENSG00000104055.15	-1.05013	0.00868839	-0.724935	0.629152	0.574693	0.313905	0.520413	0.515482	0.492598	0.476936	0.802168	0.159716	-0.653474	0.392235	-1.1253	0.058018	yes
processed_transcript	C3orf35	ENSG00000198590.11	-1.00374	0.0225598	-0.425046	1	0.06247	0.955163	0.143357	0.928357	-0.0709117	0.969711	-0.0567772	0.981646	-0.690504	0.407889	-1.16585	0.0778162	yes
protein_coding	FSBP	ENSG00000265817.2	-1.52341	0.00221692	-0.612996	0.954154	-0.277152	0.795803	-1.17143	0.128678	-0.146087	0.935094	-0.284585	0.86136	-0.27205	0.935491	-1.28062	0.110299	yes
protein_coding	LOX	ENSG00000113083.13	-3.03242	3.50953e-11	-1.64731	0.176785	0.44305	0.603755	-0.652887	0.619504	-0.0780409	0.970055	-0.712499	0.582827	-0.419234	0.813155	-1.53459	0.11707	yes
protein_coding	PXDNL	ENSG00000147485.12	2.416	2.57927e-05	-0.0953063	1	-0.850885	0.583666	0.353906	0.748738	-0.3007	0.910898	0.66306	0.339311	0.440694	0.921553	-1.05789	0.129171	yes
TEC	AC098679.4	ENSG00000280140.1	1.48344	0.01659	-0.0536397	1	-0.209291	0.910078	-1.0745	0.108337	0.540106	0.729747	-0.094848	0.967409	-0.161458	0.988292	-1.0472	0.157396	yes
protein_coding	PEAK1	ENSG00000173517.10	-2.87408	6.91998e-10	-0.0868035	1	-0.596431	0.34968	0.564346	0.538328	0.185487	0.885896	-0.303096	0.841828	-0.167669	0.963148	-1.09206	0.184033	yes
bidirectional_promoter_lncRNA	AC104971.1	ENSG00000267226.2	-1.02117	0.0443358	-0.248077	1	0.562902	0.447835	-0.0644427	0.978642	0.213785	0.882571	-0.0710599	0.98117	-0.418783	0.822374	-1.19165	0.202616	yes
protein_coding	SDR9C7	ENSG00000170426.1	-1.23643	0.0217994	-1.03275	0.555677	-1.03825	0.130415	-1.2634	0.126769	-0.402155	0.74018	-1.24689	0.132308	-0.632057	0.645209	-1.17446	0.221573	yes
antisense	TRG-AS1	ENSG00000281103.1	-2.86358	3.63313e-09	-1.91016	0.412391	-0.895205	0.109646	-1.65573	0.240754	-0.760434	0.235473	-0.868864	0.626848	-0.5061	0.672156	-1.85705	0.249382	yes
antisense	AL354811.1	ENSG00000278177.1	-1.93	0.000277124	-0.888163	0.809716	-0.296283	0.786372	0.227492	0.909767	-0.221461	0.887689	0.233781	0.910512	-0.116671	0.987675	-1.24988	0.278919	yes
sense_intronic	SMAD9-IT1	ENSG00000236711.2	-1.23828	0.0473903	-0.522566	1	0.0949728	0.949017	-0.547093	0.656798	-0.184799	0.929127	-0.239972	0.898568	-0.345943	0.926254	-1.03864	0.28893	yes
processed_transcript	RMST	ENSG00000255794.7	-3.29373	2.80725e-05	-0.748623	1	0.914281	0.282456	-0.352737	0.944742	0.110146	0.966459	0.475621	0.917103	0.0146837	0.999825	-3.13541	0.31058	yes
lincRNA	AL034374.1	ENSG00000271367.1	-2.30623	6.34525e-06	-0.797053	0.934398	-0.52427	0.551388	-1.6711	0.0907668	-0.734245	0.370856	-0.316912	0.877168	-0.136023	0.983764	-1.22118	0.332807	yes
protein_coding	TNS4	ENSG00000131746.12	-2.13059	0.00239268	-1.06714	0.693218	-0.185179	0.903335	-1.27338	0.237916	0.322274	0.84601	0.734093	0.53624	-0.396403	0.908402	-1.21668	0.343158	yes
protein_coding	STEAP4	ENSG00000127954.12	-2.26347	3.94105e-06	-1.90444	0.90119	0.89465	0.220706	-0.548156	0.882562	1.15512	0.08951	-2.5886	0.342696	0.423646	0.854865	-2.74833	0.396422	yes
protein_coding	FHL2	ENSG00000115641.18	-2.10636	0.0026613	-0.226168	1	-0.713807	0.546606	-0.850141	0.688096	0.476338	0.766027	-1.46008	0.399338	-0.302774	0.958146	-1.31591	0.572281	yes
protein_coding	TTN	ENSG00000155657.26	-3.28744	2.9047e-07	-0.755605	1	-0.0378595	0.984004	0.406658	0.865606	0.0912044	0.977564	-0.988828	0.54644	0.620333	0.816252	-1.10579	0.583771	yes
protein_coding	PLA2G5	ENSG00000127472.10	-1.82411	1.20196e-06	-2.14782	0.347431	-0.106274	0.911233	0.474582	0.797511	-0.00529898	0.999056	-0.957666	0.578821	-0.362937	0.774765	-1.09648	0.609029	yes
antisense	AC096772.1	ENSG00000272851.1	-2.15941	0.0481932	-0.319323	1	-0.0936907	0.970515	-1.92822	0.328758	1.685	0.197103	-0.144755	0.979947	1.21069	0.594059	-1.30547	0.704899	yes
protein_coding	COL10A1	ENSG00000123500.9	-4.96259	1.64464e-13	-3.47359	0.333211	-0.0445706	0.96535	-3.47326	0.134957	-0.426523	0.595695	0.156132	0.979947	-0.592744	0.501058	-1.6149	0.760301	yes
protein_coding	SLC26A3	ENSG00000091138.12	-2.99306	9.46766e-05	-2.17395	0.988974	0.182638	0.916416	-2.17363	0.607315	-0.648192	0.66416	-1.96776	0.662365	0.80765	0.654632	-2.12749	0.763876	yes
lincRNA	AC078864.1	ENSG00000257989.1	-1.29892	0.0199693	-0.919386	1	-0.0634858	0.963649	0.0932418	0.984338	0.140231	0.944799	-0.119594	0.984973	-0.117455	0.988292	-1.27664	0.816765	yes
protein_coding	KRT15	ENSG00000171346.15	-3.92585	7.15461e-09	-0.340647	1	-0.438436	0.721796	-2.77857	0.385071	0.477376	0.734263	-1.6109	0.719643	-0.549333	0.805093	-1.77063	0.819946	yes
protein_coding	ADH1C	ENSG00000248144.5	-1.16024	0.00131388	-2.21736	0.869686	-0.643781	0.195058	-1.3305	0.728794	0.61638	0.219635	-0.552243	0.910335	-0.0282262	0.999825	-1.28483	0.879297	yes
antisense	AC018865.1	ENSG00000224087.1	-2.82502	1.09931e-05	-2.17573	0.979679	-1.01787	0.208282	1.00763	0.821196	0.0583717	0.982439	0.886624	0.857431	-0.232951	0.962401	-1.16748	0.960862	yes
protein_coding	PLA2G4E	ENSG00000188089.13	-1.60257	0.0280446	1.16128	1	0.650203	0.596238	1.55968	0.722093	-0.783029	0.558259	-1.09318	0.869541	-0.493373	0.890898	-1.25291	0.961767	yes
protein_coding	C2orf16	ENSG00000221843.4	-3.34404	0.0116662	-1.04954	NA	-0.18974	NA	-1.9863	NA	-1.2253	NA	-3.01336	NA	-0.216209	NA	-3.71244	NA	yes
protein_coding	SULT1B1	ENSG00000173597.8	-3.59574	0.0375626	-1.2043	NA	0.884648	NA	-3.64946	NA	-0.225398	NA	-1.23572	NA	0.808695	NA	-3.60333	NA	yes
protein_coding	ACADL	ENSG00000115361.7	-4.69575	0.000461609	-0.335971	1	1.35868	0.0997464	-2.55473	0.397627	0.176912	0.946767	-0.893386	0.831605	0.361559	0.943966	-3.47039	NA	yes
processed_pseudogene	PGDP1	ENSG00000265273.1	3.537	0.0464484	-1.0837	NA	2.44169	NA	0.00570614	NA	2.48766	NA	-0.497152	NA	2.69423	NA	-2.72751	NA	yes
protein_coding	NOX1	ENSG00000007952.17	-3.05373	1.00718e-06	-0.924329	0.844336	-1.1907	0.0689209	-1.3869	0.210701	-0.778084	0.349517	-1.96747	0.0695897	-0.736431	0.527023	-2.60322	NA	yes
protein_coding	PPP3R2	ENSG00000188386.6	-4.69968	0.000875315	-0.916182	1	0.271737	0.895454	-0.552659	0.880578	0.337298	0.898287	0.472961	0.90069	0.522393	0.911533	-2.25224	NA	yes
antisense	AQP4-AS1	ENSG00000260372.6	-2.873	0.00014233	-2.14975	0.989832	-0.0545262	0.973928	-1.18763	0.838165	-0.257316	0.903136	0.406027	0.957337	0.417796	0.904276	-2.10329	NA	yes
protein_coding	DOCK8	ENSG00000107099.15	-2.52751	0.0021424	-0.326258	1	-0.769655	0.566659	0.304859	0.967121	-0.365796	0.871807	-1.93976	0.67686	0.775433	0.731342	-2.0995	NA	yes
protein_coding	CLDN14	ENSG00000159261.10	-4.41763	0.0013276	-1.53625	NA	0.268529	NA	-0.313754	NA	-3.08032	NA	-0.291029	NA	-1.2855	NA	-2.07306	NA	yes
protein_coding	CSF2RB	ENSG00000100368.13	-2.09183	0.000856393	0.212367	1	-0.422009	0.701284	0.414942	0.861934	-0.229786	0.898336	0.730333	0.681532	-0.595454	0.734011	-1.90362	NA	yes
protein_coding	HEATR4	ENSG00000187105.8	-2.8485	0.0327061	-0.56158	NA	0.592037	NA	-0.6152	NA	-1.62983	NA	-0.420154	NA	-0.183531	NA	-1.89369	NA	yes
antisense	PKN2-AS1	ENSG00000237505.7	3.8918	0.044585	0.151133	NA	4.01095	NA	0.192012	NA	0.931128	NA	-0.435233	NA	3.72195	NA	-1.89222	NA	yes
protein_coding	ADAM21	ENSG00000139985.6	-2.46493	0.0177128	-0.310766	NA	-0.22361	NA	-0.336733	NA	-1.84406	NA	-0.637025	NA	-0.44449	NA	-1.74654	NA	yes
antisense	AC114947.2	ENSG00000261604.1	-4.20317	0.0121017	-3.10642	NA	-0.543408	NA	-0.715482	NA	1.05828	NA	-0.0969692	NA	0.389114	NA	-1.71152	NA	yes
protein_coding	SRL	ENSG00000185739.13	-1.73426	0.0329567	-2.06479	0.186502	-0.399294	0.801495	0.0429066	0.98869	-0.575459	0.732154	0.79699	0.566447	-0.698402	0.773932	-1.68061	NA	yes
sense_intronic	AC037198.1	ENSG00000276107.1	-1.6851	0.0383577	-0.490944	1	0.612924	0.633216	0.118795	0.976787	0.622548	0.679178	-0.146882	0.97701	0.00962184	0.999825	-1.66108	NA	yes
antisense	AP001178.3	ENSG00000266456.1	4.17857	0.0175887	-1.01556	NA	2.36623	NA	0.738445	NA	3.71865	NA	-0.426132	NA	3.78104	NA	-1.6052	NA	yes
protein_coding	NLRP1	ENSG00000091592.15	1.46843	0.0296356	-0.377428	1	-0.570345	0.734849	0.374007	0.806275	0.246539	0.926085	0.068427	0.982336	1.15401	0.35787	-1.5585	NA	yes
protein_coding	AGXT	ENSG00000172482.4	3.33728	0.0460384	-0.245706	NA	1.26364	NA	-0.0295184	NA	1.8772	NA	0.89901	NA	0.548126	NA	-1.46418	NA	yes
protein_coding	FLT1	ENSG00000102755.11	2.40675	0.0366765	0.690143	NA	-1.64581	NA	-1.51954	NA	-1.62354	NA	-1.26409	NA	-1.17632	NA	-1.4554	NA	yes
protein_coding	HS3ST4	ENSG00000182601.6	-3.66959	0.000131859	-1.95882	0.903588	1.29328	0.142363	0.217935	0.961523	-0.565049	0.738558	0.103978	0.987086	-0.208523	0.980884	-1.32159	NA	yes
protein_coding	SYT2	ENSG00000143858.11	-2.96014	0.00261565	0.359372	1	0.266244	0.885215	0.230559	0.958244	0.855705	0.520524	0.612619	NA	0.219829	NA	-1.31342	NA	yes
lincRNA	SRGAP3-AS4	ENSG00000235830.1	3.98946	0.0413195	-0.698701	NA	1.45272	NA	-0.874894	NA	1.44362	NA	-0.13902	NA	0.788301	NA	-1.3074	NA	yes
lincRNA	AC002511.1	ENSG00000232680.2	-4.55292	0.0170204	-0.881384	NA	-1.64261	NA	-2.68466	NA	-0.800502	NA	-0.575857	NA	-1.17866	NA	-1.28507	NA	yes
sense_intronic	AC004832.5	ENSG00000273350.1	-2.25047	0.015384	0.668208	NA	-1.84634	NA	-0.702574	NA	-0.443298	NA	-1.98646	NA	-1.51488	NA	-1.2656	NA	yes
protein_coding	CCL8	ENSG00000108700.4	-2.75495	0.00306431	0.00493093	1	-0.776545	0.61106	1.40197	0.45475	-0.610984	0.758808	0.584492	0.86136	-0.347376	0.959808	-1.25666	NA	yes
protein_coding	AKR1D1	ENSG00000122787.14	-6.54463	1.73402e-05	1.48773	1	-0.280618	0.897269	-1.29905	0.837734	-0.021657	0.996396	-0.131382	NA	0.446898	NA	-1.25291	NA	yes
antisense	GS1-594A7.3	ENSG00000225833.1	-2.97271	0.00211342	-2.22683	NA	-1.43223	NA	-2.2265	0.600689	-1.61299	0.195388	0.414702	NA	0.315927	NA	-1.21857	NA	yes
transcribed_unprocessed_pseudogene	OR10AB1P	ENSG00000176716.5	-4.74146	0.0128863	-2.2167	NA	-1.04092	NA	-2.21637	NA	-0.235271	NA	-0.173779	NA	-0.972172	NA	-1.20844	NA	yes
lincRNA	AC147067.2	ENSG00000272783.1	-5.22147	0.00142838	0.150159	NA	-1.47712	NA	-2.19024	NA	-0.0949672	NA	0.885497	NA	-0.152209	NA	-1.18231	NA	yes
protein_coding	VNN1	ENSG00000112299.7	-3.30189	0.0110044	-0.109852	NA	-1.53633	NA	1.09512	NA	-2.04653	NA	-2.31829	NA	-0.662673	NA	-1.17267	NA	yes
protein_coding	CTSE	ENSG00000196188.10	-2.31117	0.0280307	0.711183	NA	-0.278925	NA	-0.338484	0.967184	-0.00761991	0.999923	1.90962	NA	-0.525811	NA	-1.15637	NA	yes
protein_coding	SLC2A10	ENSG00000197496.5	-2.77848	0.0125226	-0.415636	NA	-0.229875	NA	-0.578495	0.884442	0.14115	0.972638	0.681231	NA	-1.25961	NA	-1.14784	NA	yes
lincRNA	LINC01762	ENSG00000233154.5	-4.63309	0.000399401	-2.13107	NA	0.0045014	NA	-0.346734	0.964772	-0.128875	0.967834	0.428121	NA	-0.481388	NA	-1.12281	NA	yes
protein_coding	ARHGAP25	ENSG00000163219.11	-2.01253	0.036246	-0.679003	NA	-3.12747	NA	-3.36822	NA	-0.600222	NA	-3.16235	NA	-0.586891	NA	-1.10225	NA	yes
protein_coding	RYR3	ENSG00000198838.13	-3.65022	1.7557e-05	-0.757363	1	-0.0701995	0.964175	-0.269085	0.947126	0.970364	0.248759	-0.603737	0.867465	-0.265962	0.958146	-1.07959	NA	yes
protein_coding	HUNK	ENSG00000142149.8	4.17773	0.0126915	0.528057	NA	0.862296	NA	-0.0474324	NA	0.871761	NA	-0.015409	NA	3.18626	NA	-1.0652	NA	yes
protein_coding	STC1	ENSG00000159167.11	1.82455	0.0250075	0.136892	1	0.119554	0.962477	-1.26526	0.160515	0.240776	0.946643	-0.843467	0.442445	1.17199	0.546946	-1.04251	NA	yes
protein_coding	NXPE4	ENSG00000137634.9	3.68736	0.0454983	0.413706	NA	0.924701	NA	-0.0428855	NA	0	NA	1.41377	NA	0	NA	-1.04149	NA	yes
protein_coding	SLAMF9	ENSG00000162723.9	2.7063	0.00357024	-0.0255077	1	1.24142	0.449169	-0.0484298	0.98869	0.683228	0.805815	-0.578078	0.799104	1.06401	0.744031	-1.02409	NA	yes
TEC	AC099521.2	ENSG00000279693.1	-1.92437	0.0310326	-0.6701	NA	0.539275	NA	0.667647	0.845291	-0.489613	0.810267	-1.43772	NA	0.439108	NA	-1.0133	NA	yes
protein_coding	SLC22A13	ENSG00000172940.12	-3.18431	0.0127373	-0.606858	NA	-1.46385	NA	-1.18438	NA	-0.607851	NA	-0.808344	NA	-0.749836	NA	-1.00389	NA	yes
protein_coding	ANLN	ENSG00000011426.10	-1.04595	0.0177871	-0.560667	0.892885	-0.169675	0.87622	0.0546035	0.978439	0.0476086	0.981826	-0.186605	0.906231	-0.355896	0.850678	-0.992533	0.125718	yes
protein_coding	CEND1	ENSG00000184524.5	3.61157	0.0389243	-0.881427	NA	0.869623	NA	0.126831	NA	1.88931	NA	0.687832	NA	1.87012	NA	-0.987267	NA	yes
protein_coding	TP53AIP1	ENSG00000120471.15	-1.71462	0.00789074	-0.403947	1	-0.183928	0.899678	-0.0717726	0.979955	-0.357655	0.817715	-0.994538	0.407354	-1.31285	0.166442	-0.981526	NA	yes
protein_coding	MPP1	ENSG00000130830.14	3.937	0.000678565	-0.340283	1	2.2516	0.19467	-1.58802	0.119492	1.57604	0.522052	-1.28734	0.241802	2.02854	0.434939	-0.978275	NA	yes
protein_coding	DNAH8	ENSG00000124721.17	-1.37658	1.25315e-05	-0.454698	0.838158	-0.436116	0.420402	-0.886724	0.0332991	0.142492	0.897657	-0.341114	0.651267	-0.0343937	0.997929	-0.97387	0.0182646	yes
protein_coding	FAM135A	ENSG00000082269.16	-1.49699	0.000196554	-0.42175	1	-0.0996234	0.927555	-0.704894	0.301563	-0.114049	0.946127	-0.103242	0.955695	0.154782	0.972634	-0.970282	0.102127	yes
protein_coding	TDRD9	ENSG00000156414.18	-4.36197	0.00560334	-0.292691	NA	-1.61446	NA	-3.46179	0.220994	-0.167969	0.971313	0.848091	NA	0.260151	NA	-0.95727	NA	yes
unprocessed_pseudogene	AC090971.3	ENSG00000259556.2	-1.9583	0.000618309	-0.402575	1	0.130296	0.922703	-0.502974	0.770371	-0.707907	0.4627	-0.597013	0.709783	-0.487089	0.805093	-0.951094	0.554927	yes
protein_coding	RAD54B	ENSG00000197275.13	-1.32958	0.000707281	-0.238734	1	-0.070883	0.946891	-0.591702	0.444256	-0.023368	0.99102	0.0694214	0.975116	0.0596414	0.993616	-0.949786	0.133511	yes
protein_coding	MALT1	ENSG00000172175.13	-2.10492	3.53927e-08	-0.764395	0.518584	0.651598	0.290444	-0.69294	0.311388	0.0941525	0.955093	-0.189041	0.894952	0.000260597	0.999825	-0.927546	0.129315	yes
protein_coding	SPDYA	ENSG00000163806.15	-1.03817	0.046883	-0.490181	1	-0.326892	0.755086	-0.994492	0.199665	0.302157	0.821335	-1.04381	0.15717	-0.616912	0.637735	-0.923346	0.320203	yes
protein_coding	SLC14A2	ENSG00000132874.14	1.82374	0.0368177	0.18884	1	0.486674	0.823277	-0.174671	0.943023	0.277998	0.938956	-0.515503	0.770803	-0.619597	0.931074	-0.922381	NA	yes
protein_coding	UPK1A	ENSG00000105668.7	1.75251	4.68119e-05	-0.844905	0.36524	-0.813143	0.304998	-1.01334	0.0573933	0.070226	0.975294	-0.88293	0.114812	-1.25298	0.130777	-0.892504	0.152374	yes
protein_coding	SERPIND1	ENSG00000099937.10	-1.88362	1.57199e-09	-0.868148	0.30423	0.204901	0.772521	-0.348015	0.714047	0.192183	0.834088	0.100613	0.950482	0.543556	0.366425	-0.887255	0.140661	yes
antisense	AC025580.2	ENSG00000259354.5	4.13878	0.0422673	-0.666962	NA	3.49744	NA	-3.1523	NA	1.73882	NA	-0.140518	NA	2.47066	NA	-0.886884	NA	yes
miRNA	MIR5581	ENSG00000263675.1	-2.51173	0.000520196	-0.861722	0.878997	-0.197519	0.896358	-0.579059	0.713693	-0.683029	0.562236	-1.16583	0.287732	-0.476097	0.858948	-0.88032	NA	yes
protein_coding	GRAP	ENSG00000154016.13	3.9027	0.0264508	-1.31354	NA	1.69195	NA	-0.551501	NA	3.38209	NA	-0.444158	NA	2.41813	NA	-0.872059	NA	yes
3prime_overlapping_ncRNA	AL137127.1	ENSG00000272084.1	-1.5777	0.0363499	-0.787487	0.931493	-0.573176	0.647385	-0.370262	0.846141	-0.810765	0.523409	-1.07971	0.323427	-0.142323	0.988292	-0.866844	NA	yes
protein_coding	PPP1R3B	ENSG00000173281.4	-1.01256	8.88414e-06	-0.493924	0.369545	-0.690806	0.011293	-0.473134	0.18617	-0.0636991	0.947255	-0.118006	0.881126	-0.700948	0.0194734	-0.863106	0.00132521	yes
protein_coding	ADAM28	ENSG00000042980.12	-2.65401	0.000108341	-2.08254	0.655731	-0.33109	0.821349	-0.0326866	0.994316	-0.742498	0.539942	0.751537	0.734712	-0.779387	0.65069	-0.863094	0.879297	yes
antisense	AP002498.1	ENSG00000254988.1	2.1238	0.000156476	0.0535224	1	-1.62727	0.128385	-0.308155	0.849545	-1.52951	0.181207	-0.174028	0.935841	0.051652	0.999825	-0.852049	0.455148	yes
antisense	IL10RB-DT	ENSG00000223799.1	-1.35945	0.00107812	-0.359711	1	-0.0408957	0.968378	0.240526	0.915136	0.0166442	0.9936	-0.959409	0.531808	-0.0672966	0.991207	-0.843606	0.728785	yes
protein_coding	SLC15A2	ENSG00000163406.10	-3.39932	9.15249e-29	-0.71583	0.490824	0.339006	0.598118	-0.520092	0.461513	-0.224521	0.812329	-0.689952	0.226122	0.259083	0.883384	-0.843281	0.137677	yes
protein_coding	ALAD	ENSG00000148218.15	-1.46469	1.29413e-26	-0.505227	0.0175206	0.0112895	0.979212	-0.506717	0.0047306	0.234165	0.364842	0.382496	0.0548763	-0.906023	1.85221e-09	-0.842196	7.48309e-08	yes
protein_coding	NXPE1	ENSG00000095110.8	3.90954	2.2154e-09	-0.208802	1	-0.523899	0.786419	-0.918087	0.388924	-1.24993	0.453139	-0.150508	0.955048	-0.613409	0.892666	-0.835453	0.567358	yes
sense_overlapping	AL158206.1	ENSG00000260912.1	-1.16451	9.60938e-06	-0.588794	0.330276	-0.303482	0.540276	-0.192064	0.807956	-0.660749	0.062933	-0.748611	0.0261488	-0.669651	0.087449	-0.832435	0.0136251	yes
protein_coding	ARHGAP20	ENSG00000137727.12	1.37261	0.00317728	-0.150298	1	-0.0615863	0.963045	0.81161	0.228856	0.266903	0.852746	0.875781	0.154941	-0.354064	0.892312	-0.83064	0.294204	yes
protein_coding	CCDC141	ENSG00000163492.15	-3.01989	0.000487067	-3.11955	0.410894	0.424963	0.842861	-1.56968	0.511704	0.14096	0.972638	-3.00696	0.186758	0.693036	0.870052	-0.826739	0.923357	yes
sense_intronic	AC040174.2	ENSG00000269986.1	4.5537	0.0119911	-0.391057	NA	4.51758	NA	-1.18324	NA	3.99265	NA	0.0386553	NA	4.52052	NA	-0.818925	NA	yes
protein_coding	ITGA1	ENSG00000213949.8	-1.22849	0.00596266	-0.423831	1	0.744373	0.202021	-0.167569	0.918369	-0.300106	0.790826	-0.581861	0.537443	-0.309918	0.892312	-0.813692	0.36614	yes
protein_coding	CCDC152	ENSG00000198865.9	-2.03643	0.00123017	-0.444627	1	-0.760707	0.440383	0.110417	0.972564	0.218046	0.915492	-0.612887	0.766241	-0.307479	0.946445	-0.810576	0.784753	yes
protein_coding	RAB11FIP1	ENSG00000156675.15	-1.04462	1.57871e-18	-0.176797	0.881965	-0.0849292	0.777706	-0.0428056	0.931737	0.107479	0.742663	0.354744	0.030763	-0.949802	3.80279e-14	-0.803946	8.96176e-10	yes
protein_coding	SNCG	ENSG00000173267.13	-2.03093	1.24931e-06	-0.843698	0.685437	-0.150712	0.883705	-0.199916	0.909872	0.976081	0.0448659	-0.68993	0.502305	0.107231	0.98548	-0.802171	0.493224	yes
processed_transcript	AC091544.4	ENSG00000260337.3	-2.52052	3.53828e-12	-0.784708	0.490824	-0.192771	0.832009	-0.435179	0.628152	-0.24609	0.813687	-0.852815	0.145801	-0.624703	0.413715	-0.797096	0.262016	yes
unprocessed_pseudogene	ZNF725P	ENSG00000268100.1	-2.97837	0.030356	-1.33038	NA	-0.785595	NA	-1.06417	NA	-1.56725	NA	-1.92413	NA	-1.41457	NA	-0.796464	NA	yes
unprocessed_pseudogene	AC241584.2	ENSG00000283342.1	-1.20635	0.00238359	-0.170098	1	0.121686	0.899515	-0.444265	0.64625	-0.223427	0.834434	-1.13009	0.0643032	-0.537073	0.550397	-0.796137	0.328523	yes
sense_overlapping	AP003119.3	ENSG00000261578.1	-1.34375	1.39996e-06	-0.76543	0.162717	0.376687	0.409044	-0.321198	0.632404	-0.620722	0.11604	-0.863968	0.0225577	-0.164821	0.936116	-0.793274	0.0564928	yes
protein_coding	LRP4	ENSG00000134569.9	1.09589	1.52821e-08	0.276718	0.776338	0.735107	0.00133477	-0.598014	0.00983562	-0.480938	0.150423	-0.481021	0.0584803	0.00705158	0.999825	-0.790323	0.000280441	yes
protein_coding	CPEB3	ENSG00000107864.14	-1.00515	0.0013276	-0.317937	1	-0.309135	0.602187	-0.0600039	0.964675	0.440927	0.418254	0.0929568	0.945373	-0.554144	0.350656	-0.789631	0.0716415	yes
protein_coding	NPC1	ENSG00000141458.12	-1.77786	1.00901e-50	-0.658508	1.30096e-05	0.798929	3.37524e-10	0.0510099	0.917782	-0.0015142	0.999923	0.0893129	0.832266	-0.641207	3.63205e-06	-0.789584	6.52376e-09	yes
sense_intronic	AC009704.2	ENSG00000276934.1	-1.47182	0.0106402	-0.285077	1	-0.391619	0.713445	0.453811	0.76304	0.141803	0.943623	0.538679	0.693494	-0.40396	0.872405	-0.789355	0.658806	yes
protein_coding	SPOCD1	ENSG00000134668.12	2.11163	0.0293395	-0.228336	1	1.19279	0.479606	0.509271	0.78312	1.49412	0.347199	0.713394	NA	0.517363	NA	-0.781464	NA	yes
protein_coding	CLDN8	ENSG00000156284.5	-2.21097	4.47532e-14	-0.998132	0.0334886	0.91395	0.010836	0.0752588	0.953542	-0.314716	0.652434	-0.7734	0.0715768	-0.803671	0.0685721	-0.771619	0.102324	yes
protein_coding	PCDH11Y	ENSG00000099715.14	2.59618	3.12379e-16	0.126858	1	-0.804102	0.0813382	-0.953356	0.0286786	0.275563	0.757332	-0.864507	0.0530213	-0.229314	0.922522	-0.769236	0.150034	yes
protein_coding	OSBPL7	ENSG00000006025.11	-1.74037	4.18928e-08	-0.299124	1	0.249436	0.6972	-0.553811	0.388924	0.549988	0.249743	0.299993	0.733971	-0.47274	0.527023	-0.767276	0.188625	yes
protein_coding	LRAT	ENSG00000121207.11	4.25408	0.00686991	-0.357432	1	1.85455	0.55668	-0.559193	0.749004	0.843341	0.897513	0.662857	0.64447	2.41169	0.538971	-0.762774	NA	yes
snoRNA	SNORD88A	ENSG00000221241.1	-2.2531	0.0199617	-0.0702414	NA	-0.147722	NA	-2.26624	0.522217	0.166469	0.96181	0.11362	NA	-0.757166	NA	-0.753997	NA	yes
protein_coding	ACER2	ENSG00000177076.5	-1.32335	0.000284007	-0.71711	0.474483	-0.645259	0.228184	-0.311461	0.749004	-0.869871	0.0757977	-0.68478	0.220099	-0.919134	0.0797141	-0.752487	0.220791	yes
processed_pseudogene	ST13P18	ENSG00000234322.1	-3.63999	0.0409136	-0.504981	NA	-0.145246	NA	-1.28051	NA	0.00326566	NA	-0.212431	NA	-0.222628	NA	-0.75212	NA	yes
protein_coding	EAF2	ENSG00000145088.8	-3.01556	1.84467e-44	-0.698591	0.234362	0.317993	0.410104	-0.774615	0.0475544	0.270257	0.568815	-0.500048	0.304584	0.188811	0.868026	-0.741489	0.0829537	yes
antisense	AC141930.1	ENSG00000228613.1	-1.62122	0.0116011	-0.214205	1	-1.11353	0.181774	0.099343	0.970049	-0.47945	0.726925	-0.330275	0.869531	-1.10025	0.306182	-0.73208	0.732178	yes
protein_coding	CREB3L2	ENSG00000182158.14	-1.26933	4.31e-20	-0.253347	0.685437	-0.086744	0.812108	-0.187262	0.568791	-0.683306	1.27895e-05	-0.606185	0.000322638	-0.827768	6.40682e-08	-0.730823	9.37197e-06	yes
protein_coding	DEPDC1	ENSG00000024526.16	-1.06649	0.0299686	-0.478306	1	0.0249672	0.985043	0.26398	0.858547	-0.00865448	0.998168	-0.340457	0.80623	-0.107661	0.988292	-0.723052	0.502663	yes
protein_coding	RHEBL1	ENSG00000167550.10	3.73916	0.0323751	-2.09976	NA	3.15284	NA	-1.18261	NA	1.79447	NA	-0.440551	NA	2.64771	NA	-0.722879	NA	yes
protein_coding	DHCR24	ENSG00000116133.12	-1.42513	2.40119e-12	-0.508674	0.25428	0.0230459	0.970319	-0.0242473	0.981405	-0.115461	0.868108	-0.126698	0.858618	-0.618841	0.0340217	-0.721685	0.00626202	yes
TEC	AC008895.1	ENSG00000279948.1	-1.17179	0.0146168	-0.714777	0.768879	-0.246266	0.804726	-0.925187	0.225776	0.173949	0.903103	-0.251985	0.86773	-0.475652	0.736266	-0.719577	0.515867	yes
protein_coding	CTNNA2	ENSG00000066032.18	-4.24066	1.28964e-34	-1.02132	0.435614	-0.199522	0.826512	-0.933534	0.247435	0.0333639	0.985405	0.244436	0.875595	-0.246815	0.918606	-0.717408	0.556681	yes
protein_coding	FAXDC2	ENSG00000170271.10	-1.47439	1.83103e-07	-0.885074	0.047404	0.0614397	0.940933	-0.309102	0.655472	-0.672663	0.0993152	-0.204575	0.820344	-0.559071	0.305683	-0.715463	0.0989444	yes
transcribed_unitary_pseudogene	TDH	ENSG00000154316.16	-1.21987	0.00143177	-0.391882	1	0.360239	0.593785	-0.0755028	0.961418	0.0704461	0.965273	0.0248488	0.99007	-0.307702	0.85078	-0.710169	0.31076	yes
antisense	IL21-AS1	ENSG00000227145.1	-1.37615	0.000104206	-0.506112	0.789781	-0.340329	0.610229	-0.237568	0.813063	0.0397549	0.980637	-0.462038	0.497845	0.552321	0.441821	-0.709668	0.226661	yes
protein_coding	NKAIN3	ENSG00000185942.11	3.18141	0.0073582	-0.356736	1	2.31678	0.160655	-0.799236	0.600689	2.08093	0.273533	-0.0767195	NA	1.91786	NA	-0.707517	NA	yes
protein_coding	LHX9	ENSG00000143355.15	3.14297	2.49891e-07	0.444835	1	-0.0371188	0.986936	0.424748	0.742991	-0.897457	0.639376	0.0515687	0.985995	0.528597	0.895666	-0.707091	0.599508	yes
protein_coding	MMP1	ENSG00000196611.4	-3.96267	0.0287413	-0.329071	NA	-0.974546	NA	1.54582	NA	2.45637	NA	3.14701	NA	-1.43807	NA	-0.706092	NA	yes
protein_coding	EPSTI1	ENSG00000133106.14	-1.20672	0.0437324	-0.465662	1	0.278744	0.817957	-1.20042	0.272793	0.00100121	0.999965	0.000534808	0.999822	0.0148575	0.999825	-0.701378	0.764005	yes
protein_coding	DNAJB9	ENSG00000128590.4	-1.75537	2.99931e-11	-0.204662	1	-0.804926	0.0155071	-0.669527	0.0979747	0.295414	0.632863	0.323251	0.609941	-0.963241	0.00432841	-0.700831	0.0958508	yes
protein_coding	KLK4	ENSG00000167749.11	-1.6072	1.27686e-24	-0.771261	0.00348944	0.473734	0.021481	-0.196696	0.689094	-0.0772462	0.896863	-0.391517	0.209622	-0.233551	0.61217	-0.696931	0.0047734	yes
protein_coding	PHLPP2	ENSG00000040199.18	-1.01037	0.000281825	-0.472743	0.652673	-0.298385	0.568624	-0.305232	0.625914	0.0414327	0.975156	0.250014	0.725996	-0.553042	0.258494	-0.695325	0.0798421	yes
protein_coding	NCALD	ENSG00000104490.17	1.0221	3.25398e-06	-0.00472185	1	-0.234504	0.624576	-0.217225	0.673895	-0.437539	0.268053	0.367792	0.283925	-0.617675	0.0969866	-0.693922	0.0110139	yes
antisense	AC020571.1	ENSG00000229056.2	-2.13808	7.72461e-07	-0.857055	0.882086	0.442641	0.575107	0.730272	0.518374	0.454957	0.612567	-0.444091	0.810722	-0.307594	0.897726	-0.688529	0.776445	yes
protein_coding	GLDN	ENSG00000186417.13	3.38786	0.0345335	0.737183	NA	1.14738	NA	-0.229224	NA	1.27729	NA	0.186666	NA	1.47077	NA	-0.679464	NA	yes
protein_coding	FGFR3	ENSG00000068078.18	-1.60835	1.06421e-14	-0.827202	0.00623462	-0.26008	0.518057	-0.586538	0.054081	-0.203859	0.700313	0.00914113	0.994918	-0.558794	0.0810615	-0.677994	0.0219079	yes
lincRNA	LINC00885	ENSG00000224652.1	1.18159	0.00166206	-0.463603	0.863994	0.509264	0.435737	-0.241786	0.803974	0.0566814	0.976835	-0.380021	0.618579	0.45818	0.701453	-0.672869	0.265312	yes
protein_coding	CHRNA2	ENSG00000120903.12	-2.65791	1.05373e-18	-1.80518	0.182296	-0.297685	0.646619	-1.7938	0.0660194	0.305931	0.69163	-1.31132	0.208578	0.281858	0.848088	-0.667859	0.768954	yes
protein_coding	STK17B	ENSG00000081320.10	-1.74199	4.72555e-11	-0.214303	1	-0.194352	0.754545	0.00221429	0.999881	0.100264	0.923692	-0.34595	0.602489	-0.745922	0.0531531	-0.667629	0.162757	yes
lincRNA	LINC01135	ENSG00000234807.6	1.52369	0.0128717	-0.115386	1	0.844007	0.402334	0.726209	0.384193	0.410394	0.822704	-0.212734	0.904368	0.0794436	0.997174	-0.666222	0.601204	yes
protein_coding	CHN1	ENSG00000128656.13	-1.5216	0.00151733	-0.427777	1	-0.060967	0.957627	-0.773799	0.238561	-0.200248	0.878928	-0.565922	0.47321	-0.817807	0.297762	-0.664551	0.446253	yes
protein_coding	PRRG4	ENSG00000135378.3	-1.10114	1.88973e-09	-0.258026	0.892052	0.28151	0.37185	-0.140466	0.806275	-0.0222476	0.981861	0.100999	0.877168	-0.291575	0.529825	-0.658214	0.0047925	yes
protein_coding	ARHGEF26	ENSG00000114790.12	-1.57513	7.11237e-12	-0.881954	0.00672988	-0.445572	0.215962	-0.868671	0.00208487	0.319484	0.503034	-0.619015	0.0560712	0.0755441	0.981864	-0.655707	0.0530369	yes
protein_coding	TMOD1	ENSG00000136842.13	1.22411	1.65838e-12	0.028628	1	-0.741583	0.00250617	-0.72604	0.000279726	-0.100271	0.883309	0.0543777	0.944097	-0.605234	0.0367459	-0.652431	0.00208858	yes
protein_coding	FMN1	ENSG00000248905.8	-1.657	0.000126223	-0.472775	1	0.27902	0.775831	-0.537879	0.571467	0.0549334	0.978631	0.0454349	0.985995	-0.132067	0.980884	-0.651828	0.554927	yes
protein_coding	PLPP1	ENSG00000067113.16	-1.27156	8.50394e-29	-0.718498	1.69344e-07	-0.196001	0.323248	-0.734683	8.15076e-09	-0.499511	0.00024828	-0.470578	0.000863159	-0.426863	0.00503403	-0.651339	8.93616e-07	yes
protein_coding	CWH43	ENSG00000109182.11	-1.70624	2.6584e-23	-0.906668	3.25384e-05	-0.346236	0.177923	-0.33714	0.282396	0.427015	0.0738982	0.415326	0.105599	-0.174738	0.798893	-0.651094	0.00417009	yes
protein_coding	TLR3	ENSG00000164342.12	-1.16625	0.001083	-0.88324	0.14039	-0.360359	0.569268	-0.497529	0.426097	-0.407446	0.547363	-0.784926	0.0928471	-0.584371	0.397689	-0.649349	0.282446	yes
protein_coding	CDC25A	ENSG00000164045.11	-1.24374	1.23183e-24	-0.323086	0.414829	-0.421208	0.00376357	-0.388156	0.0711451	-0.0519072	0.910852	-0.0135105	0.987888	-0.928122	4.20357e-13	-0.648585	0.000354118	yes
antisense	LLPH-DT	ENSG00000239335.4	-3.12459	0.0426658	-0.270169	NA	-1.12778	NA	-1.23835	NA	-0.463127	NA	-0.724419	NA	-0.303396	NA	-0.639201	NA	yes
protein_coding	PEX10	ENSG00000157911.10	-1.45482	1.56e-11	-0.595617	0.162131	-0.178299	0.719262	-0.192399	0.764603	-0.387734	0.307528	-0.188677	0.770803	-0.982704	0.000112244	-0.632425	0.0463449	yes
lincRNA	AC073174.2	ENSG00000285958.1	3.91385	0.00137087	0.0869285	1	1.16331	0.670805	-0.38443	0.877705	0.911116	0.816702	-1.26973	0.341091	1.95311	0.513474	-0.631767	0.893551	yes
protein_coding	SLC5A11	ENSG00000158865.12	2.4069	0.0255952	-0.593336	1	0.496354	0.863336	-1.73899	0.227413	-0.267653	0.958832	-0.705819	NA	0.198091	NA	-0.631707	NA	yes
protein_coding	LIMCH1	ENSG00000064042.17	-1.75279	1.13588e-17	-0.39364	0.617268	-0.0661889	0.913332	-0.00653185	0.996098	0.0761154	0.930375	-0.0118971	0.992128	-0.237709	0.761173	-0.631383	0.0318731	yes
protein_coding	DLX3	ENSG00000064195.7	1.98718	1.42474e-08	-0.189722	1	0.318818	0.689239	-0.00755635	0.997133	-0.142421	0.923513	0.148797	0.909875	0.139703	0.975679	-0.631152	0.354663	yes
protein_coding	MTMR9	ENSG00000104643.9	-1.81145	4.23184e-17	-0.529794	0.297197	-0.769127	0.00350291	-0.912192	0.000462492	-0.0590934	0.951768	-0.294736	0.547982	-0.505632	0.192566	-0.626075	0.0528525	yes
protein_coding	SELENOP	ENSG00000250722.5	-2.34193	7.43416e-27	-0.436914	0.590489	-0.305409	0.471907	-0.448621	0.251852	-0.261083	0.619509	0.0718612	0.946276	-0.472854	0.272579	-0.624296	0.0645095	yes
sense_intronic	AP001094.2	ENSG00000265413.1	-1.78404	0.000220549	-0.255364	1	0.506388	0.534952	-0.0873395	0.971161	0.338268	0.77037	0.385771	0.794352	-0.10415	0.988943	-0.6218	0.750514	yes
protein_coding	CPEB2	ENSG00000137449.15	-1.0656	0.00427662	-0.215368	1	-0.577342	0.298934	-0.366787	0.668105	-0.605104	0.305142	-0.418596	0.59709	-0.750254	0.220743	-0.610125	0.40713	yes
protein_coding	NEDD4L	ENSG00000049759.17	-1.18315	2.34796e-32	-0.52743	2.48453e-05	-0.123621	0.550909	-0.185317	0.342061	-0.301559	0.0307316	-0.460695	9.60605e-05	-0.427935	0.000683648	-0.610034	7.1312e-08	yes
lincRNA	AP003498.2	ENSG00000285933.1	1.4202	3.70621e-05	-0.167818	1	0.0897018	0.928495	-0.0937588	0.944742	-0.130386	0.927148	0.0512935	0.979947	-0.748734	0.275852	-0.609369	0.375897	yes
lincRNA	AC009495.1	ENSG00000229195.1	-1.22202	0.0407579	-0.120628	1	-0.504093	0.637457	-0.418216	0.785825	0.125706	0.954625	-0.33094	0.849752	-0.448589	0.860967	-0.608726	0.760301	yes
protein_coding	SOAT1	ENSG00000057252.12	-1.96999	3.61759e-21	-0.287208	0.939789	-0.636739	0.0194283	-0.461863	0.195439	0.0207295	0.985405	0.226392	0.68998	-0.640396	0.0367459	-0.608505	0.055336	yes
transcribed_unitary_pseudogene	NRADDP	ENSG00000236409.2	-3.14184	0.0468807	-0.151845	NA	0.430974	NA	0.238263	NA	-0.206815	NA	-0.118687	NA	-0.731508	NA	-0.608268	NA	yes
protein_coding	LIN7B	ENSG00000104863.11	-1.13094	4.29117e-05	-0.37523	0.923366	0.167658	0.798556	-0.360575	0.562407	-0.342195	0.537832	-0.457988	0.380169	-0.303776	0.750914	-0.607861	0.226661	yes
protein_coding	LTF	ENSG00000012223.12	2.45224	1.26083e-05	-0.422321	1	-0.140512	0.937274	-0.266167	0.878876	-0.784069	0.578892	-0.432953	0.768835	0.61232	0.783472	-0.607773	0.75304	yes
transcribed_unprocessed_pseudogene	KLKP1	ENSG00000197588.9	-2.07078	4.57009e-14	-1.39894	0.0940702	0.00746013	0.992973	-0.73312	0.381576	-0.15248	0.862965	-0.673125	0.440622	-0.19476	0.911355	-0.605098	0.635436	yes
protein_coding	UPK2	ENSG00000110375.2	1.33298	0.000696088	-0.469378	0.938524	0.184219	0.861518	-0.0893702	0.952964	-0.108148	0.950047	-0.2882	0.790929	-0.0167341	0.999825	-0.60457	0.465883	yes
antisense	FEZF1-AS1	ENSG00000230316.6	1.57269	0.0171614	0.0614624	1	0.141185	0.940933	-0.318881	0.855764	0.000624327	0.999965	-0.0491365	0.987513	-0.124188	0.992508	-0.601711	0.786479	yes
protein_coding	HOXC12	ENSG00000123407.3	1.23797	2.69966e-05	-0.507508	0.636729	-0.4008	0.458055	-0.608204	0.1726	-0.331138	0.628141	-0.928845	0.0079544	-0.632316	0.247614	-0.598528	0.238261	yes
protein_coding	ALK	ENSG00000171094.17	-2.89957	2.71678e-05	-0.096927	1	0.758743	0.392492	0.914737	0.53481	-1.31016	0.115003	-1.19266	0.512669	-0.736313	0.644982	-0.591743	0.931515	yes
protein_coding	SORD	ENSG00000140263.13	-1.53252	1.27303e-27	-0.801759	3.35213e-06	-0.20089	0.457689	-0.693325	2.86589e-05	-0.31708	0.166575	-0.397321	0.0517069	-0.152289	0.797993	-0.586896	0.00103006	yes
sense_intronic	AC080013.3	ENSG00000271778.1	-2.83454	0.000133873	-0.36269	1	0.490034	0.611885	0.022107	0.994676	-0.221322	0.905112	-0.221586	0.939036	-1.20678	0.208874	-0.582417	NA	yes
protein_coding	MND1	ENSG00000121211.7	-1.33021	0.0256634	-0.196839	1	-0.3886	0.743006	0.30271	0.878876	-0.0409966	0.988221	-1.13453	0.317899	0.0570033	0.997929	-0.581068	0.86067	yes
antisense	AL121987.2	ENSG00000227741.1	-2.30672	0.013374	-0.0942622	1	0.660423	0.570539	-0.046823	0.988611	0.423384	0.812194	-1.21259	NA	-0.105454	NA	-0.576352	NA	yes
protein_coding	LAMC1	ENSG00000135862.5	-2.22996	2.05625e-60	-0.366997	0.223132	-0.13008	0.681739	-0.276694	0.274297	-0.048034	0.93788	-0.0978837	0.842198	-0.56626	0.00138171	-0.574923	0.00101161	yes
protein_coding	KCTD9	ENSG00000104756.15	-1.10208	0.000598264	0.00872402	1	-0.239367	0.727784	-0.401983	0.549603	0.273246	0.727022	-0.56547	0.272791	-0.136199	0.963451	-0.57375	0.351776	yes
transcribed_unprocessed_pseudogene	SORD2P	ENSG00000259479.6	-1.41612	2.10989e-11	-0.688808	0.0802633	-0.0748374	0.903335	-0.661037	0.0363508	-0.241558	0.618054	-0.440077	0.255203	-0.0180799	0.999825	-0.572191	0.120534	yes
sense_intronic	AC036214.2	ENSG00000272518.1	-1.59693	0.000161876	-0.293506	1	-0.212389	0.825534	-0.569715	0.558231	0.191428	0.878683	0.392564	0.726087	-0.829739	0.228573	-0.571749	0.694796	yes
antisense	AC011825.4	ENSG00000265008.1	2.02704	0.0135165	-0.157348	1	1.53888	0.174991	-0.187231	0.944742	0.823944	0.665885	0.0422925	NA	0.625746	NA	-0.570004	NA	yes
sense_intronic	AC006566.1	ENSG00000273368.1	-1.6592	0.0256158	-1.31172	0.735693	0.0128482	0.994644	-0.590705	0.786796	0.0402433	0.989393	-0.462006	0.852689	-0.0481164	0.999825	-0.568396	NA	yes
protein_coding	KIF23	ENSG00000137807.15	-1.02818	0.0138751	-0.346905	1	0.0740755	0.94661	0.231725	0.857641	-0.00368908	0.999923	-0.37062	0.725996	-0.0961204	0.987913	-0.568393	0.599342	yes
protein_coding	PLD5	ENSG00000180287.16	4.45008	3.94699e-15	0.766969	0.506021	0.116546	0.957887	-0.211045	0.876167	1.01172	0.419272	0.374705	0.714752	0.204367	0.98615	-0.567741	0.611553	yes
protein_coding	EDN1	ENSG00000078401.6	-2.56183	2.03849e-06	-0.572117	1	0.0489303	0.969987	-0.431012	0.843199	0.668891	0.400983	-1.15171	0.430249	-0.146227	0.980385	-0.560789	0.908121	yes
protein_coding	TUBA3D	ENSG00000075886.10	-3.27756	1.28415e-23	-2.19164	0.511561	-0.0410985	0.96586	-0.783473	0.72042	0.694208	0.178924	-0.779796	0.73371	0.193251	0.945919	-0.555226	0.947695	yes
protein_coding	MYH15	ENSG00000144821.9	-2.6341	3.36258e-08	-0.026961	1	0.211891	0.834504	0.326746	0.894093	-0.382946	0.70151	1.00615	0.421667	-0.133431	0.979556	-0.554575	0.941208	yes
protein_coding	TPD52	ENSG00000076554.15	-1.37828	1.77731e-10	-0.159478	1	-0.00170862	0.998353	-0.0841038	0.922841	0.374431	0.331827	-0.0103439	0.993612	-0.132166	0.943282	-0.553444	0.10443	yes
snRNA	RNU1-122P	ENSG00000202408.2	1.56391	0.0263566	0.193379	1	0.161239	0.935711	-0.379824	0.827455	-0.313687	0.906508	-0.664797	0.609132	-0.469096	0.931074	-0.551925	0.845263	yes
lincRNA	LINC01123	ENSG00000204588.5	-1.27854	0.00127869	-0.390366	1	-0.207353	0.818278	0.0425077	0.982505	0.336283	0.695931	-0.0733646	0.973905	0.0307883	0.999825	-0.549279	0.633417	yes
protein_coding	PITHD1	ENSG00000057757.9	-1.03897	6.47227e-27	-0.0838366	1	0.0442426	0.87273	0.0598295	0.874866	0.283213	0.0313512	-0.0169405	0.979947	-0.345136	0.00738759	-0.549241	1.01967e-05	yes
sense_overlapping	AC005674.2	ENSG00000261490.1	-1.27007	0.0140098	-0.358429	1	-0.445619	0.630403	-0.300314	0.842927	0.505311	0.601745	-0.201765	0.911268	-0.558743	0.705641	-0.548363	0.765194	yes
protein_coding	CAPN2	ENSG00000162909.17	-1.24504	7.59063e-17	0.0113812	1	-0.348057	0.112428	-0.202013	0.559142	-0.198912	0.54282	-0.217461	0.502354	-0.578809	0.00244944	-0.547452	0.00510181	yes
antisense	AC005696.1	ENSG00000262050.1	2.22329	0.0220144	-0.518116	1	1.96402	0.116977	0.126362	0.957331	1.8085	0.199671	-0.288576	NA	2.27814	NA	-0.546561	NA	yes
protein_coding	SPSB1	ENSG00000171621.13	-2.36857	8.82223e-28	-0.670686	0.136887	-0.13303	0.815305	-0.95052	0.00114322	-0.726005	0.00862152	-0.591903	0.0930628	-0.3079	0.631622	-0.542455	0.197522	yes
protein_coding	ANKRD22	ENSG00000152766.5	-1.30572	2.73183e-08	-0.260923	1	0.0525965	0.934151	0.816202	0.00472735	0.025699	0.982045	0.277015	0.636859	-0.784818	0.00690762	-0.542266	0.245169	yes
lincRNA	AC009686.2	ENSG00000272264.1	-2.55693	2.21573e-17	-0.576906	0.88815	0.124643	0.863367	-0.0253058	0.988855	-0.0577818	0.963631	-0.250403	0.856828	-0.455499	0.471547	-0.535906	0.694901	yes
antisense	AC104170.1	ENSG00000227070.1	-1.60659	0.000629787	-0.953255	0.675145	-0.517169	0.508644	-0.892163	0.39052	0.620992	0.394979	-0.473065	0.751836	-0.125621	0.983398	-0.533	0.837399	yes
sense_intronic	AP000688.1	ENSG00000230212.6	-1.06187	0.00552824	-0.466233	0.91103	-0.843587	0.0754807	-0.763275	0.164382	-0.311705	0.716706	-0.253267	0.815387	-0.783453	0.190538	-0.531758	0.549455	yes
protein_coding	ELOVL2	ENSG00000197977.3	-2.8376	0.0124209	-1.91948	NA	-0.980639	NA	-0.912781	0.831678	-0.814198	0.734756	-3.51585	NA	-0.555805	NA	-0.529086	NA	yes
protein_coding	ELK4	ENSG00000158711.13	-1.14669	0.000468645	-0.103118	1	-0.736614	0.0865249	-0.561646	0.313389	0.214456	0.821655	-0.196702	0.852653	-0.626744	0.289757	-0.527853	0.45281	yes
protein_coding	CCL2	ENSG00000108691.9	-4.47305	0.000769151	-3.3229	NA	-1.92834	NA	-0.926607	0.758049	1.09102	0.391934	-1.7761	NA	-0.785522	NA	-0.527816	NA	yes
protein_coding	MAK16	ENSG00000198042.10	-1.15829	0.000385278	-0.179437	1	0.387307	0.505482	0.342828	0.649798	-0.202871	0.834088	-0.139821	0.909875	-0.446054	0.598554	-0.524273	0.459621	yes
protein_coding	SLC6A20	ENSG00000163817.15	3.10304	0.00093121	-0.258993	1	0.239073	0.93971	-0.410656	0.810509	-0.798562	0.842756	-1.02609	0.314669	-1.40243	0.814021	-0.522171	NA	yes
protein_coding	NEIL3	ENSG00000109674.3	-1.67841	0.00019709	-0.373141	1	-0.227352	0.826512	0.105685	0.959128	-0.366379	0.725271	-0.827188	0.389521	-0.0235874	0.999825	-0.521738	0.820193	yes
lincRNA	AC120049.1	ENSG00000267414.1	-1.10748	2.68552e-07	-0.1914	1	-0.043684	0.94091	0.138238	0.85236	-0.107905	0.873992	-0.225408	0.719206	-0.224371	0.761138	-0.520248	0.208614	yes
antisense	AC139887.4	ENSG00000272588.1	-1.3742	0.0416032	0.0234605	1	0.0660931	0.964691	0.425084	0.780569	-1.10769	0.242511	0.0567557	0.986544	-0.695522	0.69421	-0.520234	NA	yes
protein_coding	NT5DC3	ENSG00000111696.11	-1.71021	4.72129e-12	-0.306704	1	-0.424774	0.286124	-0.396802	0.462908	0.225487	0.722831	0.280126	0.671875	-0.420807	0.462542	-0.51979	0.31904	yes
protein_coding	ELOVL7	ENSG00000164181.13	-1.99644	1.44654e-14	-0.550127	0.493969	-0.458862	0.28579	-0.706047	0.0637645	0.34241	0.54282	-0.144236	0.880166	0.284314	0.779643	-0.517747	0.331605	yes
sense_intronic	AL365436.2	ENSG00000232536.1	-1.61525	0.0278439	0.310195	1	-0.262007	0.872123	0.186908	0.941176	-0.224636	0.922137	0.049023	0.989256	-1.00454	0.500317	-0.515825	NA	yes
sense_overlapping	AC124248.1	ENSG00000259704.1	1.22109	0.0171684	-0.146707	1	0.187825	0.892159	0.154072	0.933126	0.690337	0.452081	0.391562	0.770415	-0.123406	0.988292	-0.511433	0.816765	yes
protein_coding	SLC22A4	ENSG00000197208.5	-2.79566	7.40023e-07	0.10373	1	0.309201	0.743006	0.270505	0.902286	0.320929	0.775278	0.475735	0.791977	0.200951	0.958146	-0.510872	0.924944	yes
protein_coding	SHCBP1	ENSG00000171241.8	-1.43007	0.00043573	-0.396684	1	-0.288034	0.74402	0.153958	0.921718	-0.459316	0.581002	-0.753578	0.283091	-0.452745	0.731342	-0.508748	0.724605	yes
protein_coding	SLC2A5	ENSG00000142583.17	-2.44123	0.00191019	0.482912	1	-0.719903	0.590158	1.40589	0.437125	0.295838	0.900487	1.64236	0.290521	-0.182661	0.986427	-0.508578	0.990748	yes
protein_coding	SLC30A1	ENSG00000170385.9	-1.21423	1.47105e-12	-0.291908	0.726174	-0.273575	0.354565	-0.302656	0.358796	-0.0371682	0.964655	0.0446797	0.959289	0.144096	0.87993	-0.508424	0.0412722	yes
protein_coding	SH3RF2	ENSG00000156463.17	-2.22566	0.0370801	-0.0341539	NA	0.716421	NA	-2.32483	NA	-1.35895	NA	-1.12999	NA	-1.04199	NA	-0.507593	NA	yes
protein_coding	BFSP1	ENSG00000125864.13	1.3697	3.01331e-05	0.414625	0.916256	0.515506	0.359153	-0.0815654	0.951797	0.289792	0.746234	-0.458803	0.495888	0.119172	0.978939	-0.506968	0.529551	yes
protein_coding	ELL2	ENSG00000118985.15	-2.0595	1.85349e-18	-0.380037	0.798822	0.484625	0.188137	-0.33295	0.534842	-0.0118824	0.9936	-0.170199	0.835191	0.0201061	0.999825	-0.506459	0.272031	yes
protein_coding	SNTB2	ENSG00000168807.16	-1.0632	3.60424e-09	-0.324475	0.653909	-0.110628	0.811233	-0.31433	0.351099	0.0533514	0.946566	0.106517	0.863857	-0.319505	0.430615	-0.500414	0.0564928	yes
antisense	AL049830.3	ENSG00000258525.1	-2.21325	0.0159831	0.0724378	1	-0.59876	0.686873	-0.546725	0.825781	0.309775	0.892052	0.315168	NA	0.0122866	NA	-0.498694	NA	yes
protein_coding	EXO1	ENSG00000174371.16	-1.54346	6.04333e-06	-0.729185	0.519904	-0.548781	0.298827	0.00914092	0.996721	-0.611643	0.257009	-0.548541	0.44434	-0.364423	0.758023	-0.497836	0.645015	yes
protein_coding	ARAP2	ENSG00000047365.11	-1.99869	1.72326e-07	-0.410832	1	0.720421	0.199926	0.0341685	0.985053	0.405417	0.63842	0.367617	0.713265	-0.0880625	0.990157	-0.493391	0.696057	yes
protein_coding	SLC35F5	ENSG00000115084.13	-1.12071	0.000450843	-0.30356	1	-0.634576	0.152654	-0.64602	0.182964	0.0225297	0.989255	0.162853	0.878882	-0.392355	0.678748	-0.49245	0.49816	yes
antisense	AC124068.2	ENSG00000261441.1	1.4059	0.00253524	-0.323778	1	0.622887	0.440004	0.0785282	0.96806	-0.118455	0.954545	-0.57527	0.555057	0.189194	0.97135	-0.489837	0.787181	yes
protein_coding	GLRX	ENSG00000173221.13	-1.9011	2.16253e-24	-0.0807379	1	0.164987	0.692877	-0.030591	0.976989	0.250618	0.528693	-0.284636	0.533897	-0.856693	0.000121112	-0.487105	0.174827	yes
transcribed_unitary_pseudogene	GUCY1B2	ENSG00000123201.14	2.23858	2.98156e-06	0.456924	1	0.228731	0.87273	-0.770725	0.309538	-0.859871	0.427826	-0.349577	0.776256	0.767105	0.548203	-0.486869	0.771424	yes
antisense	AF111167.2	ENSG00000259319.1	1.06554	0.0139208	-0.387088	1	0.0464023	0.970515	-0.289722	0.784026	0.840954	0.173747	0.360672	0.682311	-0.620662	0.637735	-0.485248	0.655483	yes
snRNA	RNU6-817P	ENSG00000212385.1	1.36422	0.0379331	-0.185696	1	1.00652	0.295237	-0.00631118	0.999261	1.13575	0.238181	0.133553	0.964451	0.302733	0.958146	-0.482819	NA	yes
protein_coding	RASD1	ENSG00000108551.4	-1.05365	0.00240867	-0.20412	1	-0.181074	0.826632	-0.62992	0.307319	-0.204454	0.84009	-0.789043	0.131329	-0.503757	0.533047	-0.482514	0.631437	yes
antisense	AC006960.3	ENSG00000260070.1	3.12883	0.0395114	0.925808	NA	2.46064	NA	1.01025	NA	3.55687	NA	0.235417	NA	1.56598	NA	-0.482289	NA	yes
transcribed_unitary_pseudogene	CALR4P	ENSG00000227742.2	-1.03516	0.0167224	-0.0858909	1	-0.4727	0.509289	0.0758887	0.968747	-0.0515299	0.978102	-0.468615	0.663926	-0.38493	0.797993	-0.47917	0.789313	yes
protein_coding	EHBP1	ENSG00000115504.14	-1.1621	0.000179741	-0.0586086	1	-0.659996	0.116626	-0.96584	0.0100613	0.0127418	0.994962	-0.339867	0.632491	0.109739	0.975967	-0.479137	0.504405	yes
lincRNA	NKAIN3-IT1	ENSG00000274956.2	1.4856	0.0367371	-0.0694324	1	0.0377092	0.985964	-0.260293	0.892114	0.630571	0.70688	-0.254217	0.904112	0.254899	0.975762	-0.473304	0.894562	yes
protein_coding	SLC26A2	ENSG00000155850.7	-2.17593	4.70979e-12	-0.456407	0.883903	-0.578801	0.252722	-0.629386	0.251339	-0.158385	0.890352	-0.139914	0.912495	-0.448997	0.625956	-0.472634	0.592676	yes
protein_coding	PSD3	ENSG00000156011.16	-1.25151	0.000666059	-0.31254	1	0.743456	0.138834	0.29964	0.764527	-0.00570093	0.99874	-0.428339	0.588511	-0.0995236	0.98615	-0.469658	0.656457	yes
protein_coding	SGO1	ENSG00000129810.14	-1.33595	0.00110181	-0.30038	1	0.157707	0.87579	0.32816	0.786796	-0.448941	0.579724	-0.644266	0.45039	-0.220536	0.943876	-0.468304	0.795682	yes
protein_coding	PDIA5	ENSG00000065485.19	-1.09066	2.72825e-11	-0.532887	0.0575727	0.297261	0.253983	-0.0379132	0.960212	0.0686755	0.914361	-0.0754887	0.911052	-0.228416	0.636673	-0.466796	0.0680848	yes
protein_coding	UGDH	ENSG00000109814.11	-1.93454	2.96662e-23	-0.350369	0.691839	0.474827	0.0943354	-0.368502	0.320117	-0.172531	0.751966	-0.42959	0.179213	0.0406469	0.991207	-0.461418	0.188625	yes
protein_coding	MYRIP	ENSG00000170011.13	2.14437	2.60125e-22	-0.260778	1	-0.700362	0.0162574	-0.453362	0.240813	-0.127882	0.87117	0.125302	0.877168	-0.0256571	0.997929	-0.458899	0.298344	yes
protein_coding	KRT73	ENSG00000186049.8	-4.56197	2.47699e-07	-1.94579	0.675145	0.363533	0.679959	-0.502018	0.859961	-0.102574	0.955407	-0.714304	0.794607	-0.109839	0.987913	-0.457659	0.981875	yes
protein_coding	CAMK2D	ENSG00000145349.16	-1.01652	0.000811818	-0.151142	1	-0.785651	0.0325374	-0.201142	0.825781	-0.384242	0.510324	-0.907628	0.0126669	0.160003	0.947953	-0.456179	0.52127	yes
protein_coding	STYK1	ENSG00000060140.8	-1.17005	9.16554e-09	-0.274344	0.936056	0.4032	0.184077	-0.0611985	0.943023	0.0710597	0.93128	-0.046803	0.966627	-0.223376	0.766055	-0.453999	0.218426	yes
protein_coding	GPD1L	ENSG00000152642.10	-1.357	8.51819e-09	-0.477191	0.513927	-0.0319577	0.963649	-0.687591	0.0311626	-0.0303643	0.980305	-0.17893	0.810533	-0.122798	0.954614	-0.453	0.337231	yes
protein_coding	TG	ENSG00000042832.11	-1.62413	7.73791e-07	0.0446204	1	-0.955419	0.0155461	-0.455438	0.598721	0.299317	0.701339	-0.453618	0.604597	0.0712764	0.991207	-0.452907	0.744275	yes
protein_coding	PRKCH	ENSG00000027075.14	-1.14588	1.73409e-14	-0.248402	0.78528	-0.621885	0.000276408	-0.908432	1.25627e-07	-0.0412075	0.950216	-0.470702	0.025022	-0.337003	0.208874	-0.449604	0.0497852	yes
protein_coding	LPO	ENSG00000167419.10	2.2423	0.0495253	-0.0777816	NA	-0.337908	NA	0.396764	NA	0.420307	NA	-0.874688	NA	0.765616	NA	-0.448405	NA	yes
protein_coding	ABHD2	ENSG00000140526.17	-1.80736	6.12796e-42	-0.464535	0.0321897	0.208592	0.401577	0.246382	0.34984	0.127789	0.730837	-0.00185301	0.998869	-0.254347	0.409518	-0.44752	0.0182646	yes
protein_coding	TBC1D8	ENSG00000204634.12	-1.27204	4.63658e-21	-0.0864171	1	-0.147077	0.606747	-0.535679	0.00246021	0.297718	0.164981	-0.103173	0.830604	-0.379787	0.0685883	-0.447208	0.025363	yes
protein_coding	SLC2A8	ENSG00000136856.17	1.02306	1.40014e-05	-0.186793	1	-0.115558	0.855007	-0.408356	0.327334	0.0440169	0.969711	-0.0567561	0.960774	-0.200246	0.867499	-0.446725	0.317078	yes
protein_coding	MTMR2	ENSG00000087053.18	-1.25776	9.0139e-07	-0.144151	1	-0.0145338	0.985043	-0.115303	0.902388	0.192263	0.791223	-0.100253	0.924048	-0.152743	0.942094	-0.446701	0.41895	yes
protein_coding	NCAPH	ENSG00000121152.9	-1.07706	2.47218e-08	-0.316331	0.855275	-0.479832	0.0590993	0.16138	0.802625	-0.382744	0.20087	-0.164969	0.808745	-0.415187	0.218146	-0.446697	0.277614	yes
lincRNA	AC068282.1	ENSG00000236682.1	1.13815	0.0249931	-0.177916	1	0.361591	0.734936	0.236605	0.876166	0.214739	0.900487	0.112911	0.957987	0.391929	0.873127	-0.444481	0.846729	yes
miRNA	MIR5087	ENSG00000283676.1	1.75013	0.0179605	0.249772	1	-0.333742	0.875488	-0.756238	0.582259	-1.04175	0.568815	-0.637373	0.681012	-0.8728	0.781719	-0.443722	NA	yes
antisense	FAM13A-AS1	ENSG00000248019.2	-2.16182	2.03409e-06	-0.437456	1	0.723563	0.325609	-0.157733	0.930731	0.590406	0.52229	0.0334428	0.989429	0.695299	0.54266	-0.442817	0.85258	yes
protein_coding	ENG	ENSG00000106991.13	-4.73118	0.00864692	-0.930927	NA	-1.18628	NA	-0.865892	NA	-0.0340025	NA	-0.550995	NA	0.113089	NA	-0.44021	NA	yes
lincRNA	AC010737.1	ENSG00000229308.1	5.1162	0.00184169	-0.170746	NA	0.924701	NA	-0.458254	NA	0.931128	NA	-0.564836	NA	2.77023	NA	-0.440066	NA	yes
protein_coding	CDH26	ENSG00000124215.16	1.99617	9.16662e-45	-0.105796	1	-0.777064	2.06498e-05	-0.56526	0.000673479	0.329094	0.184048	0.313611	0.139764	-0.207735	0.684379	-0.440047	0.0219606	yes
protein_coding	TXNRD1	ENSG00000198431.15	-1.05734	6.5194e-05	-0.269597	1	-0.488441	0.210891	-0.317274	0.586813	-0.191801	0.795821	0.232253	0.74264	-0.458456	0.405264	-0.439187	0.441156	yes
protein_coding	ATP10A	ENSG00000206190.11	-1.09053	2.10989e-08	-0.674022	0.0303173	-0.230631	0.536623	-0.341934	0.372063	0.121256	0.84305	0.439648	0.14193	-0.382131	0.307634	-0.43583	0.231606	yes
protein_coding	SLC4A10	ENSG00000144290.16	2.83504	0.0433038	0.046525	1	1.32027	0.622138	0.532958	0.872423	1.44322	0.628643	0.0910038	NA	1.10012	NA	-0.434831	NA	yes
protein_coding	LPXN	ENSG00000110031.12	-1.22804	5.71058e-08	-0.295351	0.948067	0.241196	0.596521	0.502027	0.160515	-0.863608	0.00102567	-0.36066	0.409304	-0.177604	0.892312	-0.434763	0.346048	yes
protein_coding	IL17D	ENSG00000172458.4	1.75279	2.10982e-06	-0.660935	0.558509	-0.380744	0.65709	-0.604034	0.328923	-0.90014	0.174273	-0.63363	0.273217	0.452847	0.733448	-0.432848	0.706984	yes
protein_coding	LDLR	ENSG00000130164.13	-1.52083	4.75178e-32	-0.387687	0.130849	0.10228	0.74469	-0.140585	0.700427	-0.285587	0.17376	0.169559	0.598871	-0.681539	5.71069e-06	-0.429335	0.0241065	yes
protein_coding	SPRYD7	ENSG00000123178.14	-1.28353	2.40507e-22	-0.479304	0.0267046	0.583596	5.21226e-05	-0.358685	0.0846387	0.457988	0.00398459	-0.117545	0.78067	0.010518	0.999825	-0.428909	0.0306711	yes
protein_coding	LGALS4	ENSG00000171747.8	1.3474	0.00637337	-0.545341	0.938524	0.613859	0.479733	-0.589244	0.502031	0.659632	0.478869	-0.253686	0.857427	0.432855	0.847964	-0.428023	0.832707	yes
protein_coding	E2F8	ENSG00000129173.12	-1.48146	0.00259278	-0.666961	0.931505	-0.18505	0.878365	0.450025	0.730746	-0.288876	0.834088	-0.0910448	0.974417	-0.0959357	0.991207	-0.42681	0.897996	yes
protein_coding	ST5	ENSG00000166444.18	1.3036	6.557e-14	-0.0298972	1	-0.517013	0.0305225	-0.432349	0.095724	-0.114597	0.847418	-0.010355	0.991965	-0.481469	0.0945205	-0.426663	0.130474	yes
protein_coding	CDYL2	ENSG00000166446.14	-1.54771	1.8829e-13	-0.262101	0.987443	0.153841	0.766904	-0.229241	0.676206	-0.212252	0.694668	-0.0951891	0.910512	-0.336163	0.543538	-0.424531	0.31378	yes
protein_coding	C9orf92	ENSG00000205549.9	2.16223	1.04155e-06	-0.0857011	1	-0.202343	0.883929	-0.613912	0.450573	0.340093	0.810267	0.575143	0.45578	0.547518	0.740624	-0.424205	0.822648	yes
protein_coding	REXO5	ENSG00000005189.19	-1.00087	4.97696e-11	-0.0386726	1	-0.181634	0.539696	-0.335357	0.251853	-0.0048702	0.996339	-0.407345	0.111358	-0.445693	0.0399695	-0.423114	0.126739	yes
protein_coding	C1QL1	ENSG00000131094.3	1.23293	0.0477658	-0.304456	1	-0.947917	0.361028	-0.356749	0.847451	0.425949	0.792063	0.165665	0.946725	-0.133462	0.990914	-0.422268	0.932169	yes
protein_coding	SDC2	ENSG00000169439.11	1.01922	3.96548e-18	-0.100438	1	-0.211663	0.306726	-0.0945495	0.791382	-0.23281	0.275313	-0.5003	0.000225889	-0.070344	0.947962	-0.421456	0.00500312	yes
antisense	AC073957.3	ENSG00000273151.1	-1.43212	4.53392e-06	-0.66386	0.40754	-0.338168	0.540621	-0.452047	0.462821	-0.740012	0.0714225	-0.46794	0.432094	-0.245772	0.864531	-0.419978	0.641091	yes
protein_coding	GAB2	ENSG00000033327.12	1.38403	6.45397e-09	0.438642	0.58852	-0.474109	0.250431	-0.370814	0.429274	-0.433774	0.35359	-0.446933	0.269152	-0.665136	0.117224	-0.41987	0.418493	yes
protein_coding	SHROOM3	ENSG00000138771.15	-1.49531	6.88183e-44	-0.400526	0.0176156	-0.143952	0.506572	-0.0796507	0.829381	0.179325	0.397275	0.127788	0.653533	-0.457367	0.000841423	-0.417423	0.00377966	yes
protein_coding	TRIM54	ENSG00000138100.13	1.50581	0.0228772	-0.501165	1	0.566675	0.662689	0.621793	0.637593	0.0489607	0.988573	-1.02457	0.316398	-0.0110765	0.999825	-0.414411	0.938657	yes
protein_coding	ATAD2	ENSG00000156802.12	-1.23585	0.00243789	-0.224646	1	0.444593	0.546917	-0.120073	0.938504	0.345921	0.724054	0.0356773	0.987738	0.0868799	0.991207	-0.414077	0.80624	yes
protein_coding	AMD1	ENSG00000123505.15	-1.00129	0.000178953	-0.260861	1	0.0534094	0.943039	0.13332	0.879277	0.414061	0.371235	0.0471838	0.974417	0.0657569	0.988088	-0.412813	0.502126	yes
protein_coding	DISP1	ENSG00000154309.8	-2.73274	2.32959e-46	-0.361284	0.692466	0.346005	0.273355	0.162758	0.797628	0.26596	0.514582	0.347674	0.361291	-0.408721	0.27079	-0.411133	0.32258	yes
protein_coding	MCM10	ENSG00000065328.16	-1.11861	0.00243789	-0.524457	0.892052	-0.235671	0.773281	0.142142	0.921718	-0.175948	0.879619	-0.131969	0.936163	-0.0331751	0.999233	-0.410635	0.804402	yes
protein_coding	NNMT	ENSG00000166741.7	-2.40061	5.58436e-10	-0.414787	1	0.60725	0.321802	0.760906	0.483245	0.919036	0.0828603	1.00952	0.233561	-0.652837	0.443843	-0.410472	0.945832	yes
protein_coding	PADI1	ENSG00000142623.10	6.00506	7.78947e-05	-0.071168	NA	3.98679	NA	-0.0874191	0.982706	0	1	0.0215987	NA	0	NA	-0.41032	NA	yes
protein_coding	TICRR	ENSG00000140534.13	-1.67848	2.47947e-07	-0.146952	1	-0.329797	0.607603	0.249399	0.813297	-0.262093	0.756175	-0.297254	0.770803	-0.282258	0.85138	-0.406958	0.769636	yes
protein_coding	MYCBP	ENSG00000214114.8	-1.03011	1.72851e-07	-0.695518	0.0145594	0.271746	0.425859	-0.319743	0.397041	-0.268581	0.490226	-0.692701	0.00378978	0.103436	0.951672	-0.406377	0.264942	yes
protein_coding	TMPRSS13	ENSG00000137747.15	1.01451	2.73337e-05	-0.303751	0.942039	-0.0700347	0.918663	-0.223129	0.722059	-0.761823	0.0157364	-0.890984	0.00130381	-0.477412	0.324679	-0.406251	0.433185	yes
protein_coding	CDC14B	ENSG00000081377.16	-1.0568	3.78236e-10	-0.302988	0.666274	-0.173121	0.621133	-0.710873	0.000365351	0.260174	0.414202	-0.0109894	0.991276	-0.184607	0.770588	-0.402217	0.158145	yes
antisense	AC062017.1	ENSG00000222020.2	1.01477	0.00579754	0.0926731	1	0.355293	0.615604	0.0647406	0.967184	0.475098	0.492572	-0.132254	0.92564	0.409361	0.731393	-0.401827	0.76833	yes
protein_coding	CDKN2B	ENSG00000147883.10	-1.20579	1.76568e-09	0.00235958	1	-0.352281	0.258155	-0.453901	0.165074	-0.311549	0.390801	-0.354258	0.340911	-0.0558561	0.98615	-0.400937	0.324698	yes
sense_intronic	AC092718.4	ENSG00000261061.1	-2.472	1.34157e-58	-0.720456	0.0610825	0.331031	0.136348	-0.860196	0.00323957	-0.216354	0.484079	-0.359931	0.419922	0.0744918	0.958146	-0.400868	0.430477	yes
protein_coding	LAMA3	ENSG00000053747.16	-1.57614	1.03476e-11	-0.868491	0.00845367	0.43226	0.243288	-0.277286	0.618745	-0.230359	0.698253	-0.211213	0.751836	-0.269638	0.754434	-0.400677	0.456229	yes
protein_coding	COLCA2	ENSG00000214290.8	1.67959	0.0248794	-0.537005	1	0.57567	0.717591	0.916355	0.425327	0.231481	0.940327	0.674633	0.634229	-0.384158	0.958146	-0.400469	0.962439	yes
lincRNA	AC026304.1	ENSG00000268129.1	1.12133	0.00306063	-0.0314165	1	0.777303	0.126301	0.100489	0.944332	0.72132	0.200074	-0.11559	0.943186	0.143158	0.974167	-0.398935	0.786489	yes
protein_coding	RNF148	ENSG00000235631.1	-3.17808	0.0315627	0.83293	NA	0.00759155	NA	0.53302	NA	-0.0633438	NA	1.14085	NA	-0.902384	NA	-0.398525	NA	yes
protein_coding	SLC41A1	ENSG00000133065.10	-1.47859	1.84517e-23	-0.166265	1	-0.181191	0.551388	-0.0811524	0.881616	0.871628	7.89221e-08	0.0284594	0.975376	-0.466592	0.0305889	-0.393626	0.110246	yes
protein_coding	TRIM10	ENSG00000204613.10	3.93798	0.0179321	-0.0853901	NA	-0.998889	NA	-0.521872	NA	-0.992462	NA	0.062118	NA	2.73214	NA	-0.393396	NA	yes
protein_coding	ABTB2	ENSG00000166016.5	1.09798	6.27436e-08	0.0105559	1	-0.837409	0.000289978	-0.201677	0.704005	-0.0967001	0.896052	-0.0430377	0.969317	-0.478787	0.167182	-0.391818	0.322141	yes
lincRNA	AC040173.1	ENSG00000263257.2	-2.65222	9.25976e-10	-1.093	0.827561	0.327474	0.636742	-1.0699	0.477319	0.645145	0.224517	-0.125026	0.973824	-0.344591	0.805898	-0.382659	0.976659	yes
TEC	AC002310.6	ENSG00000278922.1	1.55462	0.034534	-0.0228146	1	1.42979	0.127381	-0.207713	0.930731	0.103449	0.977214	0.000303613	0.999828	0.995467	0.576547	-0.382454	0.964725	yes
protein_coding	SGK3	ENSG00000104205.13	-1.24126	4.78708e-05	-0.290672	1	0.534777	0.243762	-0.101011	0.931737	0.0285038	0.985374	-0.242362	0.781574	-0.443987	0.568289	-0.38189	0.700967	yes
protein_coding	ADD2	ENSG00000075340.22	1.65387	1.36275e-10	-0.683106	0.148851	-0.6965	0.0681469	-0.876081	0.00494007	-0.374214	0.508866	-0.288732	0.632491	-0.722363	0.0992919	-0.379018	0.567358	yes
sense_intronic	HM13-IT1	ENSG00000235313.1	-1.34968	0.0296215	-0.415912	1	0.167435	0.907502	-0.35347	0.848161	-0.403271	0.780271	-0.164671	0.947876	-0.55044	0.781799	-0.378635	0.953143	yes
protein_coding	DDIAS	ENSG00000165490.12	-1.65515	0.000122081	-0.29842	1	-0.256199	0.800378	0.212694	0.889182	0.166716	0.914361	-0.437306	0.70555	-0.0211773	0.999825	-0.378324	0.89752	yes
protein_coding	POU5F1	ENSG00000204531.17	-1.01203	0.0167426	-0.321725	1	-0.290075	0.722092	-0.199934	0.878993	-0.129867	0.928964	-0.0768168	0.971937	-0.5592	0.562535	-0.377449	0.855155	yes
protein_coding	RASGRF2	ENSG00000113319.12	-2.03893	0.0389001	-0.48737	1	0.140765	0.944693	0.61944	0.747802	-0.156908	0.96256	0.213101	NA	-0.959776	NA	-0.374359	NA	yes
unprocessed_pseudogene	HLA-H	ENSG00000206341.7	1.00039	0.0323858	-0.101754	1	-0.0993698	0.938325	-0.113204	0.948152	-0.136894	0.941615	-0.312746	0.812677	0.194348	0.962513	-0.370252	0.889154	yes
protein_coding	ABHD3	ENSG00000158201.9	-1.33373	1.42241e-14	-0.282475	0.784869	0.562075	0.0089346	-0.0641248	0.929704	0.501052	0.0321842	0.133341	0.815387	-0.0378363	0.991207	-0.368848	0.276708	yes
protein_coding	ERN1	ENSG00000178607.15	-1.00283	4.74013e-10	-0.169046	1	-0.034278	0.942671	0.0193955	0.981085	0.109544	0.828161	-0.0915125	0.874086	-0.301029	0.374662	-0.368732	0.193646	yes
protein_coding	CNIH3	ENSG00000143786.7	1.59189	3.50474e-06	-0.316541	1	0.554026	0.333175	-0.118066	0.927763	-0.214935	0.851455	-0.210935	0.849752	-0.165939	0.960062	-0.368626	0.788443	yes
protein_coding	ZNF615	ENSG00000197619.13	-1.03047	0.00708975	-0.409509	1	0.476504	0.44889	-0.303371	0.763273	0.0424756	0.981401	-0.336756	0.719643	-0.01042	0.999825	-0.367647	0.822878	yes
protein_coding	MOGAT2	ENSG00000166391.14	-2.34562	5.63324e-16	-0.0307783	1	-0.569605	0.186677	-0.299536	0.855764	0.449843	0.387233	0.787462	0.319987	-0.109695	0.975012	-0.358699	0.941993	yes
protein_coding	PFKFB2	ENSG00000123836.14	-1.7888	2.10531e-11	-0.306412	1	-0.243028	0.679959	-0.498408	0.305708	0.63616	0.112193	0.297896	0.659915	-0.265159	0.823344	-0.358151	0.685942	yes
protein_coding	EGFR	ENSG00000146648.17	-1.23617	2.17318e-11	-0.245895	0.944636	-0.732182	0.000609531	-0.323585	0.360931	-0.0866386	0.900143	-0.347079	0.280307	0.0589478	0.982975	-0.357489	0.346597	yes
protein_coding	PHACTR2	ENSG00000112419.14	-1.44518	1.36047e-05	-0.0750796	1	0.802592	0.065146	-0.235687	0.81668	-0.193343	0.854005	0.0750619	0.964313	-0.0470629	0.994656	-0.356042	0.802073	yes
protein_coding	CADPS2	ENSG00000081803.15	-2.9099	1.04123e-25	-0.616801	0.508609	-0.0985664	0.903335	-0.546342	0.32245	-0.0340511	0.981936	0.120904	0.922788	-0.556933	0.320569	-0.352711	0.769636	yes
protein_coding	TLE4	ENSG00000106829.18	-1.07883	0.0257333	0.197933	1	-0.552539	0.457008	0.129	0.95224	0.634802	0.330049	0.544985	0.651267	-0.785695	0.361664	-0.35258	0.96034	yes
protein_coding	RRM2	ENSG00000171848.14	-1.38989	2.39545e-06	-0.610121	0.527915	-0.392008	0.450662	0.205205	0.832129	-0.318275	0.63146	-0.475849	0.423174	-0.0634964	0.991207	-0.352045	0.778688	yes
protein_coding	ABCC4	ENSG00000125257.14	-1.74029	1.57697e-11	-0.0882182	1	-0.178404	0.783282	-0.0829232	0.938629	0.331424	0.554441	-0.118823	0.909875	-0.0307744	0.997929	-0.351606	0.674229	yes
protein_coding	CAPN6	ENSG00000077274.8	1.94686	0.0130654	-0.311558	1	0.332538	0.87622	-1.00022	0.449948	0.381527	0.890352	-0.765228	0.623545	0.720626	0.82986	-0.350676	NA	yes
protein_coding	SV2A	ENSG00000159164.9	-1.96022	0.0152094	0.982058	1	0.349406	0.834416	0.297807	0.939891	-0.049009	0.988971	0.601166	0.852247	-1.24403	0.397689	-0.346503	NA	yes
transcribed_unitary_pseudogene	OACYLP	ENSG00000224367.6	-2.0031	2.46495e-19	-0.790913	0.0950866	-0.726293	0.0044518	-0.568544	0.189171	-0.16064	0.789936	0.055585	0.969037	-0.12688	0.942094	-0.344633	0.693055	yes
protein_coding	STK39	ENSG00000198648.10	-1.64996	2.23369e-31	-0.376617	0.234943	0.179131	0.536079	-0.438644	0.0314201	0.231674	0.404054	-0.117215	0.802409	0.337028	0.193909	-0.343511	0.183944	yes
lincRNA	LINC00940	ENSG00000235049.1	1.01498	0.000186501	-0.0545029	1	0.431739	0.323361	0.00250325	0.999698	0.495711	0.259778	0.305351	0.593505	-0.00100086	0.999825	-0.342156	0.655483	yes
protein_coding	HOXC9	ENSG00000180806.4	1.13658	3.30624e-06	-0.152897	1	-0.108938	0.87273	-0.753088	0.0140279	-0.312787	0.546676	-0.82812	0.00426114	-0.188384	0.89684	-0.34183	0.609029	yes
protein_coding	TOR1AIP2	ENSG00000169905.12	-1.03837	8.63096e-08	-0.370275	0.579286	0.581765	0.0150989	0.242242	0.581371	0.0617897	0.939923	-0.0832838	0.91385	0.0255709	0.996217	-0.341262	0.414852	yes
protein_coding	YOD1	ENSG00000180667.10	-1.4556	2.55052e-05	-0.30768	1	-0.528585	0.347951	-0.457191	0.527915	-0.187828	0.865994	-0.558935	0.360711	0.010993	0.999825	-0.339005	0.84135	yes
protein_coding	NDRG1	ENSG00000104419.14	-1.75199	2.36968e-16	-0.396324	0.657772	-0.0400942	0.951817	-0.513293	0.131243	0.486579	0.148202	-0.109622	0.895735	0.534737	0.142588	-0.338838	0.558795	yes
protein_coding	PPP1R15B	ENSG00000158615.8	-1.49559	1.89439e-12	-0.394379	0.636666	-0.377729	0.275772	-0.211204	0.71918	0.240868	0.631332	0.0486381	0.967409	-0.0566405	0.987913	-0.338492	0.54145	yes
protein_coding	LY6G6C	ENSG00000204421.2	2.66496	0.00896683	-1.11232	NA	1.32198	NA	-0.25435	0.927763	0.963962	0.708713	-0.797872	NA	1.3299	NA	-0.333261	NA	yes
protein_coding	ACTR3	ENSG00000115091.11	-1.09415	2.46263e-06	-0.290686	0.953695	0.0780487	0.905218	-0.228187	0.704005	0.0727709	0.940327	0.0389699	0.977327	-0.054422	0.989714	-0.332529	0.597466	yes
protein_coding	DIO1	ENSG00000211452.10	1.08824	8.0172e-07	-0.331135	0.785463	-0.623478	0.038628	-0.283177	0.539289	0.511586	0.119909	0.269315	0.563867	-0.357379	0.538784	-0.332464	0.532683	yes
antisense	AC005476.2	ENSG00000259146.3	1.46399	0.0301649	-0.604636	1	-0.300429	0.868243	-0.0491154	0.98555	-1.12428	0.390801	-0.261711	0.90737	-0.403432	0.940083	-0.330787	0.976659	yes
protein_coding	APCDD1	ENSG00000154856.12	1.29106	5.43783e-05	-0.225052	1	-0.442414	0.502752	-0.702523	0.105896	0.0335959	0.984581	-0.172459	0.859233	0.107365	0.981289	-0.330068	0.774919	yes
protein_coding	ERRFI1	ENSG00000116285.12	-1.81591	5.98574e-26	-0.372258	0.501814	0.223386	0.516056	-0.241833	0.549964	0.720448	0.000463248	-0.277566	0.438034	0.529341	0.0367459	-0.329207	0.399939	yes
protein_coding	GAN	ENSG00000261609.6	-1.15559	1.62074e-05	-0.240418	1	-0.113274	0.874391	-0.0488325	0.96806	-0.0894491	0.933656	0.153948	0.862264	-0.351552	0.650342	-0.326949	0.724605	yes
protein_coding	FAM174B	ENSG00000185442.12	-1.32178	5.62349e-13	-0.509833	0.173576	0.0518707	0.92258	0.0156655	0.986805	-0.169027	0.729645	-0.223509	0.627948	-0.277411	0.58136	-0.326405	0.457132	yes
protein_coding	ITGAV	ENSG00000138448.11	-1.58253	2.89658e-06	-0.0564287	1	-0.620014	0.22963	-0.631496	0.271884	-0.620519	0.263446	-0.915409	0.040375	0.00197421	0.999825	-0.326267	0.853655	yes
lincRNA	LINC02482	ENSG00000251580.2	1.043	0.00707289	-0.39003	1	0.0106093	0.992339	-0.378919	0.665829	0.304839	0.750691	-0.199724	0.870024	-0.142085	0.974491	-0.325013	0.875031	yes
protein_coding	SPECC1L	ENSG00000100014.19	-1.01664	5.42401e-18	-0.143934	1	0.0238729	0.947083	0.308443	0.085682	0.279401	0.121312	0.481209	0.000702332	-0.510676	0.000370537	-0.324902	0.0837317	yes
antisense	AC084876.1	ENSG00000277299.1	-4.75964	0.00802006	-1.05197	NA	-0.0516602	NA	-2.14744	NA	-3.70911	NA	-0.892554	NA	-2.91824	NA	-0.324841	NA	yes
sense_intronic	AP002840.2	ENSG00000270179.1	-1.36975	4.55924e-06	-0.114466	1	-0.0635201	0.935381	-0.109401	0.936157	-0.157452	0.857067	-0.289532	0.774984	-0.102548	0.975012	-0.32458	0.861635	yes
processed_transcript	LINC01138	ENSG00000274020.2	1.42621	5.01934e-19	0.0760509	1	0.25778	0.379938	0.0981128	0.856883	-0.111253	0.837786	-0.276893	0.339306	-0.0308855	0.993536	-0.323239	0.302014	yes
protein_coding	C6orf141	ENSG00000197261.11	3.00293	0.0474103	0.27006	NA	0.904547	NA	0.831301	NA	-1.89523	NA	-2.07035	NA	2.04144	NA	-0.322311	NA	yes
protein_coding	WNT7B	ENSG00000188064.9	-1.39903	7.3775e-10	-0.497263	0.420134	-0.449806	0.196051	-0.580711	0.0849449	-0.485614	0.173968	-0.576331	0.0783529	-0.679001	0.0357551	-0.321211	0.641867	yes
protein_coding	TPM1	ENSG00000140416.20	-1.04609	2.62539e-24	-0.215975	0.519904	0.0156425	0.961421	-0.296245	0.0483845	-0.00105213	0.999923	-0.237093	0.149097	-0.110876	0.796412	-0.320374	0.0333544	yes
protein_coding	PMEPA1	ENSG00000124225.15	-1.51219	1.13951e-28	-0.327953	0.363872	0.174106	0.530182	-0.0423841	0.944715	-0.0998882	0.818671	-0.0492959	0.942172	-0.215608	0.573137	-0.319474	0.220102	yes
protein_coding	HIST4H4	ENSG00000197837.3	-1.96211	2.41309e-11	-0.346907	1	-0.0477294	0.956536	0.314906	0.684977	-0.267332	0.720738	0.228909	0.810976	-0.202618	0.919527	-0.317964	0.832707	yes
antisense	AL391069.2	ENSG00000232671.5	1.14468	0.042877	-0.315921	1	-0.104605	0.946708	-0.242112	0.900866	-1.14898	0.211987	0.262773	0.888673	0.275383	0.951883	-0.316891	0.972396	yes
protein_coding	ASPM	ENSG00000066279.17	-1.17714	0.0314152	-0.249836	1	0.355727	0.749946	0.276326	0.870302	-0.0825312	0.972821	0.0788141	0.978797	0.282019	0.945919	-0.315181	0.962439	yes
protein_coding	TTC21B	ENSG00000123607.14	-1.02994	0.0105732	-0.181439	1	-0.289498	0.728402	-0.294472	0.788309	0.00530569	0.999535	-0.0352226	0.987394	0.0234277	0.999825	-0.313355	0.898718	yes
unprocessed_pseudogene	TCAF1P1	ENSG00000223459.6	-1.62626	3.33889e-05	-0.363095	1	0.0414386	0.968703	-0.240412	0.85319	-0.0087653	0.997337	-0.0327307	0.988609	0.0762162	0.991207	-0.312104	0.920779	yes
protein_coding	RASGEF1B	ENSG00000138670.17	-2.34287	0.0365281	-0.310754	NA	-0.465972	NA	0.151649	0.967629	0.0609978	0.988121	-0.634326	NA	0.164582	NA	-0.310946	NA	yes
protein_coding	CABYR	ENSG00000154040.20	-1.54872	0.0298531	-0.373631	1	-0.552198	0.643206	-0.00752049	0.998982	0.663766	0.552958	-0.606612	0.722628	-0.125093	0.991207	-0.31071	NA	yes
processed_pseudogene	YWHAZP3	ENSG00000229932.3	-1.2342	0.0339022	0.0487284	1	-0.282848	0.818958	-0.404859	0.797511	-0.203359	0.911199	-0.400534	0.808687	-0.322676	0.926928	-0.30959	0.972436	yes
protein_coding	SLIT2	ENSG00000145147.19	-2.27454	0.049321	0.0713008	NA	-0.210284	NA	-0.469203	NA	0.399834	NA	-0.199538	NA	-1.20266	NA	-0.309545	NA	yes
protein_coding	GPC6	ENSG00000183098.10	1.02587	9.66298e-05	0.215908	1	-0.281056	0.584548	-0.702023	0.0405734	-0.348551	0.503557	-0.786058	0.0131502	0.304227	0.729093	-0.30695	0.738037	yes
protein_coding	DBI	ENSG00000155368.16	-1.16484	3.07246e-18	-0.503303	0.0114742	0.00346377	0.993666	-0.385041	0.0465813	0.0490518	0.931009	-0.46246	0.00758128	0.173676	0.704497	-0.303027	0.22429	yes
processed_pseudogene	AC008481.2	ENSG00000213304.3	2.45618	0.0271561	0.210143	NA	0.237768	NA	1.12846	NA	0.983122	NA	-0.449701	NA	0.206413	NA	-0.302799	NA	yes
protein_coding	LPCAT4	ENSG00000176454.13	1.5814	6.02838e-16	0.169857	1	0.123239	0.819112	0.168474	0.765275	0.212718	0.674771	-0.327202	0.361916	0.0682766	0.980884	-0.301491	0.554927	yes
protein_coding	GGTLC1	ENSG00000149435.12	-4.71992	0.00680344	-0.382001	NA	-0.415048	NA	0.405094	NA	0.575647	NA	1.55194	NA	-0.861643	NA	-0.301099	NA	yes
antisense	AL080317.1	ENSG00000230177.1	-1.53989	0.00415838	-0.47021	1	0.501231	0.536355	-0.0367745	0.986571	-0.120941	0.949143	-0.312472	0.840164	0.298129	0.916829	-0.300234	0.961012	yes
antisense	RORA-AS1	ENSG00000245534.6	1.82246	0.0310911	-0.884091	0.891718	1.66751	0.123241	0.0136495	0.996963	0.884138	0.631552	0.80305	0.498245	-0.218072	0.989095	-0.299545	NA	yes
protein_coding	SLC7A5	ENSG00000103257.8	1.10296	0.000194132	0.0302782	1	-0.209685	0.765607	-0.0599979	0.961307	-0.500702	0.340951	-0.000751286	0.999644	-0.302431	0.795403	-0.299349	0.811044	yes
protein_coding	THSD4	ENSG00000187720.14	-1.36095	4.52697e-07	-0.0361887	1	-0.862837	0.00458949	-0.680179	0.155021	-0.382734	0.401416	-0.482334	0.407132	-0.231052	0.830099	-0.297364	0.842187	yes
protein_coding	LASP1	ENSG00000002834.17	1.06617	9.99719e-07	-0.0254215	1	-0.280082	0.4858	-0.160456	0.810028	-0.240604	0.630329	-0.263448	0.595286	-0.54238	0.115527	-0.297255	0.64252	yes
TEC	AC020978.9	ENSG00000279649.1	-1.66822	0.0443461	0.257649	1	-0.466925	0.770629	0.253879	0.924447	-0.499968	0.794911	-0.788371	0.677262	-0.417451	0.935491	-0.295379	NA	yes
protein_coding	C17orf97	ENSG00000187624.8	1.1739	9.56711e-05	-0.0655937	1	0.479021	0.328972	0.0455526	0.974993	0.187979	0.84584	-0.44619	0.43769	0.243039	0.885228	-0.294515	0.83956	yes
protein_coding	PTPRJ	ENSG00000149177.12	-1.01729	1.01893e-07	-0.284243	0.83694	-0.469817	0.0681469	-0.183965	0.72291	0.413951	0.148283	0.246599	0.560813	-0.116316	0.939685	-0.29274	0.558795	yes
protein_coding	ZNF350	ENSG00000256683.6	-1.56717	5.77407e-06	-0.316105	1	0.55738	0.313325	-0.0842149	0.953542	0.437094	0.535717	-0.0894754	0.956964	0.166231	0.958146	-0.292325	0.897774	yes
protein_coding	CUX2	ENSG00000111249.13	-2.41792	0.00921564	0.422376	1	1.56044	0.089368	-0.925078	0.862528	0.946262	0.477532	1.43833	0.61464	0.631126	0.838658	-0.291765	NA	yes
protein_coding	RIMS4	ENSG00000101098.12	1.36235	2.51223e-05	-0.606976	0.518584	-0.145538	0.872421	-0.489585	0.402269	0.193842	0.853505	0.200389	0.84372	0.0358021	0.997929	-0.291705	0.858609	yes
protein_coding	GMPR	ENSG00000137198.9	1.72983	0.000563222	0.0466705	1	-0.248902	0.865387	0.0575612	0.978642	0.335782	0.834088	0.104822	0.962354	-0.732845	0.677046	-0.291282	0.958498	yes
protein_coding	KRT14	ENSG00000186847.5	-2.80771	1.11598e-06	-1.29937	1	-0.991605	0.149315	-1.29905	0.829014	-0.338879	0.796891	-1.09318	0.865862	-0.559239	0.71931	-0.291119	NA	yes
processed_pseudogene	AC010627.1	ENSG00000248791.1	-2.72309	0.00400075	0.54428	1	0.627915	0.614884	1.55528	0.71918	0.602072	0.691271	-0.131382	NA	0.450645	NA	-0.291119	NA	yes
protein_coding	HPGDS	ENSG00000163106.10	-4.83281	0.00385309	-1.29937	NA	0.55628	NA	1.09508	NA	-1.11444	NA	-1.09318	NA	-0.137227	NA	-0.291119	NA	yes
protein_coding	SLC9A2	ENSG00000115616.2	-1.47681	2.02735e-11	-0.500062	0.370225	-0.262149	0.548881	-0.0208422	0.985053	-0.0152629	0.990116	0.303615	0.526762	-0.299623	0.657033	-0.29028	0.703165	yes
protein_coding	SLC5A6	ENSG00000138074.14	-1.38585	6.65476e-25	-0.796201	8.88776e-07	-0.0132183	0.974702	0.00516597	0.994594	-0.403678	0.0293266	-0.165493	0.624534	-0.174272	0.708242	-0.29017	0.275508	yes
protein_coding	PLPP5	ENSG00000147535.16	-1.11779	1.64073e-48	-0.368386	0.000543714	-0.142144	0.266257	-0.332404	0.000768242	0.00807512	0.984581	-0.22914	0.046536	-0.014072	0.993616	-0.289841	0.00726076	yes
protein_coding	PKIG	ENSG00000168734.13	1.86123	1.75426e-11	0.0245004	1	0.209835	0.759801	0.0822417	0.942856	-0.0305873	0.98398	0.0801885	0.95021	-0.293618	0.805898	-0.289384	0.831223	yes
protein_coding	DNASE2B	ENSG00000137976.7	-1.40164	1.17656e-13	-0.156416	1	-0.708934	0.0012858	-0.9035	0.000229043	0.184107	0.697125	0.287954	0.501373	-0.425467	0.202097	-0.289056	0.641887	yes
protein_coding	ACSF2	ENSG00000167107.12	1.11834	0.000150809	-0.356429	0.949885	-0.00126267	0.998923	-0.523175	0.279848	-0.171708	0.856881	-0.0520742	0.974417	0.0219271	0.999825	-0.288943	0.829235	yes
protein_coding	L1CAM	ENSG00000198910.13	2.34641	0.000789336	-0.213271	1	0.483539	0.787551	-0.238749	0.913829	0.65701	0.723292	-0.0148265	0.996537	1.27347	0.374894	-0.288648	0.988617	yes
protein_coding	NR3C1	ENSG00000113580.14	1.97351	0.000473405	0.844645	0.689343	-0.335407	0.825053	0.0718009	0.977032	-0.0600249	0.98398	0.284785	0.869531	0.0756321	0.996172	-0.288589	0.978696	yes
protein_coding	SASH1	ENSG00000111961.17	-1.40744	1.76253e-09	-0.330356	0.891718	-0.256434	0.590158	-0.159101	0.834232	-0.0615793	0.95272	-0.169145	0.825754	-0.183335	0.892666	-0.28845	0.742368	yes
protein_coding	NHS	ENSG00000188158.15	1.71639	0.0455871	0.534663	1	-0.848643	0.68279	-0.0918215	0.976787	0.420181	0.883659	0.125116	0.971634	0.918397	0.741051	-0.288378	NA	yes
protein_coding	PDE6A	ENSG00000132915.10	-4.45817	3.90085e-08	-2.1916	0.973912	-0.788853	0.369309	-2.19128	0.592436	-0.850326	0.357654	-0.142746	0.988205	-0.768658	0.575768	-0.287964	NA	yes
protein_coding	HSPA2	ENSG00000126803.9	-1.24754	0.00683795	-0.512341	1	0.0429601	0.968911	-0.128332	0.952964	-0.416729	0.646666	-0.583599	0.677767	0.176403	0.958146	-0.287543	0.980783	yes
protein_coding	SMYD3	ENSG00000185420.18	1.01771	2.38432e-07	0.00589489	1	-0.033631	0.954798	-0.22699	0.62398	-0.283172	0.46861	-0.409763	0.180459	-0.109265	0.948962	-0.286118	0.593623	yes
lincRNA	AL121790.2	ENSG00000259087.5	1.77553	0.000185399	0.100489	1	0.374566	0.752951	0.38951	0.650565	0.693377	0.476936	0.383183	0.66649	1.00096	0.256119	-0.285978	0.927285	yes
protein_coding	MYO1E	ENSG00000157483.8	-1.24779	2.07892e-15	-0.0219619	1	-0.702844	7.88052e-05	-0.905667	5.094e-07	-0.220417	0.499624	-0.164511	0.709226	-0.19281	0.728359	-0.285416	0.446885	yes
protein_coding	KLHL32	ENSG00000186231.16	1.62169	0.0102475	-0.302928	1	-0.006435	0.998008	-0.389978	0.798491	-1.6866	0.190479	-0.07516	0.980238	-0.411836	0.939191	-0.284956	0.978741	yes
protein_coding	ADGRF1	ENSG00000153292.15	-3.13281	0.0479423	-0.359719	NA	-0.133879	NA	1.23639	NA	-0.393456	NA	2.02757	NA	0.763705	NA	-0.284219	NA	yes
processed_transcript	LINC01128	ENSG00000228794.8	-1.14859	3.58891e-16	-0.634631	0.0014068	-0.0650709	0.867062	0.215398	0.485859	-0.217165	0.417326	-0.380205	0.078634	-0.228405	0.514696	-0.282388	0.360718	yes
protein_coding	IDH1	ENSG00000138413.13	-1.26577	3.47358e-17	-0.0948342	1	-0.682291	7.18864e-05	-0.534685	0.00558892	0.232762	0.436838	0.592501	0.00106471	-0.0721307	0.961795	-0.282267	0.390319	yes
protein_coding	KIF15	ENSG00000163808.16	-1.08727	0.0224495	-0.166339	1	0.167071	0.885301	0.487801	0.645663	0.0740315	0.971765	-0.0907981	0.9711	-0.00688109	0.999825	-0.28129	0.965827	yes
protein_coding	ERO1A	ENSG00000197930.12	-1.58887	1.94447e-10	-0.257549	1	-0.142614	0.827376	0.0811268	0.937958	0.109125	0.908427	-0.369673	0.476932	-0.25441	0.803296	-0.281015	0.799849	yes
protein_coding	POLQ	ENSG00000051341.13	-1.28774	0.00585562	-0.39523	1	-0.0258115	0.98368	0.193963	0.90343	-0.0636408	0.97687	-0.14078	0.944097	-0.0662529	0.993855	-0.280422	0.962291	yes
protein_coding	MELK	ENSG00000165304.7	-1.06934	0.00112701	-0.567934	0.675145	-0.233175	0.740057	0.0045834	0.998755	-0.279851	0.719149	-0.642029	0.230724	-0.204536	0.926254	-0.278694	0.89752	yes
protein_coding	GPR137B	ENSG00000077585.13	1.07703	2.67327e-17	0.157502	0.988052	0.26115	0.202158	0.134925	0.686281	0.567579	0.000162653	0.695534	3.84152e-07	0.0738183	0.950449	-0.277792	0.245169	yes
protein_coding	COL5A2	ENSG00000204262.12	2.36447	1.07131e-23	0.580663	0.26705	-0.974	0.00122698	-0.657897	0.0496806	-0.148517	0.859675	-0.10497	0.911771	-0.189129	0.90751	-0.277726	0.778162	yes
antisense	AC116913.1	ENSG00000261351.2	-1.08075	0.0250535	-0.221661	1	0.022104	0.985188	0.214621	0.878876	-0.269858	0.828161	0.0667678	0.97897	0.574236	0.56035	-0.277227	0.96034	yes
protein_coding	DEGS2	ENSG00000168350.7	1.48678	7.44729e-06	-0.440263	0.903588	-0.0419741	0.964787	-0.260328	0.786796	-0.294414	0.733961	-0.499748	0.414977	-0.622744	0.366457	-0.276791	0.89752	yes
protein_coding	POTEF	ENSG00000196604.12	-1.71896	0.030905	0.497994	1	0.0460519	0.982179	-0.54233	0.829014	-0.00602009	0.999923	0.0729042	0.987394	0.305193	0.962513	-0.276601	0.996199	yes
protein_coding	AK7	ENSG00000140057.8	1.17378	0.000300059	-0.101192	1	-0.323816	0.652416	-0.556608	0.265891	0.0417683	0.980305	-0.540711	0.278649	0.437494	0.646219	-0.27646	0.859454	yes
protein_coding	EIF2S1	ENSG00000134001.12	-1.18502	7.86234e-09	-0.281873	0.909574	-0.245484	0.540833	-0.0724931	0.930731	0.117534	0.862965	-0.272699	0.544483	0.318041	0.550354	-0.274924	0.67504	yes
protein_coding	ORC6	ENSG00000091651.8	-1.02563	1.1067e-06	-0.0867275	1	-0.0933483	0.864593	0.256705	0.634257	-0.288236	0.467873	-0.532265	0.141118	-0.00605581	0.999825	-0.273857	0.763876	yes
antisense	AL024508.2	ENSG00000272189.1	-1.39782	8.81668e-15	-0.384891	0.600396	0.518531	0.0162574	0.380989	0.253015	-0.330759	0.264873	-0.189412	0.735299	-0.129405	0.909887	-0.271889	0.671277	yes
protein_coding	NCAPG	ENSG00000109805.9	-1.09285	0.0467642	-0.462151	1	0.182905	0.893234	0.476028	0.712867	-0.0300968	0.991241	-0.464268	0.726676	0.121279	0.988292	-0.268933	0.980986	yes
protein_coding	DHX29	ENSG00000067248.9	-1.03055	0.00567518	-0.442024	0.944846	0.115264	0.905923	-0.408344	0.608562	-0.0184716	0.992864	-0.405354	0.60949	0.0299819	0.999825	-0.268351	0.923357	yes
protein_coding	ITGA9	ENSG00000144668.11	-2.4813	0.00851057	-0.754222	NA	-1.16655	NA	0.123876	NA	-0.629657	NA	-2.59237	NA	-1.47681	NA	-0.266622	NA	yes
protein_coding	BEND5	ENSG00000162373.12	2.40091	0.0185658	-0.304579	1	1.72624	0.24514	-0.443414	0.83678	1.95466	0.181808	-0.672819	NA	1.07455	NA	-0.266432	NA	yes
lincRNA	AC008555.5	ENSG00000271109.1	1.2596	0.000152842	0.0243314	1	0.0867211	0.928574	-0.490189	0.442482	0.300458	0.729556	-0.0156457	0.993564	0.554459	0.468859	-0.266279	0.905837	yes
protein_coding	HACD2	ENSG00000206527.9	-1.20783	7.36838e-07	-0.240496	1	0.152881	0.79946	-0.187128	0.798491	-0.0985236	0.915578	-0.132479	0.876729	0.0462799	0.991302	-0.265689	0.798841	yes
lincRNA	AC068875.1	ENSG00000259434.1	3.63838	0.0335249	-0.279198	NA	3.17303	NA	0.00438495	NA	1.39778	NA	-1.72488	NA	3.76307	NA	-0.265376	NA	yes
protein_coding	EXTL1	ENSG00000158008.9	2.31862	7.18352e-05	-0.376049	1	0.453506	0.755195	-0.33551	0.830894	0.51429	0.755564	-0.274282	0.875023	0.264358	0.968779	-0.264428	0.982715	yes
sense_overlapping	AC010168.2	ENSG00000261324.2	-2.00962	2.54967e-08	-0.169847	1	0.0674641	0.949017	0.375508	0.684978	0.0593044	0.973827	0.230948	0.851682	0.0299492	0.999825	-0.263713	0.941422	yes
protein_coding	EDEM1	ENSG00000134109.10	-1.60236	9.99046e-15	-0.253039	1	-0.76225	0.00217567	-0.258685	0.604573	-0.509407	0.100419	-0.0763617	0.935841	-0.67573	0.0186036	-0.26342	0.735304	yes
protein_coding	AKAP13	ENSG00000170776.21	-1.83668	2.38528e-14	-0.0988847	1	0.0329469	0.964144	0.140851	0.87133	0.0463586	0.969901	-0.162882	0.847509	-0.188429	0.900697	-0.261407	0.823953	yes
antisense	RNASEH2B-AS1	ENSG00000233672.6	1.04599	0.035221	-0.0929815	1	0.947224	0.14314	0.42881	0.588549	0.216138	0.902859	-0.273468	0.817749	0.894911	0.295685	-0.260165	0.945832	yes
protein_coding	AURKA	ENSG00000087586.17	-1.12282	8.52716e-10	-0.105453	1	-0.423876	0.0896989	-0.288448	0.490128	-0.293865	0.361763	-0.15229	0.808797	-0.362405	0.288272	-0.259199	0.699596	yes
protein_coding	LMAN1	ENSG00000074695.5	-1.26823	5.90785e-05	-0.274233	1	-0.20965	0.777908	-0.36172	0.61186	-0.07258	0.95835	-0.0260337	0.988345	-0.247227	0.885387	-0.257093	0.904805	yes
protein_coding	BHLHE40	ENSG00000134107.4	-1.08778	4.78715e-20	-0.119085	1	-0.616257	2.39059e-06	-0.264035	0.222339	0.528791	6.85945e-05	0.259513	0.207117	0.147596	0.715934	-0.256707	0.310701	yes
antisense	MIR181A2HG	ENSG00000224020.1	2.76588	0.0238671	0.0359105	NA	-1.33307	NA	0.10019	0.982706	-0.7033	0.886457	0.310064	NA	-1.35105	NA	-0.256335	NA	yes
protein_coding	PLA2G4D	ENSG00000159337.6	2.05478	0.00716758	-0.660695	0.981299	1.42371	0.191364	-0.155991	0.942989	1.37338	0.248375	0.343495	0.845621	1.11902	0.559751	-0.254762	0.990748	yes
transcribed_unprocessed_pseudogene	KRT89P	ENSG00000274928.6	1.23776	0.0241894	0.633297	0.879105	0.696137	0.445968	0.121147	0.950111	-0.0487995	0.986385	-0.514325	0.677938	-0.186724	0.979414	-0.254219	0.982157	yes
protein_coding	TMEM38B	ENSG00000095209.11	1.77364	8.17212e-21	0.515854	0.173585	-0.560093	0.0309515	-0.0748117	0.922893	-0.213855	0.655263	-0.18627	0.725873	-0.647902	0.0166965	-0.254053	0.698308	yes
protein_coding	AMACR	ENSG00000242110.7	-1.66412	3.90008e-23	-0.107768	1	-0.51666	0.0174534	-0.689447	0.00141598	0.115385	0.83279	-0.180339	0.704658	-0.552824	0.0184401	-0.252938	0.632936	yes
processed_transcript	WDFY3-AS2	ENSG00000180769.8	1.48281	1.90129e-06	0.244178	1	0.434298	0.445968	0.847054	0.026042	0.282086	0.734889	0.56563	0.225407	-0.120435	0.975799	-0.251887	0.89752	yes
lincRNA	AL138974.1	ENSG00000258028.1	-1.10571	0.00291098	0.27673	1	0.563567	0.252152	0.277501	0.829381	0.159448	0.887784	0.236285	0.868932	0.105329	0.980884	-0.251265	0.975671	yes
unprocessed_pseudogene	GTF2IP6	ENSG00000266736.1	-1.21241	0.0045217	-0.202628	1	0.017311	0.988569	-0.110903	0.9455	-0.0145558	0.995679	-0.550765	0.507515	-0.143694	0.975762	-0.251097	0.964695	yes
protein_coding	CENPN	ENSG00000166451.13	-2.21991	1.91596e-99	-0.412374	0.0409916	0.1184	0.602901	-0.481458	0.00191623	-0.281739	0.0740868	-0.176028	0.521599	0.0405831	0.977416	-0.25108	0.316097	yes
protein_coding	PTHLH	ENSG00000087494.15	3.37066	0.000773455	0.645096	1	-1.0421	0.763849	0.245598	0.913274	1.25877	0.584671	-0.289982	0.901847	-0.479185	0.975967	-0.24917	NA	yes
protein_coding	DUOX1	ENSG00000137857.17	-2.69253	1.58957e-05	-0.297944	1	0.59013	0.533331	-0.308868	0.937958	-0.482399	0.706748	-0.102432	0.986544	-0.263964	0.954481	-0.248733	0.998327	yes
protein_coding	HLA-DQB1	ENSG00000179344.16	1.45757	1.11472e-07	-0.169133	1	-0.00195595	0.998514	-0.223149	0.783694	0.188458	0.828161	-0.102874	0.927458	-0.092344	0.980884	-0.247076	0.879607	yes
lincRNA	LINC01106	ENSG00000175772.10	-1.38709	0.00156747	-1.21385	0.178654	-0.263902	0.763075	0.0271687	0.98869	-0.0273078	0.988971	-0.144617	0.938768	-0.113853	0.982899	-0.244759	0.97612	yes
protein_coding	FHDC1	ENSG00000137460.8	-1.28632	1.91816e-21	-0.113987	1	0.323792	0.0956245	-0.0430936	0.942801	0.65135	1.86548e-05	0.692767	7.62008e-06	0.0401425	0.98615	-0.243967	0.465068	yes
protein_coding	ELOVL5	ENSG00000012660.13	-1.55124	2.77818e-19	-0.0396852	1	0.648746	0.001968	0.234743	0.559142	-0.27402	0.42269	0.275583	0.430326	0.209426	0.744339	-0.24372	0.660829	yes
protein_coding	CTPS1	ENSG00000171793.14	-1.15261	6.30593e-27	-0.319598	0.14039	-0.0228391	0.944015	-0.00113222	0.999698	-0.41848	0.00136443	-0.397294	0.00593669	-0.211381	0.349052	-0.242817	0.260477	yes
sense_intronic	AC009878.1	ENSG00000278840.1	-1.71734	0.00150759	-0.138005	1	-0.38439	0.682823	-0.579017	0.649603	-0.0794729	0.969779	0.339137	0.831605	0.128662	0.983764	-0.242732	0.990748	yes
protein_coding	FAM149A	ENSG00000109794.13	1.39026	0.000212062	-0.442065	0.948067	-0.278843	0.774832	-0.363946	0.67107	0.820615	0.141037	0.405228	0.596985	0.463414	0.715406	-0.242251	0.945832	yes
protein_coding	PCDHGA7	ENSG00000253537.2	1.01569	7.48908e-05	0.225629	1	-0.493543	0.244642	-0.0807101	0.932906	-0.304808	0.615781	0.176411	0.816652	-0.500774	0.374886	-0.240772	0.848942	yes
protein_coding	ENTPD1	ENSG00000138185.19	2.19299	0.0103348	0.954861	0.861162	0.240103	0.921564	0.166654	0.953636	-0.618309	0.834088	0.43424	0.849752	-1.60608	0.58595	-0.239741	0.996199	yes
protein_coding	SSR3	ENSG00000114850.6	-1.17152	2.39253e-20	-0.247135	0.616006	-0.204272	0.363606	-0.202412	0.4505	-0.384288	0.0264156	-0.454878	0.00512216	-0.458962	0.00647852	-0.238597	0.402094	yes
protein_coding	MTUS2	ENSG00000132938.19	-2.38427	0.0351969	-0.108104	NA	0.419922	NA	1.69385	0.394935	-0.108959	0.978631	1.19831	NA	-1.4957	NA	-0.237551	NA	yes
protein_coding	OTULINL	ENSG00000145569.5	-2.25407	8.59492e-19	-0.402497	0.845349	0.138476	0.840541	-0.982761	0.0035861	-0.318088	0.57933	-0.942944	0.00546009	0.0747461	0.98615	-0.237481	0.896483	yes
protein_coding	FCMR	ENSG00000162894.11	1.12625	0.0164271	0.279792	1	-0.861691	0.236811	-0.658754	0.443965	0.044249	0.984581	0.0528895	0.983865	-0.683579	0.578125	-0.236914	0.98032	yes
protein_coding	CEP55	ENSG00000138180.15	-1.21925	0.00222131	-0.165991	1	-0.0944739	0.927555	0.413834	0.661822	-0.188872	0.880396	-0.105251	0.955307	-0.126654	0.979079	-0.235808	0.971118	yes
protein_coding	NKX6-1	ENSG00000163623.9	1.12455	0.032114	-0.125914	1	0.872117	0.239337	0.178932	0.903286	0.439421	0.732734	0.623934	0.394434	0.369883	0.90482	-0.234875	0.978741	yes
protein_coding	DLG2	ENSG00000150672.17	-1.04686	0.00547897	-0.176425	1	0.803635	0.0851193	-0.0559356	0.975563	0.0989364	0.946643	0.229636	0.849752	-0.382045	0.760979	-0.234411	0.961298	yes
protein_coding	TSLP	ENSG00000145777.14	1.70557	0.0187933	0.162256	1	1.15205	0.28579	0.317443	0.872555	0.611276	0.738491	-0.0563279	0.987394	0.775676	0.756931	-0.233402	0.996199	yes
antisense	AC080013.1	ENSG00000240207.6	-1.68105	0.000116601	-0.171931	1	0.545127	0.425198	0.614064	0.503986	0.142192	0.927833	0.198907	0.910204	-0.431103	0.767397	-0.231469	0.98858	yes
TEC	AC112694.2	ENSG00000279837.1	-1.2611	0.0405502	-0.489103	1	0.483598	0.586482	-0.0790024	0.969346	0.538174	0.57357	0.220126	0.887028	-0.0928087	0.991207	-0.231011	0.9848	yes
protein_coding	CNKSR2	ENSG00000149970.15	-1.27257	7.94007e-05	0.142758	1	-0.328237	0.593851	-0.187653	0.876166	-0.0146796	0.9936	0.0433213	0.983865	-0.246748	0.885228	-0.230254	0.959427	yes
protein_coding	IL17RE	ENSG00000163701.18	1.14621	0.00100964	-0.22086	1	-0.116369	0.907523	-0.61803	0.270983	-0.0249886	0.989391	-0.682446	0.189583	0.507107	0.57372	-0.229125	0.942677	yes
protein_coding	WDFY2	ENSG00000139668.8	-1.11618	8.52553e-18	0.0569947	1	0.817231	1.31469e-09	0.174687	0.578491	0.382649	0.0269361	0.28941	0.181848	0.0713411	0.951658	-0.22902	0.495894	yes
protein_coding	TMEM79	ENSG00000163472.18	-1.63015	2.66458e-21	-0.302662	0.735693	-0.185294	0.613931	-0.023732	0.979822	-0.578174	0.00976712	-0.679004	0.00192976	-0.256967	0.603595	-0.228928	0.727907	yes
protein_coding	GGT6	ENSG00000167741.10	1.25557	0.00389314	-0.425294	1	-0.666305	0.350746	-0.770554	0.251339	0.664828	0.361795	0.38793	0.704373	0.293368	0.913782	-0.227086	0.977037	yes
protein_coding	OSBP	ENSG00000110048.11	-1.0837	4.67111e-19	-0.319896	0.219158	-0.298009	0.0900134	-0.195529	0.439443	-0.153815	0.577241	-0.188729	0.452412	-0.253578	0.297102	-0.226426	0.405373	yes
protein_coding	CMAS	ENSG00000111726.12	-1.10492	1.22146e-14	-0.267163	0.650221	-0.065041	0.87273	-0.141819	0.724348	0.159972	0.639546	-0.21187	0.491299	-0.140365	0.830099	-0.22591	0.562422	yes
sense_intronic	AC133552.5	ENSG00000275494.1	1.08898	0.0460304	-0.112166	1	0.42606	0.686199	-0.0865253	0.970049	-0.226388	0.900586	-0.082502	0.977327	-0.0943048	0.991302	-0.224038	0.990748	yes
protein_coding	BICD2	ENSG00000185963.13	-2.00135	5.21435e-117	-0.336323	0.0248167	-0.390188	0.000104214	-0.449916	6.46108e-05	-0.442111	7.72055e-06	-0.221489	0.143137	-0.223765	0.127582	-0.223922	0.192113	yes
protein_coding	GPR180	ENSG00000152749.7	-1.03856	0.000788357	-0.712551	0.252664	-0.329681	0.562794	-0.658764	0.143571	0.358722	0.560335	0.325335	0.640413	0.198334	0.922522	-0.222489	0.930921	yes
protein_coding	SSR1	ENSG00000124783.13	-1.0137	5.65101e-07	-0.1964	1	0.0208449	0.97267	0.0214577	0.983084	-0.420991	0.178153	-0.279792	0.504938	-0.267547	0.65815	-0.222179	0.79587	yes
protein_coding	ACSL3	ENSG00000123983.13	-1.48469	3.20191e-08	-0.11709	1	0.627043	0.0941377	-0.0306388	0.982505	0.670657	0.079177	0.0494439	0.97484	0.356743	0.661431	-0.221713	0.910329	yes
protein_coding	SELENOI	ENSG00000138018.17	-1.17212	0.000253288	-0.240501	1	-0.565054	0.234302	-0.540498	0.332635	0.112831	0.927114	0.114435	0.92944	0.178408	0.945919	-0.221548	0.941208	yes
protein_coding	NEK2	ENSG00000117650.12	-1.25445	0.00535203	-0.243474	1	-0.28546	0.771377	0.393893	0.728216	-0.398826	0.695089	-0.397813	0.732077	-0.294623	0.911355	-0.215422	0.987843	yes
processed_pseudogene	NUS1P1	ENSG00000235636.1	-1.85998	0.026177	-0.569418	1	-1.90708	0.0604497	-0.36555	0.897178	-0.484205	0.803691	0.10268	NA	-0.355196	NA	-0.215406	NA	yes
protein_coding	CRYM	ENSG00000103316.10	-1.82842	2.91379e-26	-0.378101	0.641631	0.403814	0.095253	0.30812	0.448015	-0.298706	0.332604	-0.108249	0.885614	-0.770896	0.000170107	-0.215052	0.832707	yes
protein_coding	HIST1H1E	ENSG00000168298.6	-2.78761	1.27196e-09	-0.22414	1	0.170908	0.876047	-0.331842	0.849056	-0.596294	0.445148	-0.692286	0.577724	-0.148253	0.975967	-0.213999	0.996199	yes
protein_coding	LY96	ENSG00000154589.6	2.34183	0.0413679	0.31304	NA	1.11275	NA	0.589466	0.838165	0.134962	0.982045	-1.34345	NA	-0.172106	NA	-0.212836	NA	yes
protein_coding	TMEM87A	ENSG00000103978.15	-1.07707	1.74257e-05	-0.218968	1	-0.62217	0.0567277	-0.583538	0.110034	0.163798	0.829978	-0.0613558	0.960021	-0.182995	0.904539	-0.210364	0.89752	yes
antisense	AC009690.2	ENSG00000261460.1	1.56819	0.035902	0.347897	1	0.0796032	0.971746	0.0357808	0.989641	1.54356	0.115003	-0.538514	0.773052	0.234901	0.981864	-0.210292	NA	yes
protein_coding	CYP3A43	ENSG00000021461.16	-1.5033	0.0031686	0.311521	1	-0.724497	0.311991	-0.338717	0.876234	-0.0501976	0.981861	0.0860666	0.981346	-0.309741	0.909887	-0.209716	0.996199	yes
processed_pseudogene	IMPDH1P5	ENSG00000213513.3	-1.2796	0.00510917	0.102695	1	-0.386412	0.625457	-0.0372735	0.986851	-0.901719	0.13972	0.268334	0.862264	-0.160358	0.968309	-0.207973	0.992956	yes
protein_coding	MAPRE2	ENSG00000166974.12	2.15522	7.86438e-98	0.34678	0.0172822	0.0834373	0.777846	0.0744977	0.81254	0.109666	0.727994	0.320524	0.0109036	-0.146091	0.73282	-0.205114	0.28893	yes
protein_coding	METAP1	ENSG00000164024.11	-1.0113	8.38763e-08	-0.323106	0.689343	0.108314	0.823406	-0.179931	0.724184	-0.293215	0.400039	-0.103096	0.877168	-0.0698664	0.975864	-0.204302	0.809007	yes
protein_coding	MEAF6	ENSG00000163875.15	-1.13191	7.97256e-36	-0.223975	0.327923	-0.307209	0.00823515	-0.257077	0.0606714	-0.141795	0.442795	-0.398324	0.000331053	-0.260837	0.0676647	-0.204153	0.250653	yes
protein_coding	ECPAS	ENSG00000136813.14	-1.03826	6.25387e-05	-0.174752	1	-0.096008	0.893117	-0.117048	0.89882	-0.393246	0.395144	-0.211295	0.771809	-0.277833	0.763888	-0.202077	0.917044	yes
antisense	AC005520.2	ENSG00000259065.1	1.10054	0.0208616	0.0315013	1	0.754105	0.282084	0.645907	0.369734	0.623485	0.476936	0.374375	0.722262	0.413318	0.844132	-0.200469	0.988722	yes
transcribed_unprocessed_pseudogene	LINC02495	ENSG00000249896.2	1.56024	9.24894e-08	-0.0644513	1	0.487785	0.329863	0.327073	0.608562	-0.155466	0.889948	0.146561	0.881021	0.36545	0.728359	-0.20043	0.941422	yes
protein_coding	PGM3	ENSG00000013375.15	-1.55665	1.44321e-06	-0.309168	1	-0.405955	0.4981	-0.625272	0.245899	0.198695	0.847063	-0.210913	0.84478	0.0464271	0.994656	-0.200225	0.96598	yes
protein_coding	PDLIM5	ENSG00000163110.14	-1.28829	6.30578e-10	-0.224849	1	0.155684	0.754018	0.0492314	0.957271	-0.154988	0.802743	-0.120553	0.869531	-0.0524363	0.988292	-0.200166	0.862602	yes
protein_coding	PPFIBP2	ENSG00000166387.12	-1.49193	1.44964e-46	-0.274635	0.289708	0.038617	0.903195	-0.264328	0.138123	0.364484	0.00621172	-0.00393922	0.995987	-0.0132028	0.997929	-0.199468	0.441156	yes
protein_coding	IGF1R	ENSG00000140443.14	-2.22133	9.26034e-35	-0.309506	0.768879	-0.0860989	0.872123	-0.363646	0.282453	0.43371	0.127579	0.238862	0.588993	-0.404997	0.245521	-0.198635	0.835223	yes
protein_coding	FKBP5	ENSG00000096060.14	-2.40828	3.50779e-26	-0.197713	1	0.322644	0.460881	-0.0301147	0.979955	0.221561	0.718588	-0.19171	0.796472	-0.0782479	0.980884	-0.198253	0.91503	yes
protein_coding	HSPB1	ENSG00000106211.8	1.01022	0.00192134	-0.118015	1	0.0759322	0.930798	-0.109705	0.927763	-0.119893	0.91954	-0.114161	0.928832	-0.245685	0.886804	-0.196402	0.962291	yes
protein_coding	TAF13	ENSG00000197780.9	-1.12522	9.29012e-08	-0.514311	0.251296	-0.180749	0.692877	-0.346989	0.388924	0.266633	0.545756	0.119182	0.869541	0.0570261	0.987275	-0.19588	0.867939	yes
lincRNA	AC015912.3	ENSG00000274213.1	1.47168	0.00176304	-0.437622	1	0.482042	0.594877	0.0513095	0.980757	0.000142335	0.999965	-0.530407	0.598338	0.155155	0.979414	-0.195836	0.991388	yes
protein_coding	C1orf21	ENSG00000116667.13	-1.29419	4.25821e-42	-0.346811	0.0317678	0.168648	0.303514	-0.277804	0.0624324	0.155554	0.407922	-0.314516	0.0225701	0.179976	0.40791	-0.194637	0.372979	yes
protein_coding	GFM1	ENSG00000168827.14	-1.70563	1.52258e-11	-0.360507	0.89079	0.671135	0.0491004	0.0468999	0.969574	-0.0493598	0.969581	0.0243602	0.987513	-0.0666232	0.987913	-0.193123	0.934929	yes
protein_coding	ARHGAP11A	ENSG00000198826.10	-1.26707	0.000212213	-0.279845	1	-0.163423	0.849088	0.0736384	0.959988	-0.0806093	0.954111	-0.123334	0.93075	0.0496236	0.993855	-0.190534	0.978728	yes
lincRNA	LINC01778	ENSG00000223382.4	1.45422	0.00174497	-0.0338242	1	-0.428126	0.69818	-0.793794	0.232746	-0.522549	0.669605	-0.687199	0.333444	0.0381235	0.999825	-0.189653	0.989443	yes
protein_coding	PLPP2	ENSG00000141934.9	1.31453	6.467e-07	0.122256	1	-0.241599	0.670146	0.108858	0.914783	0.173202	0.834088	-0.0578121	0.967653	-0.435193	0.493666	-0.189361	0.941425	yes
protein_coding	TMPRSS6	ENSG00000187045.18	2.09688	8.43653e-10	0.242742	1	-0.544356	0.40004	-0.63698	0.288305	-0.0385714	0.98398	-0.137338	0.922281	-0.0870011	0.989381	-0.189183	0.980728	yes
lincRNA	AC233309.1	ENSG00000276144.1	4.27034	0.0101105	-1.05741	NA	2.3977	NA	0.82882	NA	3.10462	NA	-0.422362	NA	3.38916	NA	-0.187988	NA	yes
protein_coding	IVL	ENSG00000163207.6	-3.02433	0.000376741	-1.47439	0.764808	0.127548	0.940129	0.000651975	0.999997	-0.491604	0.757729	-0.873998	NA	-1.21617	NA	-0.182976	NA	yes
antisense	SLFNL1-AS1	ENSG00000281207.1	-1.2378	0.00240128	-0.296104	1	0.0783076	0.939243	0.149925	0.917709	-0.36637	0.669605	-0.611677	0.43411	0.29038	0.873689	-0.182778	0.990748	yes
protein_coding	SELENOW	ENSG00000178980.14	1.18522	0.000139099	0.00227186	1	0.44953	0.383003	0.247152	0.780125	0.108837	0.928788	0.0449295	0.980238	0.0114103	0.999825	-0.180767	0.971243	yes
protein_coding	PRDX6	ENSG00000117592.8	-1.67796	1.56259e-27	-0.220631	0.915264	-0.0759764	0.864596	-0.208802	0.566984	-0.676321	0.000246144	-0.134406	0.779744	-0.642511	0.00106456	-0.179879	0.797363	yes
protein_coding	RAB37	ENSG00000172794.19	1.89871	5.03505e-09	-0.147098	1	0.205675	0.816384	-0.532118	0.37691	0.524583	0.409332	-0.0289706	0.987888	-0.0564358	0.993855	-0.177965	0.97885	yes
protein_coding	TIGD6	ENSG00000164296.6	-1.06113	1.92118e-17	-0.305994	0.362007	-0.0599355	0.863336	-0.313777	0.133752	0.0658115	0.880568	-0.234081	0.338747	-0.074158	0.945919	-0.177806	0.691901	yes
protein_coding	ACSM3	ENSG00000005187.11	-1.36198	9.28919e-07	-0.148414	1	-0.235576	0.692625	-0.264126	0.728033	-0.110171	0.916963	-0.114662	0.919879	0.0276148	0.998804	-0.177735	0.964725	yes
protein_coding	ATP6V1D	ENSG00000100554.11	-1.06269	0.000248671	-0.136945	1	-0.494031	0.258093	-0.307035	0.649603	0.345451	0.55762	-0.258755	0.731929	0.534672	0.333643	-0.177605	0.962917	yes
protein_coding	MBOAT2	ENSG00000143797.11	-1.55383	8.16023e-11	-0.152508	1	0.251614	0.614454	-0.094285	0.921718	0.111445	0.901071	-0.0714329	0.948584	-0.0482474	0.991207	-0.177215	0.941208	yes
protein_coding	TMC7	ENSG00000170537.12	1.19326	0.00980789	-0.287323	1	-1.0219	0.202152	-0.53547	0.485007	-0.826992	0.373512	0.178688	0.893561	-0.67387	0.65069	-0.176681	0.989611	yes
protein_coding	FBXW2	ENSG00000119402.16	-1.03794	1.61918e-09	-0.187951	1	0.253842	0.402273	-0.0851971	0.891421	0.348054	0.208171	0.143869	0.777806	-0.244712	0.619818	-0.17582	0.84135	yes
lincRNA	AC007881.3	ENSG00000272735.1	1.70134	0.00161241	-0.245904	1	0.502215	0.669233	0.470159	0.701616	0.441521	0.77037	0.115753	0.964253	0.215339	0.975476	-0.17568	0.996199	yes
protein_coding	ZNF711	ENSG00000147180.16	2.27413	0.00145311	0.552742	1	1.1276	0.329587	0.036708	0.988774	0.871945	0.568156	-0.27304	0.898	1.01242	0.599445	-0.172066	0.997472	yes
protein_coding	MAP3K5	ENSG00000197442.9	-1.48912	1.72857e-09	-0.340596	0.911771	0.19012	0.742529	0.201318	0.788586	0.0164302	0.991018	0.354704	0.491378	0.0128771	0.999825	-0.171912	0.952287	yes
protein_coding	SRD5A3	ENSG00000128039.10	1.00111	1.33716e-07	-0.15924	1	0.0243514	0.964787	-0.0599684	0.937958	-0.474814	0.0815976	-0.501842	0.0519317	0.0724655	0.975679	-0.171314	0.879806	yes
protein_coding	BMPR1A	ENSG00000107779.13	-1.59713	1.70483e-07	-0.16545	1	-0.0782016	0.927998	0.202804	0.837272	0.228423	0.794334	0.0499216	0.978699	-0.204043	0.926254	-0.170881	0.980638	yes
protein_coding	ARHGEF40	ENSG00000165801.9	1.00346	2.88191e-09	-0.0277678	1	-0.471007	0.0447557	-0.220787	0.551901	-0.130015	0.800876	-0.0562341	0.942172	-0.377849	0.242759	-0.170388	0.837973	yes
protein_coding	EXOC8	ENSG00000116903.7	-1.22604	9.40903e-06	-0.263651	1	0.0881079	0.907523	-0.103421	0.922568	0.26928	0.682236	0.171928	0.851682	0.0138866	0.999825	-0.169613	0.96598	yes
protein_coding	ZDHHC23	ENSG00000184307.14	-1.31899	4.2801e-05	-0.265785	1	0.097305	0.912792	0.0302385	0.984434	-0.361034	0.605685	0.0637869	0.970958	-0.438213	0.620931	-0.169332	0.981875	yes
transcribed_unitary_pseudogene	AC137936.2	ENSG00000283511.1	-2.69129	1.43861e-05	-1.10779	0.809716	-0.557041	0.611009	-1.36256	0.309084	-0.415353	0.78103	-0.876287	0.601608	-1.16883	0.238176	-0.169269	0.998327	yes
protein_coding	ALPK3	ENSG00000136383.6	-1.04348	1.42596e-13	-0.235255	0.763021	-0.880486	3.79888e-09	-0.699089	1.7419e-05	0.00205203	0.999535	0.0210501	0.981239	-0.049385	0.979414	-0.168449	0.778162	yes
protein_coding	SPRED1	ENSG00000166068.12	-1.08498	0.0060275	-0.0240488	1	-0.205006	0.826065	-0.14758	0.915406	0.0039303	0.999923	-0.224509	0.856828	0.00915023	0.999825	-0.166855	0.990748	yes
protein_coding	C16orf45	ENSG00000166780.10	2.55869	6.28798e-31	-0.287118	0.910845	0.698105	0.0256424	0.0669376	0.937958	0.364581	0.454657	0.104628	0.893886	0.19009	0.903936	-0.166785	0.922127	yes
protein_coding	MTUS1	ENSG00000129422.14	-1.07593	0.000429357	-0.277932	1	-0.498497	0.2838	-0.344518	0.611369	-0.883154	0.0174419	-0.894465	0.0153211	-0.0324607	0.997929	-0.166346	0.978696	yes
protein_coding	TACC1	ENSG00000147526.19	-1.05461	2.4302e-06	-0.220203	1	0.144927	0.789617	0.188365	0.769152	-0.209747	0.706748	-0.33389	0.435375	0.102293	0.961471	-0.165907	0.932931	yes
lincRNA	AC138761.3	ENSG00000264956.1	1.34213	7.79635e-09	-0.0342031	1	0.746929	0.0133631	0.296907	0.45007	0.51076	0.195287	0.559677	0.0287437	0.081468	0.982975	-0.1657	0.9112	yes
antisense	AC000068.2	ENSG00000273212.1	-1.74479	0.0257464	-0.0795612	NA	-1.22881	NA	0.337241	0.878876	-0.174557	0.943411	0.0503426	NA	-0.858956	NA	-0.165333	NA	yes
protein_coding	C1orf116	ENSG00000182795.12	-1.0954	7.99016e-14	-0.531348	0.0152267	-0.319541	0.147318	-0.702575	3.08903e-05	-0.0593932	0.919554	-0.565795	0.00143789	-0.120449	0.89017	-0.165325	0.80624	yes
TEC	AC073857.1	ENSG00000280120.1	-2.01972	5.86744e-06	-0.456536	1	0.256426	0.79946	-0.034331	0.98753	0.465905	0.607856	0.0377385	0.988474	0.332263	0.881989	-0.165123	0.996199	yes
protein_coding	RPL36A	ENSG00000241343.9	-1.07048	0.00867623	-0.122063	1	0.00637536	0.995281	-0.10183	0.948152	-0.38814	0.65801	-0.157829	0.915495	-0.0563687	0.993917	-0.164625	0.992716	yes
protein_coding	KCTD17	ENSG00000100379.17	1.38006	5.60268e-06	-0.200946	1	-0.198087	0.792061	-0.146436	0.888742	0.0496199	0.974557	-0.105412	0.93591	0.0507205	0.993616	-0.164621	0.98077	yes
protein_coding	MARK1	ENSG00000116141.15	1.21452	1.03839e-08	0.0356492	1	-0.0502339	0.938487	-0.169597	0.78312	-0.0202416	0.986157	-0.547939	0.0545063	0.0458696	0.991207	-0.164527	0.919485	yes
processed_pseudogene	CNN2P4	ENSG00000213816.3	-2.06129	0.0199693	-0.829325	NA	-1.45608	NA	-0.234456	0.948152	-0.99883	0.493136	0.347329	NA	-1.73879	NA	-0.163143	NA	yes
protein_coding	FEZ1	ENSG00000149557.13	1.5626	0.00217728	0.0108784	1	-0.667171	0.528591	0.0765372	0.972016	-0.284008	0.873992	0.111067	0.961722	0.416593	0.876111	-0.161576	0.996199	yes
protein_coding	APOM	ENSG00000204444.10	1.49459	0.00731923	-0.141643	1	0.955099	0.241364	0.522842	0.649286	0.440602	0.760455	0.537438	0.634425	-0.34687	0.94127	-0.161002	0.996199	yes
protein_coding	DST	ENSG00000151914.19	1.3079	0.00281543	0.0914707	1	-0.0149758	0.99075	-0.348721	0.763588	0.242562	0.855325	0.170704	0.915495	0.176605	0.966707	-0.159664	0.996199	yes
protein_coding	MB21D2	ENSG00000180611.6	2.01854	0.0165463	-0.39457	1	-0.707471	0.770708	-0.551477	0.71918	-1.03599	0.69851	-0.996066	NA	0.0589267	NA	-0.159544	NA	yes
protein_coding	GNPNAT1	ENSG00000100522.9	-1.16217	8.69271e-14	-0.246499	0.816619	-0.885138	1.28205e-07	-0.665979	0.00042516	-0.199504	0.556203	-0.18007	0.651761	-0.259998	0.500317	-0.159127	0.853655	yes
antisense	AP001160.3	ENSG00000269176.2	1.08589	0.000585961	-0.274922	1	0.0363724	0.967285	-0.167061	0.872248	0.25808	0.748875	0.0387373	0.983017	0.307539	0.801336	-0.157946	0.9848	yes
antisense	AC069228.1	ENSG00000258162.2	1.76109	5.56112e-09	0.229066	1	0.28295	0.669233	-0.0839294	0.94594	0.438996	0.470433	0.133508	0.909875	0.298611	0.825613	-0.157938	0.9848	yes
lincRNA	LINC00930	ENSG00000258647.5	-2.15167	0.000161523	-0.54727	1	0.0732352	0.962313	-0.739342	0.66293	0.391786	0.786945	-0.451114	0.843193	-0.152154	0.984167	-0.157054	0.998327	yes
protein_coding	SNCAIP	ENSG00000064692.18	1.72739	0.018588	-0.0139549	1	-0.0761094	0.972763	-0.34394	0.868671	0.16952	0.958832	-0.0181806	0.996537	-0.227702	0.983764	-0.156944	0.998327	yes
protein_coding	OCLM	ENSG00000262180.1	-1.1974	0.040075	-0.242418	1	-0.179501	0.890863	-0.322735	0.823802	-0.00846575	0.998177	0.304241	0.83469	0.22474	0.958146	-0.156685	0.996199	yes
protein_coding	FXYD3	ENSG00000089356.18	-1.03683	5.2745e-05	-0.171482	1	-0.231884	0.637457	-0.623694	0.139585	-0.0501046	0.963961	-0.311853	0.631024	-0.0249048	0.997929	-0.155451	0.976471	yes
protein_coding	MYRFL	ENSG00000166268.10	-2.01756	0.0460489	-0.28626	1	-1.08266	0.466999	-0.189582	0.961307	0.161762	0.963961	-0.239436	NA	-0.37226	NA	-0.154363	NA	yes
protein_coding	SNRK	ENSG00000163788.13	1.3241	2.39668e-06	0.214907	1	-0.45474	0.321387	-0.346554	0.577203	-0.123114	0.906401	0.225967	0.780134	-0.138369	0.958146	-0.154132	0.98032	yes
antisense	AC020978.5	ENSG00000262160.1	-1.18434	7.26453e-17	-0.347638	0.321317	-0.422488	0.0197274	-0.273206	0.30874	0.0535831	0.926076	0.124368	0.775648	-0.121031	0.873712	-0.153544	0.835223	yes
protein_coding	PLD1	ENSG00000075651.15	2.66156	3.22814e-09	0.353783	1	0.0596973	0.969321	0.295559	0.781562	-0.911747	0.405429	-0.461796	0.571853	0.92399	0.349695	-0.152596	0.996199	yes
protein_coding	CCDC80	ENSG00000091986.15	3.0248	8.65532e-31	0.401304	0.689343	-0.424519	0.4858	-0.602595	0.0800468	-0.391967	0.586659	0.117895	0.893561	0.420884	0.634146	-0.152397	0.962439	yes
lincRNA	AC090772.3	ENSG00000265750.1	-1.13519	0.0239831	0.414432	1	0.581327	0.423831	-0.434598	0.758049	-0.0499078	0.982045	-0.00782114	0.997961	0.0358021	0.999825	-0.152263	0.996836	yes
lincRNA	LINC00957	ENSG00000235314.1	1.30955	4.36291e-06	-0.216116	1	0.278289	0.64249	-0.303769	0.659474	0.560031	0.223589	0.188468	0.837221	0.197977	0.922409	-0.151965	0.980986	yes
protein_coding	SLC10A5	ENSG00000253598.1	1.30819	0.000890456	-0.38033	1	0.165538	0.878117	-0.80317	0.121024	0.257082	0.833209	0.586333	0.306365	0.449505	0.740535	-0.151882	0.991566	yes
processed_transcript	LINC01105	ENSG00000232044.6	-2.33301	0.0288755	-0.0506896	1	0.904744	0.445968	0.73545	0.706356	0.476503	0.813164	1.46645	NA	0.848348	NA	-0.150993	NA	yes
protein_coding	SELENBP1	ENSG00000143416.20	1.98048	3.82115e-13	-0.221179	1	-0.549557	0.195582	-0.80843	0.0312731	-0.4981	0.3012	-0.427877	0.428775	-0.160505	0.946445	-0.148205	0.9848	yes
protein_coding	TM7SF2	ENSG00000149809.14	1.08283	0.000465868	-0.293013	1	-0.330568	0.569603	-0.625993	0.181904	-0.283066	0.70151	-0.18425	0.853407	-0.150077	0.958146	-0.147659	0.988617	yes
protein_coding	CERK	ENSG00000100422.13	1.63087	9.70581e-19	-0.397347	0.436126	-0.346125	0.274878	-0.953629	2.77347e-06	-0.00620168	0.996339	-0.355304	0.254084	-0.595353	0.0332383	-0.14658	0.925742	yes
protein_coding	UBE2L6	ENSG00000156587.15	1.67126	6.03786e-06	0.0361494	1	-0.153507	0.885761	0.137058	0.920726	-0.449742	0.603771	0.0170919	0.993605	0.164577	0.966218	-0.146308	0.996199	yes
processed_pseudogene	AC037487.3	ENSG00000272006.1	-4.41035	0.0150936	-0.646921	NA	-1.52671	NA	0.798266	NA	0.566251	NA	0.654584	NA	-1.49024	NA	-0.146128	NA	yes
protein_coding	ADORA2B	ENSG00000170425.3	1.3392	0.00207596	-0.301649	1	-0.312437	0.770516	-0.646225	0.390298	-0.766656	0.351096	-0.392333	0.701704	-0.199989	0.962401	-0.145663	0.996199	yes
protein_coding	CYB561A3	ENSG00000162144.9	1.34668	1.11233e-06	-0.32658	0.991901	-0.216253	0.730116	-0.703608	0.0695985	-0.128516	0.897521	-0.630281	0.114555	-0.0316532	0.997929	-0.145548	0.984307	yes
protein_coding	TRIM13	ENSG00000204977.9	-1.23755	1.73175e-11	-0.225158	1	0.190267	0.61106	0.481298	0.0849449	0.742249	0.000319532	0.446473	0.115431	0.029182	0.993855	-0.145103	0.936374	yes
protein_coding	SNX25	ENSG00000109762.15	-1.25584	2.07341e-07	-0.171565	1	0.233293	0.640065	-0.255591	0.676648	-0.00820557	0.996009	-0.302142	0.581178	-0.292329	0.71998	-0.144012	0.974601	yes
protein_coding	FUT9	ENSG00000172461.10	-1.68621	0.00126768	-1.16398	0.363082	0.020125	0.988383	0.0552654	0.981405	-0.508463	0.622624	-0.609091	0.602489	0.662799	0.549626	-0.143985	0.998118	yes
protein_coding	ANGPTL2	ENSG00000136859.9	3.41977	4.53215e-05	1.21713	0.552143	-1.04919	0.692239	-0.264885	0.92231	1.19045	0.519871	0.622581	NA	0.502516	NA	-0.143984	NA	yes
protein_coding	TMEM87B	ENSG00000153214.10	-1.24776	1.40014e-05	-0.278857	1	-0.478123	0.289611	-0.602445	0.176921	-0.0143941	0.993149	-0.109346	0.925057	0.00862394	0.999825	-0.143471	0.98782	yes
protein_coding	PER1	ENSG00000179094.15	-1.262	2.25744e-20	-0.261351	0.700748	0.0919371	0.787665	-0.276834	0.321096	0.202912	0.447457	0.331736	0.146769	-0.211156	0.562848	-0.141964	0.875003	yes
protein_coding	PPM1K	ENSG00000163644.14	-1.00534	0.000157945	-0.463068	0.633007	-0.290415	0.561001	-0.223172	0.759805	-0.0807818	0.94022	0.00695863	0.996537	-0.224798	0.857469	-0.141818	0.980638	yes
protein_coding	DNAL1	ENSG00000119661.14	-1.00652	2.58394e-05	-0.196903	1	0.120022	0.845208	-0.184165	0.793995	-0.304044	0.526883	-0.446265	0.249489	-0.256172	0.763888	-0.140939	0.971681	yes
protein_coding	NMT2	ENSG00000152465.17	-1.08913	1.80793e-21	-0.227931	0.611041	-0.106034	0.672176	-0.225666	0.297673	-0.217841	0.263596	-0.16722	0.523606	-0.307035	0.0866804	-0.140719	0.777761	yes
protein_coding	DENND1B	ENSG00000213047.12	1.13334	0.0162856	0.248944	1	0.410983	0.643221	0.825633	0.248634	-0.147221	0.93341	0.160444	0.927738	0.0366505	0.999825	-0.140298	0.996799	yes
protein_coding	CDKL1	ENSG00000100490.9	-2.66134	2.624e-07	-0.169766	1	0.215504	0.830111	0.246537	0.89628	-0.0956091	0.956191	-0.441068	0.801115	0.0751394	0.991272	-0.139583	0.998327	yes
protein_coding	ENO4	ENSG00000188316.13	2.47679	0.0130254	-0.141711	NA	1.70773	NA	-0.359645	0.878876	1.1077	0.621197	-0.401438	NA	0.928348	NA	-0.13945	NA	yes
protein_coding	ADCY10	ENSG00000143199.17	-1.9946	0.000832288	-0.17907	1	0.0705882	0.960211	0.0607825	0.984434	0.45003	0.693966	-0.214016	0.944097	-0.39948	0.875692	-0.138325	0.998327	yes
processed_transcript	LINC01341	ENSG00000227953.6	-1.0024	5.54422e-08	-0.371458	0.518229	-0.641144	0.00249082	-0.118856	0.845291	-0.0550373	0.942284	-0.11965	0.849752	-0.199669	0.757727	-0.13832	0.933223	yes
protein_coding	STAC	ENSG00000144681.10	3.68899	4.99766e-11	0.502259	0.911771	-0.307742	0.883412	-0.183444	0.893244	1.05874	0.357308	-0.245668	0.851682	1.24124	0.317759	-0.136355	0.996199	yes
protein_coding	TMEM158	ENSG00000249992.1	2.33364	1.33557e-10	0.0787691	1	-0.368104	0.681181	-0.496341	0.490128	0.028339	0.989393	-0.203869	0.861432	0.303004	0.897725	-0.135509	0.996199	yes
protein_coding	LDOC1	ENSG00000182195.7	1.26334	1.11898e-05	0.0843231	1	-0.0463285	0.956536	-0.14658	0.879277	-0.206969	0.803019	-0.234841	0.774984	-0.0614928	0.991207	-0.135186	0.990748	yes
antisense	A2M-AS1	ENSG00000245105.3	1.29163	0.00189344	0.247925	1	0.68249	0.291479	-0.146254	0.916958	0.646084	0.378613	0.233499	0.849285	0.276434	0.926928	-0.134964	0.996199	yes
protein_coding	HMGCS1	ENSG00000112972.14	-2.47661	7.47162e-14	-0.182231	1	0.480324	0.429854	-0.0854381	0.953371	0.708609	0.184015	0.25673	0.81064	-0.126145	0.975967	-0.134858	0.996199	yes
protein_coding	OR2B6	ENSG00000124657.1	2.02492	0.0166841	-0.194003	1	1.16428	0.402334	0.649273	0.677851	0.767876	0.711843	-0.62314	0.7339	1.18518	0.577267	-0.134262	NA	yes
protein_coding	ZNF850	ENSG00000267041.5	-1.24044	0.0011767	-0.288443	1	-0.115148	0.907523	0.180133	0.886769	-0.142326	0.916532	-0.0673384	0.974417	0.032205	0.999604	-0.133239	0.996199	yes
protein_coding	RARRES3	ENSG00000133321.10	1.44176	6.62422e-07	-0.168329	1	-0.25468	0.700674	-0.404284	0.494982	0.142566	0.892567	-0.0291103	0.986544	0.0950119	0.981864	-0.13251	0.990748	yes
protein_coding	THBS4	ENSG00000113296.14	1.03484	0.00771966	0.116173	1	-0.0605345	0.957887	0.137802	0.915195	-0.155347	0.915724	-0.857056	0.0981328	0.171815	0.961471	-0.132239	0.996199	yes
protein_coding	ZNF432	ENSG00000256087.6	-1.55244	0.00028728	-0.230672	1	-0.0183666	0.988569	-0.23775	0.864061	-0.0587305	0.977564	-0.134901	0.942539	-0.158742	0.974491	-0.131233	0.996836	yes
antisense	AP000844.2	ENSG00000238117.1	2.20022	9.15128e-13	0.0500264	1	0.291262	0.695673	0.0559396	0.966721	-0.63849	0.313305	-0.352055	0.601011	-0.53746	0.578125	-0.131105	0.991388	yes
protein_coding	DTL	ENSG00000143476.17	-1.49253	1.56089e-08	-0.695813	0.31951	-0.259016	0.623783	0.476708	0.375525	-0.142068	0.867751	-0.64592	0.166851	-0.0596199	0.990914	-0.130428	0.991566	yes
protein_coding	SLC35F2	ENSG00000110660.14	-1.32982	3.68051e-41	0.03073	1	-0.0447299	0.87622	-0.159002	0.494393	0.427292	0.000277968	0.224475	0.199855	-0.036122	0.979214	-0.130239	0.765132	yes
lincRNA	LINC00843	ENSG00000178440.5	-1.46471	0.0159644	-0.703676	0.89079	-0.420805	0.687112	0.0107987	0.996963	-0.135991	0.946643	-0.689018	0.535683	0.146687	0.981646	-0.129416	0.998327	yes
transcribed_processed_pseudogene	SDAD1P1	ENSG00000228451.4	1.00151	0.000668489	0.145529	1	0.769012	0.0328489	0.212045	0.789756	0.610742	0.15403	0.258153	0.71598	0.269016	0.831997	-0.12904	0.990748	yes
protein_coding	KIF18B	ENSG00000186185.13	-1.21224	0.000213809	0.0293436	1	0.0232472	0.979794	0.515232	0.427551	-0.112503	0.926927	-0.342187	0.70555	-0.0857268	0.986427	-0.127793	0.996199	yes
protein_coding	CCDC15	ENSG00000149548.14	-1.06113	0.00439214	-0.000943591	1	0.132862	0.888756	0.0700773	0.965408	-0.0302895	0.986426	0.0400223	0.985995	0.00908741	0.999825	-0.127772	0.996199	yes
protein_coding	RUFY4	ENSG00000188282.12	3.38836	0.00414764	0.253186	1	1.19754	0.637738	-0.34498	0.878993	1.75159	0.432295	0.971963	NA	2.02266	NA	-0.1273	NA	yes
protein_coding	CCDC151	ENSG00000198003.11	1.07163	0.00109662	-0.0747469	1	0.0626835	0.949017	0.180428	0.858547	0.803209	0.0669815	0.216173	0.827043	0.0672129	0.991207	-0.126941	0.996199	yes
protein_coding	LRRFIP2	ENSG00000093167.17	-1.18102	2.09043e-09	-0.0162974	1	0.203153	0.619182	-0.124416	0.85236	0.692841	0.0037729	-0.0263301	0.982553	0.146934	0.90771	-0.126506	0.965827	yes
protein_coding	ENO2	ENSG00000111674.8	1.6075	1.09387e-14	0.161186	1	-0.286346	0.478494	0.0694328	0.93647	0.291839	0.511893	0.418634	0.223559	-0.37494	0.453104	-0.12643	0.975077	yes
protein_coding	URB1	ENSG00000142207.6	-1.01971	1.73478e-19	-0.227025	0.59484	-0.0669186	0.824614	0.0643701	0.877554	-0.0364689	0.941797	-0.00988887	0.988609	-0.0302784	0.987913	-0.125413	0.828489	yes
protein_coding	DNM3	ENSG00000197959.13	1.32444	0.00437863	0.320598	1	-0.124101	0.929661	0.674411	0.247717	-0.291812	0.85809	0.0110994	0.996537	-0.468766	0.844132	-0.124774	0.996199	yes
protein_coding	C3orf58	ENSG00000181744.8	-1.19379	3.3672e-13	0.00470593	1	0.487433	0.0106193	0.248853	0.534842	0.26642	0.336154	0.14834	0.79532	0.167486	0.780704	-0.124561	0.961059	yes
protein_coding	BHLHA15	ENSG00000180535.3	-1.09588	0.00723471	-0.568496	0.979652	-0.894601	0.0798877	-0.813526	0.358504	-0.501037	0.503779	0.570068	0.552319	-0.927828	0.118536	-0.123708	0.998327	yes
antisense	AC093673.1	ENSG00000232533.1	1.35904	0.00105718	0.388699	1	0.188786	0.863336	0.253422	0.84427	0.0447229	0.982646	0.104545	0.956595	-0.459083	0.761138	-0.123402	0.996836	yes
protein_coding	FZD5	ENSG00000163251.3	-1.28551	3.04073e-19	-0.094898	1	-0.470652	0.00862455	-0.525046	0.00808199	0.857458	1.31341e-08	0.880406	3.47284e-08	0.76877	1.26679e-06	-0.123293	0.923357	yes
protein_coding	KNSTRN	ENSG00000128944.13	-1.01099	1.59448e-07	-0.321635	0.776095	0.0317562	0.954798	0.00136477	0.999984	-0.307125	0.365914	-0.255593	0.577599	0.029196	0.993855	-0.122857	0.970766	yes
protein_coding	SC5D	ENSG00000109929.9	-1.60309	6.12957e-07	-0.166486	1	0.635244	0.184162	0.0927523	0.944298	-0.197715	0.847418	-0.031392	0.98727	-0.139513	0.966335	-0.122639	0.996199	yes
protein_coding	AHNAK	ENSG00000124942.13	-1.15548	1.98474e-07	-0.314814	0.874629	-0.501234	0.108428	-0.749153	0.00617981	-0.243692	0.63479	-0.612188	0.0385246	-0.203566	0.845902	-0.122527	0.980783	yes
protein_coding	C7orf50	ENSG00000146540.14	1.11378	0.000518868	-0.0504382	1	0.399982	0.477561	0.0193757	0.989131	0.16629	0.871807	-0.0795697	0.957337	0.0556014	0.992971	-0.122247	0.996199	yes
lincRNA	AL157832.3	ENSG00000283141.1	1.21965	0.0195197	-0.107743	1	1.08242	0.102458	0.443485	0.665763	0.968762	0.196822	0.392067	0.727752	1.05519	0.202992	-0.120939	0.998327	yes
processed_pseudogene	AL450405.1	ENSG00000230202.1	1.30594	0.0156833	-0.280442	1	0.142987	0.921564	-0.546187	0.653857	0.157526	0.94364	-0.700321	0.510883	0.540382	0.773932	-0.118394	0.998327	yes
protein_coding	PAK1	ENSG00000149269.9	1.17516	1.07842e-11	-0.306605	0.636247	-0.146164	0.733322	-0.652219	0.00126982	0.0233243	0.980305	-0.146002	0.766834	-0.173884	0.841175	-0.11818	0.949619	yes
protein_coding	RGS22	ENSG00000132554.19	2.22913	0.046671	0.156061	NA	0.203623	NA	0.0919038	0.980235	-0.491487	0.919274	-0.989612	NA	0.563116	NA	-0.11669	NA	yes
protein_coding	INPP4B	ENSG00000109452.12	-1.73038	3.82011e-05	-0.305988	1	0.156485	0.891052	-0.268415	0.851937	-0.123121	0.943826	-0.171919	0.92283	0.407987	0.802204	-0.115761	0.998327	yes
protein_coding	SH3BGRL3	ENSG00000142669.14	1.09023	0.0012907	-0.204561	1	0.124378	0.890694	-0.358983	0.640298	-0.40247	0.551928	-0.664016	0.179716	0.129139	0.972634	-0.115756	0.996199	yes
protein_coding	TXNDC16	ENSG00000087301.8	-1.17735	0.000264706	0.0106087	1	-0.147824	0.860724	-0.381963	0.589957	0.0256751	0.987509	-0.172409	0.872998	-0.0756355	0.988292	-0.115554	0.996199	yes
protein_coding	ATF3	ENSG00000162772.16	-1.12332	1.04427e-09	-0.208484	1	-0.231978	0.508644	-0.319526	0.377178	-0.092478	0.888348	-0.279311	0.464382	-0.0572185	0.983764	-0.115399	0.971118	yes
protein_coding	KIF13B	ENSG00000197892.12	-1.17374	6.14282e-23	-0.0963412	1	-0.725094	1.37461e-08	-0.666135	2.4543e-06	-0.127525	0.661512	-0.368517	0.0332667	-0.473081	0.0014484	-0.115242	0.885244	yes
protein_coding	PEPD	ENSG00000124299.13	1.00949	0.00061652	0.0832101	1	-0.206406	0.754018	-0.20008	0.820486	-0.0245303	0.986767	-0.236899	0.770678	-0.108139	0.975012	-0.115115	0.996199	yes
protein_coding	FAM151B	ENSG00000152380.9	-1.17688	0.000217805	-0.107103	1	0.190814	0.785802	0.559791	0.308548	-0.393627	0.509405	-0.0891399	0.954191	0.227877	0.888216	-0.113389	0.996199	yes
protein_coding	HJURP	ENSG00000123485.11	-1.14833	3.78048e-07	-0.224881	1	-0.215419	0.637738	0.322505	0.550259	-0.239449	0.63894	-0.549359	0.171242	-0.0223655	0.998804	-0.112847	0.991566	yes
protein_coding	FERMT1	ENSG00000101311.15	-1.08787	4.12034e-06	-0.0845477	1	-0.106778	0.860308	0.27785	0.627741	-0.937101	0.000372785	0.120316	0.896732	-0.100367	0.962513	-0.1124	0.991388	yes
protein_coding	PIGA	ENSG00000165195.15	-1.20428	0.000683144	-0.201545	1	0.184817	0.82959	0.406357	0.59929	-0.0174255	0.993026	-0.202716	0.858961	0.329846	0.80913	-0.111708	0.996199	yes
protein_coding	PELI3	ENSG00000174516.14	1.02171	0.000350263	0.0175949	1	-0.126803	0.86631	-0.105585	0.921048	0.410177	0.429884	0.499341	0.275446	-0.136615	0.958146	-0.111022	0.996199	yes
protein_coding	KIF24	ENSG00000186638.16	-1.10481	0.000266254	-0.17995	1	-0.0153693	0.985188	-0.0615707	0.966605	-0.379688	0.499238	-0.880333	0.0659194	-0.399572	0.598755	-0.110402	0.996199	yes
protein_coding	ARSG	ENSG00000141337.12	-1.05323	8.53087e-09	-0.0931925	1	0.0620979	0.903335	0.638327	0.0109931	-0.110929	0.847418	0.539992	0.0471337	-0.335973	0.366076	-0.110063	0.984249	yes
protein_coding	PDXDC1	ENSG00000179889.18	-1.1198	2.96163e-26	-0.150565	0.923366	0.128205	0.554957	0.0173332	0.975973	-0.134475	0.579059	-0.0737034	0.847121	-0.202913	0.386824	-0.109812	0.854823	yes
protein_coding	TBX6	ENSG00000149922.10	1.16775	0.0182541	0.271776	1	0.518558	0.576275	0.0537204	0.978642	0.489817	0.661131	0.499522	0.57486	-0.012709	0.999825	-0.109468	0.998327	yes
protein_coding	TRNP1	ENSG00000253368.3	1.01198	0.011991	0.0226748	1	-0.210069	0.830111	-0.406277	0.649603	0.0943313	0.954111	0.268938	0.814669	0.34825	0.83476	-0.108858	0.998118	yes
protein_coding	STAT6	ENSG00000166888.11	1.18837	0.000308242	0.248486	1	0.482018	0.402334	-0.17143	0.864032	0.575724	0.307534	0.0382749	0.983017	0.186982	0.948546	-0.107968	0.996199	yes
protein_coding	LAT2	ENSG00000086730.16	-1.97982	1.65721e-14	0.135318	1	-0.21701	0.685316	0.710615	0.325164	0.372384	0.415629	0.486231	0.61683	-0.445456	0.403021	-0.107167	0.998327	yes
protein_coding	PEX11G	ENSG00000104883.7	1.12796	0.00123625	0.101364	1	0.350222	0.602901	0.0852284	0.952131	-0.012066	0.995777	0.0771087	0.964313	-0.261326	0.892312	-0.107032	0.996836	yes
protein_coding	WIPI1	ENSG00000070540.12	-1.23248	1.59216e-10	-0.132917	1	0.428212	0.115088	-0.305426	0.467331	0.826333	0.000113162	0.300554	0.456183	0.0470339	0.988943	-0.106255	0.986219	yes
protein_coding	OAS1	ENSG00000089127.12	-1.37742	2.40776e-06	-0.277418	1	-0.39227	0.435717	0.190654	0.853483	0.314152	0.621183	0.436054	0.497752	0.130377	0.96089	-0.105288	0.996199	yes
protein_coding	SERPINA1	ENSG00000197249.13	1.37798	0.0191912	-0.0617959	1	0.260689	0.862983	-0.721798	0.526125	1.08014	0.20114	0.848727	0.344598	-0.0632336	0.997929	-0.105115	0.998327	yes
lincRNA	AC010722.1	ENSG00000277930.1	1.35214	0.0129327	0.128603	1	-0.472367	0.716371	1.13326	0.0604465	0.256775	0.892615	0.736124	0.355505	0.411511	0.892312	-0.104042	0.998327	yes
protein_coding	FAM83D	ENSG00000101447.14	-1.14602	4.98089e-06	-0.368398	0.895527	-0.495403	0.168227	0.144387	0.874312	-0.465312	0.239738	0.0805891	0.9464	-0.316598	0.668779	-0.1037	0.996199	yes
protein_coding	PLAGL1	ENSG00000118495.19	-1.54395	0.000561978	0.544916	0.957626	-0.163458	0.881644	0.34125	0.79555	-0.727186	0.293198	-0.0532324	0.984973	-0.521301	0.6782	-0.103092	0.998327	yes
protein_coding	TMEM173	ENSG00000184584.12	1.64514	0.0160918	-0.292605	1	0.131018	0.948536	0.258063	0.885665	-0.832843	0.645284	-0.300614	0.87163	0.833152	0.680533	-0.103073	0.998327	yes
protein_coding	FGD4	ENSG00000139132.14	-1.59606	0.000105177	-0.0465071	1	0.283614	0.7623	0.0362177	0.985053	0.416809	0.656987	-0.0308673	0.989315	-0.177121	0.964926	-0.101881	0.998327	yes
protein_coding	NATD1	ENSG00000274180.1	1.52174	1.43087e-07	0.0262975	1	0.0370115	0.96535	-0.21594	0.805994	-0.480978	0.376079	-0.822716	0.0303957	-0.344428	0.744721	-0.101017	0.996199	yes
protein_coding	MKI67	ENSG00000148773.13	-1.1211	0.00206395	-0.354533	1	0.0224991	0.982708	0.444666	0.558231	-0.209784	0.847418	-0.0956969	0.954191	-0.2368	0.919274	-0.100718	0.998244	yes
protein_coding	TAOK3	ENSG00000135090.13	-1.42583	4.06773e-11	-0.537785	0.256895	-0.214482	0.640065	-0.187239	0.772959	0.0694286	0.940881	-0.0896354	0.921532	0.034211	0.993855	-0.0986895	0.991566	yes
protein_coding	ZNF841	ENSG00000197608.11	-1.09397	0.0155206	0.00830569	1	0.36785	0.674122	0.0984098	0.953846	0.0913865	0.962083	0.0693304	0.977327	-0.122074	0.984	-0.0972388	0.998327	yes
protein_coding	ACADM	ENSG00000117054.13	-1.29638	0.000155395	-0.0737744	1	-0.0300084	0.975217	-0.0800432	0.953846	0.375305	0.613887	-0.0243441	0.989545	0.149371	0.962513	-0.0970268	0.998118	yes
protein_coding	NCAPD3	ENSG00000151503.12	-1.22145	3.06183e-24	-0.151233	1	0.251685	0.184162	-0.178004	0.524817	-0.0722827	0.86139	-0.157629	0.602722	-0.406308	0.0157122	-0.096936	0.935027	yes
protein_coding	ROR1	ENSG00000185483.11	-1.38872	1.52679e-08	-0.0800204	1	0.641702	0.0437394	-0.00540409	0.997383	-0.0114833	0.993687	-0.200485	0.793159	0.0492221	0.991207	-0.0967398	0.996199	yes
protein_coding	TGFBR2	ENSG00000163513.17	-1.06152	4.59504e-05	0.535282	0.560481	-0.110066	0.863336	0.38568	0.51864	-0.353899	0.437612	-0.28418	0.731173	-0.260888	0.764994	-0.0949464	0.996836	yes
protein_coding	VWA7	ENSG00000204396.10	1.29797	7.86594e-05	0.479572	0.776338	-0.493528	0.431557	0.0124913	0.994028	0.0116649	0.996009	0.303602	0.709594	-0.29802	0.866567	-0.0946429	0.998118	yes
protein_coding	UBTD1	ENSG00000165886.4	1.06615	0.00123625	-0.127612	1	-0.14807	0.862225	-0.0643886	0.964439	0.283293	0.725574	0.176187	0.869541	0.00722531	0.999825	-0.0936668	0.998118	yes
processed_pseudogene	LRRC37A9P	ENSG00000271013.1	-1.49157	0.0013276	0.346968	1	-0.987642	0.084116	0.542832	0.626411	-0.83802	0.193	0.0520654	0.986544	-0.54823	0.634352	-0.0935165	0.998327	yes
lincRNA	AC135178.5	ENSG00000269947.1	-2.01817	0.0142856	-0.388853	1	0.0947857	0.955163	0.0728005	0.980757	-1.0984	0.336178	-0.470764	NA	-0.282788	NA	-0.093395	NA	yes
protein_coding	PALMD	ENSG00000099260.10	-1.34934	6.86849e-05	-0.0882087	1	-0.506118	0.350069	-0.654903	0.266595	-0.0429952	0.978838	-0.602648	0.318262	-0.315641	0.816252	-0.0933358	0.998327	yes
transcribed_unprocessed_pseudogene	AC074141.1	ENSG00000283236.1	-1.32723	0.00659726	-0.326304	1	0.48095	0.587539	-0.493687	0.652038	0.522658	0.592943	-0.203358	0.907911	0.278625	0.935491	-0.0932072	0.998327	yes
protein_coding	HOMER2	ENSG00000103942.12	-2.08628	2.42856e-85	-0.417766	0.0130205	0.111653	0.640065	-0.188683	0.406421	0.251675	0.14569	0.243529	0.183418	0.122967	0.773932	-0.0931362	0.921661	yes
protein_coding	BDNF	ENSG00000176697.18	4.41362	0.0179321	1.111	NA	0	NA	1.41823	NA	0.928412	NA	-0.0984986	NA	0	NA	-0.0921805	NA	yes
protein_coding	ATG3	ENSG00000144848.10	1.37334	3.23194e-20	-0.0139546	1	0.0690702	0.874083	-0.47188	0.0192166	-0.213535	0.505814	-0.206314	0.53624	0.224327	0.607604	-0.0915465	0.975077	yes
protein_coding	PTPRM	ENSG00000173482.16	-1.80113	8.7803e-12	-0.0768558	1	0.535833	0.187369	0.261827	0.71918	0.354945	0.526883	0.345943	0.563835	0.0409665	0.993946	-0.0911128	0.996199	yes
protein_coding	C5orf38	ENSG00000186493.12	1.18177	0.000141841	-0.0617696	1	0.160839	0.839174	-0.127159	0.910947	0.28822	0.706347	0.0623781	0.96952	-0.0109878	0.999825	-0.090749	0.997615	yes
protein_coding	ACACA	ENSG00000278540.4	-1.30906	1.14233e-13	-0.197267	1	-0.286967	0.347882	-0.247412	0.527085	-0.34969	0.238713	-0.388478	0.162559	-0.27296	0.573137	-0.0905168	0.989095	yes
protein_coding	SEMA6A	ENSG00000092421.16	1.3357	1.0741e-08	0.186823	1	0.0611484	0.92758	0.538681	0.131534	0.0832383	0.930779	0.163373	0.832266	0.39743	0.469183	-0.0893	0.996199	yes
protein_coding	USP43	ENSG00000154914.16	-1.28211	3.01536e-43	-0.490864	0.000152104	-0.04568	0.861098	-0.190724	0.308386	0.355124	0.00133557	-0.0599462	0.869531	-0.0909442	0.830099	-0.0878726	0.906418	yes
protein_coding	BEST1	ENSG00000167995.15	1.20642	0.00404293	0.329089	1	-0.635311	0.329826	0.748833	0.249224	0.253472	0.835598	-0.0669541	0.977202	0.200485	0.95619	-0.087632	0.998327	yes
protein_coding	CHD7	ENSG00000171316.11	-1.14664	0.000124911	-0.118711	1	-0.298785	0.609151	-0.0397396	0.978179	-0.417137	0.451843	-0.20613	0.824057	-0.153015	0.951792	-0.0855482	0.998118	yes
processed_pseudogene	AC105052.2	ENSG00000213385.3	-1.67966	0.0449513	0.361312	1	-0.379716	0.819112	0.0399245	0.991131	-1.73795	0.116701	0.547057	NA	-0.62534	NA	-0.0845367	NA	yes
protein_coding	POU2AF1	ENSG00000110777.11	2.71743	0.0132189	0.394238	1	0.537897	0.863705	0.889638	0.497861	1.46452	0.491997	0.506635	0.794352	0.224237	0.992385	-0.0795466	NA	yes
processed_pseudogene	BMPR1AP1	ENSG00000219642.2	-1.32203	0.0178119	0.333197	1	-0.563756	0.537593	0.0771123	0.979955	-0.0627494	0.978406	0.0164299	0.996537	-0.422269	0.848131	-0.079201	0.998867	yes
antisense	AC040169.1	ENSG00000260018.1	1.01907	0.0201325	0.250233	1	0.123972	0.912956	0.303365	0.806269	0.263197	0.832863	0.379498	0.727749	-0.347063	0.866567	-0.079084	0.998327	yes
processed_pseudogene	GPX1P1	ENSG00000197582.5	1.58893	0.036271	-0.0865638	1	-0.402068	0.83468	-0.465253	0.85236	0.444385	0.842695	0.322537	0.909875	0.730981	0.781719	-0.0772781	NA	yes
protein_coding	CHRM5	ENSG00000184984.9	-5.11426	0.00421206	-2.02014	NA	2.00252	NA	2.03602	NA	-2.08668	NA	0.61004	NA	-1.25832	NA	-0.0755868	NA	yes
TEC	AC241585.2	ENSG00000281571.2	2.1577	0.000324733	0.110381	1	0.113116	0.952691	0.348564	0.837469	0.0714046	0.982646	-0.568344	0.698246	-0.0604122	0.999604	-0.0747302	0.998867	yes
protein_coding	SLC10A7	ENSG00000120519.14	-1.05216	0.0044087	-0.0135101	1	0.268493	0.72802	-0.0493842	0.977032	0.153745	0.902136	-0.221859	0.848728	0.48234	0.610807	-0.0738678	0.998327	yes
TEC	AC025268.1	ENSG00000281974.1	-3.06367	0.000332955	-1.45643	0.8721	0.167632	0.938076	0.0721939	0.986888	1.06285	0.450165	0.138077	0.979947	0.262627	0.977583	-0.0736538	0.99977	yes
protein_coding	PNMA1	ENSG00000176903.4	-1.62323	1.728e-35	-0.107802	1	0.122795	0.677228	-0.428372	0.0254794	0.314567	0.119755	-0.0757919	0.882588	-0.0902487	0.928765	-0.0714882	0.989443	yes
protein_coding	PLA2G2F	ENSG00000158786.4	3.11646	3.12924e-07	-0.11644	1	0.397265	0.828743	-0.0575184	0.978439	-0.503092	0.843306	-1.04083	0.115795	1.56071	0.137432	-0.07085	0.998327	yes
protein_coding	CARMIL1	ENSG00000079691.17	-1.00998	4.04376e-07	-0.174277	1	0.292866	0.388698	-0.330652	0.385071	0.0902564	0.900427	-0.467307	0.107755	-0.369027	0.364775	-0.0702421	0.996199	yes
protein_coding	MCOLN2	ENSG00000153898.12	-1.11517	0.000767563	-0.258836	1	0.273186	0.674122	-0.286535	0.748738	0.262576	0.743454	0.0732631	0.964313	0.0249402	0.999825	-0.0702277	0.998327	yes
protein_coding	CACHD1	ENSG00000158966.14	1.8262	5.75702e-05	0.158191	1	-1.44152	0.0715761	-0.868031	0.151777	-0.701018	0.519589	0.206163	0.876064	-0.121523	0.988292	-0.0689622	0.998327	yes
protein_coding	AGPAT2	ENSG00000169692.12	1.08737	0.000397972	-0.0390331	1	-0.151707	0.845963	-0.287069	0.711783	0.164882	0.864736	-0.0461338	0.979947	0.0283521	0.999336	-0.0684337	0.998327	yes
protein_coding	SCUBE2	ENSG00000175356.13	1.09773	0.0194877	0.0248981	1	-0.554287	0.592028	-0.866717	0.166637	-0.55079	0.64778	0.911658	0.0528229	-0.384751	0.893834	-0.068054	0.998327	yes
protein_coding	KRT10	ENSG00000186395.7	-1.1076	1.44583e-11	-0.0873105	1	0.21242	0.494849	-0.0477597	0.947126	-0.407135	0.0880255	-0.177696	0.688536	0.342328	0.267793	-0.0677392	0.996199	yes
transcribed_unprocessed_pseudogene	RAB6C-AS1	ENSG00000225449.3	-1.66129	3.21076e-33	0.00542598	1	0.309952	0.126367	0.19189	0.59929	0.075447	0.876511	-0.237509	0.459032	-0.373921	0.0870593	-0.0663107	0.996199	yes
protein_coding	ENDOD1	ENSG00000149218.4	-1.45094	2.49859e-20	-0.545291	0.0277342	-0.162478	0.634561	-0.441762	0.0534016	0.088387	0.87405	0.136006	0.777806	-0.100776	0.939685	-0.0656799	0.996199	yes
protein_coding	SPART	ENSG00000133104.13	1.10933	0.00987192	0.164595	1	0.26109	0.800463	0.476093	0.516543	0.395089	0.701461	-0.0341899	0.987394	-0.183017	0.968309	-0.0637967	0.998327	yes
protein_coding	MICU1	ENSG00000107745.18	1.14095	1.12694e-13	-0.015692	1	-0.162109	0.621576	-0.0855164	0.876166	-0.123158	0.785334	0.142822	0.744864	-0.0549707	0.979414	-0.0637439	0.996199	yes
TEC	AC245100.8	ENSG00000280649.2	1.42932	0.000611909	-0.156974	1	0.125873	0.91342	0.230086	0.860543	0.267661	0.832907	0.0443331	0.985995	-0.0998403	0.988943	-0.0628734	0.998327	yes
antisense	AL451165.2	ENSG00000272288.5	1.04309	0.00744054	-0.113012	1	0.301999	0.70327	0.144041	0.916173	0.276922	0.785387	-0.142811	0.92283	0.202505	0.94754	-0.062731	0.998327	yes
antisense	AC020765.2	ENSG00000275441.1	1.35004	0.0136173	0.0330923	1	0.338638	0.788541	0.120183	0.954165	0.155577	0.944799	-0.144448	0.951857	-0.0473059	0.999825	-0.0625876	0.999343	yes
protein_coding	CHSY1	ENSG00000131873.6	-1.04727	6.62422e-07	-0.141837	1	-0.68162	0.00661819	-0.449729	0.178816	-0.716281	0.00458971	-0.560728	0.0501223	-0.307808	0.58136	-0.0623786	0.998118	yes
protein_coding	PRICKLE2	ENSG00000163637.12	-1.63963	5.0018e-07	0.125284	1	0.613825	0.18403	0.151542	0.901	-0.31948	0.671396	-0.0770579	0.964313	0.452073	0.58595	-0.0623586	0.998327	yes
protein_coding	ERVK3-1	ENSG00000142396.10	-1.69369	3.86153e-13	-0.0396512	1	-0.112968	0.862214	0.0471076	0.967121	-0.150068	0.843311	0.118579	0.896722	0.0051853	0.999825	-0.0615525	0.998327	yes
processed_transcript	AC027117.1	ENSG00000253671.2	-1.10616	0.0182191	-0.183378	1	-0.622838	0.354045	0.139194	0.921718	-0.239373	0.843347	0.583845	0.367751	-0.242626	0.933444	-0.0614178	0.998327	yes
protein_coding	TEX2	ENSG00000136478.7	-1.04923	2.56087e-13	-0.021807	1	0.0957848	0.791776	0.217372	0.480295	-0.239992	0.364464	-0.398145	0.0516933	0.0247671	0.993616	-0.0609667	0.996199	yes
protein_coding	THPO	ENSG00000090534.19	1.19541	0.0406202	-0.277353	1	0.491797	0.671682	0.0547242	0.98138	-0.125504	0.963042	-0.698949	0.509452	-0.179495	0.982983	-0.0603534	0.998867	yes
protein_coding	PCDH11X	ENSG00000102290.22	3.2085	2.96903e-13	0.590391	0.881882	-0.542963	0.588259	-0.000939522	0.999984	0.138271	0.947196	0.365445	0.759191	0.00536988	0.999825	-0.0597767	0.998867	yes
lincRNA	AC245100.7	ENSG00000272824.1	1.33144	0.0187933	0.450887	1	-0.235971	0.87622	-0.219027	0.897992	-0.235505	0.910419	-0.505368	0.672281	-0.369473	0.927267	-0.0596325	0.998867	yes
protein_coding	AMPD3	ENSG00000133805.15	2.24778	0.000199115	0.372463	1	-0.146805	0.942398	0.26781	0.857217	0.328026	0.887652	-0.460451	0.705066	0.125539	0.992385	-0.0586326	0.998867	yes
protein_coding	ZNF367	ENSG00000165244.6	-1.35463	0.000281585	0.153211	1	-0.376652	0.594877	0.503385	0.536469	-0.31282	0.732097	-0.12819	0.942172	-0.0441843	0.997929	-0.0578616	0.998327	yes
protein_coding	SEMA5A	ENSG00000112902.11	2.5686	0.00327515	0.651543	0.970843	1.0091	0.567235	-1.02411	0.370566	0.886962	0.694897	-0.853512	NA	1.4833	NA	-0.0578379	NA	yes
protein_coding	AFF3	ENSG00000144218.18	-1.82283	3.96577e-09	0.673398	0.455971	0.654453	0.144444	0.159663	0.890192	0.945637	0.0160769	0.0540266	0.978659	0.0312301	0.998804	-0.0574936	0.998327	yes
protein_coding	CYP2U1	ENSG00000155016.17	-1.31874	5.32998e-18	0.112661	1	-0.326266	0.157479	-0.106693	0.84399	0.262087	0.34487	-0.260229	0.407132	-0.32753	0.258524	-0.0573195	0.996199	yes
protein_coding	TCAF1	ENSG00000198420.9	-1.36896	5.11365e-11	-0.128497	1	0.106303	0.852158	-0.132953	0.85236	0.0880605	0.914036	0.0303672	0.981346	0.245424	0.744043	-0.0572126	0.998327	yes
protein_coding	ZBTB24	ENSG00000112365.4	-1.57975	6.051e-11	-0.0872708	1	0.560165	0.0997443	0.135663	0.876166	-0.135868	0.867719	0.0694657	0.954191	0.146414	0.943282	-0.0559732	0.998327	yes
antisense	TSPOAP1-AS1	ENSG00000265148.5	1.27104	0.00856056	0.20081	1	0.232377	0.855438	-0.489136	0.640298	0.714005	0.39444	-0.13387	0.946276	0.543023	0.73282	-0.0555752	0.998867	yes
protein_coding	RGL1	ENSG00000143344.15	1.11042	8.16516e-13	0.337318	0.385575	-0.357379	0.139285	-0.276558	0.327254	0.0297668	0.971313	0.0471326	0.9464	0.0902967	0.949077	-0.0553162	0.996199	yes
sense_intronic	DIP2A-IT1	ENSG00000223692.1	-4.66742	0.0249845	-1.21861	NA	-0.919833	NA	-1.47691	NA	-0.599698	NA	-0.428019	NA	-1.11881	NA	-0.0545104	NA	yes
protein_coding	THAP8	ENSG00000161277.10	1.00829	0.000473421	0.0254489	1	-0.42832	0.373714	-0.292177	0.671181	0.0420024	0.976795	-0.145655	0.881219	-0.0444509	0.993855	-0.0541662	0.998327	yes
processed_pseudogene	AC139783.1	ENSG00000250767.1	-2.07106	0.000188015	0.808121	0.860266	-0.492646	0.605573	-0.591102	0.728605	-0.280595	0.850952	-0.00474208	0.999306	-0.582706	0.706083	-0.0536408	0.99977	yes
protein_coding	HOXC8	ENSG00000037965.5	1.09419	0.0152399	0.145878	1	-0.764965	0.352507	-0.741202	0.230299	-0.723886	0.434852	-0.615831	0.36557	0.145941	0.980374	-0.0529971	0.998583	yes
protein_coding	FOXD4	ENSG00000170122.5	-1.95213	3.00331e-07	0.0990406	1	0.0948634	0.926693	-0.0515427	0.979822	-0.445787	0.569855	0.0358816	0.988012	0.447098	0.704231	-0.0528435	0.998867	yes
protein_coding	PCED1B	ENSG00000179715.12	3.55607	1.6083e-14	0.236421	1	-0.944332	0.392724	-0.378487	0.712304	-0.668068	0.638135	-0.412553	0.674455	-0.500418	0.873844	-0.0516003	0.998867	yes
macro_lncRNA	HELLPAR	ENSG00000281344.1	-1.35696	0.0065846	-0.189334	1	0.729155	0.252767	0.471871	0.712867	0.366948	0.732097	0.3631	0.815387	0.222808	0.951526	-0.0488055	0.99977	yes
protein_coding	NDUFAF4	ENSG00000123545.5	1.50535	3.40759e-41	0.161124	0.88815	-0.40842	0.00766365	-0.231055	0.230563	-0.280696	0.139436	0.320957	0.0360654	-0.0141626	0.997929	-0.0484612	0.996199	yes
protein_coding	LUZP2	ENSG00000187398.11	1.39436	5.06245e-06	0.339193	1	0.369902	0.521828	0.498685	0.380764	0.536701	0.294903	0.288906	0.71694	0.292248	0.823671	-0.0480387	0.998327	yes
protein_coding	CCDC14	ENSG00000175455.14	1.37168	0.00483674	0.404381	1	0.339765	0.744468	0.521758	0.618745	0.0159749	0.995777	-0.146847	0.943099	0.173465	0.975012	-0.0471393	0.99977	yes
protein_coding	NUDT6	ENSG00000170917.13	1.30804	2.46273e-07	-0.156691	1	0.673369	0.051286	0.161345	0.830894	0.0943351	0.93191	-0.0459109	0.973905	0.691501	0.0777008	-0.0469524	0.998327	yes
lincRNA	LINC01133	ENSG00000224259.6	1.58631	1.81291e-20	0.165003	1	0.679035	0.00136714	0.225227	0.541635	0.524399	0.0327874	-0.0680341	0.923084	0.223049	0.73282	-0.0465657	0.998327	yes
protein_coding	SLC45A3	ENSG00000158715.5	-1.29706	2.22615e-09	-0.527807	0.293616	-0.279325	0.497789	-0.667279	0.0234722	0.571775	0.0588453	0.10183	0.907417	-0.0309494	0.994805	-0.0461626	0.998327	yes
protein_coding	DNM1L	ENSG00000087470.17	-1.47617	1.74257e-05	0.00956431	1	0.228059	0.779604	0.0553333	0.973399	0.279609	0.755564	-0.0326293	0.987394	-0.00575987	0.999825	-0.0458142	0.998867	yes
transcribed_unprocessed_pseudogene	TUBBP5	ENSG00000159247.13	1.05582	2.79483e-05	0.0127744	1	-0.153305	0.824058	-0.257722	0.65388	-0.295902	0.636015	-0.745016	0.0179662	0.133476	0.95619	-0.0450333	0.998327	yes
antisense	BHLHE40-AS1	ENSG00000235831.6	-2.25708	8.23621e-09	0.547921	1	-0.40785	0.519447	-0.178162	0.944311	0.810609	0.0625094	0.263999	0.909875	0.806432	0.0972249	-0.0445788	0.99977	yes
protein_coding	ZNF589	ENSG00000164048.13	-1.42716	1.91692e-26	-0.0727296	1	-0.220324	0.337396	-0.0797245	0.876167	0.370018	0.0455771	-0.18222	0.595157	-0.254881	0.375967	-0.0443816	0.998118	yes
transcribed_unprocessed_pseudogene	AC004923.1	ENSG00000254610.3	2.44768	0.027739	0.121323	NA	1.2467	NA	-0.294247	0.927353	-0.0232819	0.998168	0.269283	NA	-2.24018	NA	-0.0440548	NA	yes
protein_coding	ZC3HAV1L	ENSG00000146858.7	-1.01226	0.0127637	-0.255607	1	0.0818427	0.938442	0.142019	0.920159	0.247829	0.821335	0.554371	0.424528	-0.127299	0.978538	-0.042166	0.999662	yes
protein_coding	KIAA1324	ENSG00000116299.16	1.16432	6.23919e-10	0.0981899	1	0.0938337	0.857575	0.196516	0.686036	0.242726	0.550102	0.472609	0.076759	-0.0110868	0.999825	-0.0419531	0.998327	yes
protein_coding	PLIN1	ENSG00000166819.11	-1.64738	2.64456e-06	-0.423144	0.988974	-0.643759	0.174631	0.0394936	0.981405	-0.417485	0.518603	-0.435253	0.599868	-0.37483	0.728359	-0.0416856	0.999343	yes
protein_coding	GNMT	ENSG00000124713.5	-1.05953	0.00092164	-0.0784656	1	0.173662	0.822241	0.0962886	0.94464	0.412177	0.493738	0.147238	0.910458	0.224311	0.904276	-0.0413415	0.999343	yes
protein_coding	WNT10B	ENSG00000169884.13	1.01731	0.000249158	-0.0561388	1	-0.441668	0.346297	-0.0200542	0.987558	-0.370624	0.518998	0.140376	0.880966	-0.110532	0.972634	-0.0412104	0.998327	yes
protein_coding	ZNF703	ENSG00000183779.6	1.09234	1.95141e-07	-0.0714452	1	-0.742	0.00283502	-0.118639	0.869792	0.0960595	0.901232	0.658358	0.0111785	-0.138685	0.929056	-0.0407387	0.998327	yes
protein_coding	ASTN2	ENSG00000148219.16	1.20731	1.36507e-11	-0.0112004	1	0.0370116	0.947333	-0.0143487	0.986888	-0.0886248	0.89927	0.129656	0.819964	0.0883688	0.961471	-0.0403238	0.998327	yes
protein_coding	PSMB8	ENSG00000204264.9	1.39221	0.000657655	-0.291497	1	-0.152944	0.892741	-0.213029	0.872423	0.546953	0.484281	0.0757779	0.972305	0.0857262	0.991207	-0.0397464	0.99977	yes
protein_coding	DOCK5	ENSG00000147459.17	-1.1328	0.00584855	-0.0391654	1	0.155444	0.881149	0.17243	0.901919	-0.100498	0.951192	-0.222582	0.86155	-0.174233	0.961471	-0.0394301	0.99977	yes
protein_coding	NIPSNAP3A	ENSG00000136783.9	1.42059	1.50587e-46	0.0732058	1	-0.410648	0.000972501	-0.424549	0.000428682	-0.280102	0.063052	-0.517298	4.09385e-06	-0.0697865	0.931268	-0.0385717	0.996199	yes
protein_coding	HIST1H2AE	ENSG00000277075.2	1.1367	0.00705938	-0.174273	1	0.821855	0.145094	0.353767	0.741414	0.355859	0.725574	-0.185241	0.902123	0.463842	0.731342	-0.0379717	0.99977	yes
protein_coding	GALK1	ENSG00000108479.11	1.0883	0.00104564	-0.223459	1	-0.70338	0.116977	-0.87441	0.0408271	-0.257123	0.762373	-0.491	0.408231	0.0905471	0.98615	-0.0371625	0.999343	yes
protein_coding	MOV10L1	ENSG00000073146.15	2.21829	0.00805534	-0.0118408	1	1.39586	0.276569	-0.695644	0.604573	-0.858623	0.770578	-0.388202	NA	-0.87846	NA	-0.0370962	NA	yes
protein_coding	POLA1	ENSG00000101868.10	-1.01926	5.62538e-06	0.0503485	1	0.22753	0.607441	0.159593	0.821283	-0.298566	0.499624	-0.378255	0.356619	-0.235056	0.772584	-0.0340931	0.998327	yes
protein_coding	CBWD1	ENSG00000172785.18	-1.45976	1.49286e-06	-0.179156	1	0.328851	0.579431	-0.122445	0.915866	0.122585	0.914361	-0.241981	0.792999	0.702184	0.154548	-0.0330504	0.99977	yes
protein_coding	CYB5R2	ENSG00000166394.14	1.02781	0.00157499	0.0952333	1	-0.42155	0.464648	-0.42444	0.516086	-0.0611735	0.967994	0.255492	0.772031	-0.188462	0.942094	-0.0299041	0.99977	yes
antisense	AC025183.1	ENSG00000249116.1	1.03301	0.0073582	-0.0714776	1	-0.0109862	0.992305	0.274168	0.799109	-0.132856	0.928471	-0.010545	0.996537	0.130739	0.977416	-0.0287179	0.99977	yes
protein_coding	ALDH3B2	ENSG00000132746.14	1.0886	5.09687e-05	0.0544254	1	0.210452	0.721214	0.456731	0.335429	-0.116809	0.90528	0.0806381	0.946276	-0.236681	0.84984	-0.0279857	0.99977	yes
protein_coding	HIPK2	ENSG00000064393.15	-1.1237	2.32851e-07	-0.102701	1	-0.144603	0.786372	0.0493986	0.958244	0.325103	0.429427	0.222654	0.6911	-0.0732864	0.979556	-0.0267932	0.999343	yes
protein_coding	CYR61	ENSG00000142871.16	-2.29953	8.46669e-43	-0.335349	0.666274	-0.587275	0.00331756	0.00179962	0.999698	-0.0941755	0.86722	-0.336065	0.315842	-0.449499	0.0797471	-0.0264836	0.998867	yes
protein_coding	SHISA2	ENSG00000180730.4	1.47786	0.0172293	1.18278	0.403239	-0.696424	0.568099	0.522057	0.731679	-0.37449	0.847418	0.192879	0.940749	0.169406	0.985824	-0.0254409	0.99977	yes
transcribed_unprocessed_pseudogene	PMS2P4	ENSG00000067601.7	1.18629	4.00967e-05	-0.0896862	1	0.222891	0.738333	0.499572	0.291356	0.254076	0.738203	0.388981	0.481429	-0.300031	0.802204	-0.0246682	0.99977	yes
antisense	ZNF503-AS2	ENSG00000237149.5	1.05404	0.00297411	0.104079	1	-0.322025	0.655157	-0.148547	0.904082	0.364452	0.639546	0.418538	0.567297	-0.303645	0.855224	-0.0244776	0.99977	yes
protein_coding	PROCR	ENSG00000101000.5	1.36213	9.71608e-05	-0.0814817	1	-0.51107	0.431845	0.024795	0.987558	0.152373	0.908427	0.146697	0.909573	-0.293249	0.88341	-0.0235924	0.99977	yes
protein_coding	PLPP6	ENSG00000205808.5	-1.0552	1.93254e-21	0.0465017	1	-0.206373	0.254213	-0.175318	0.478329	0.0819371	0.810267	-0.0284683	0.963825	0.0546212	0.959135	-0.0232684	0.998327	yes
protein_coding	FRMD3	ENSG00000172159.15	-1.05899	0.00421098	-0.188447	1	-0.383579	0.554957	-0.59276	0.356657	0.0896471	0.950156	-0.00174491	0.999306	-0.165744	0.958146	-0.0220117	0.99977	yes
lincRNA	ZNF503-AS1	ENSG00000226051.7	1.67275	0.000118572	-0.154068	1	-0.363362	0.737121	-0.629299	0.383665	-0.10879	0.958649	-0.120904	0.944197	-0.219585	0.959808	-0.0213069	0.99977	yes
protein_coding	GALNT2	ENSG00000143641.9	-1.07181	2.38528e-14	-0.0971813	1	0.387683	0.0403486	-0.146134	0.701093	-0.0195094	0.978838	0.120081	0.778593	-0.061884	0.968309	-0.0197585	0.998867	yes
protein_coding	AMIGO2	ENSG00000139211.6	2.84777	7.36438e-12	0.464187	0.98525	-1.05423	0.150683	-0.321326	0.77871	-0.773914	0.388913	-0.743175	0.244977	-0.11218	0.989282	-0.0190185	0.99977	yes
protein_coding	CYTH1	ENSG00000108669.16	-1.08095	2.71876e-20	0.0472829	1	0.0704818	0.82241	0.253283	0.21544	-0.0251524	0.965273	-0.356501	0.0311659	-0.239817	0.315019	-0.0189621	0.998327	yes
protein_coding	CPT1C	ENSG00000169169.14	1.22804	0.000304927	-0.0197745	1	-0.678164	0.215648	-0.423238	0.537687	-0.128701	0.926018	0.00308897	0.999292	-0.151327	0.965926	-0.0186704	0.99977	yes
protein_coding	ALX4	ENSG00000052850.6	1.02428	0.00120004	-0.0901579	1	-0.313149	0.621332	-0.140823	0.89257	0.0766114	0.954111	-0.184463	0.852689	0.0533844	0.993616	-0.017965	0.99977	yes
protein_coding	ZBTB10	ENSG00000205189.11	-1.26516	0.000121682	0.051563	1	-0.221812	0.771482	-0.0967349	0.941607	-0.133128	0.912525	-0.408975	0.560006	0.0491283	0.993855	-0.0174729	0.99977	yes
protein_coding	EFCAB12	ENSG00000172771.11	-1.44574	1.43076e-21	-0.217146	0.997928	-0.0223214	0.960889	-0.530308	0.0364195	0.221332	0.453503	0.226619	0.576404	-0.441665	0.0454301	-0.01544	0.99977	yes
processed_pseudogene	AC025881.1	ENSG00000253499.2	4.77037	0.00801987	0.416472	NA	3.40645	NA	-0.407469	NA	0.931128	NA	-0.0425197	NA	3.00082	NA	-0.0149634	NA	yes
protein_coding	NDUFB4	ENSG00000065518.7	1.58162	8.51324e-10	0.118324	1	0.14732	0.828437	0.0921497	0.930544	0.77663	0.0217441	0.322307	0.588073	0.171256	0.93005	-0.0132647	0.99977	yes
transcribed_unprocessed_pseudogene	MTMR9LP	ENSG00000220785.7	1.40662	0.00516278	-0.0485571	1	-0.30282	0.828437	-0.0126758	0.996098	-0.0899601	0.97307	-0.0211397	0.993605	0.295812	0.945919	-0.0127624	0.999882	yes
lincRNA	AC008608.2	ENSG00000271737.1	1.01355	0.00394419	-0.13357	1	0.0497128	0.960776	-0.261618	0.796352	-0.062758	0.970055	0.130593	0.924048	0.0952168	0.986203	-0.0123634	0.99977	yes
antisense	AC092143.2	ENSG00000259006.1	1.95099	0.00269355	0.0262633	1	0.177185	0.927555	0.375411	0.823802	0.590127	0.730643	0.207811	0.926053	-0.135813	0.991302	-0.0120118	0.999986	yes
protein_coding	MIF4GD	ENSG00000125457.14	1.03272	0.00065104	-0.0499237	1	-0.148426	0.847762	-0.115892	0.916062	-0.192929	0.830884	-0.0412871	0.981236	-0.116575	0.972634	-0.00925081	0.99977	yes
protein_coding	AOX1	ENSG00000138356.13	-1.21745	0.0276307	-0.331002	1	0.436798	0.627564	-0.949414	0.385071	0.155711	0.931009	-1.22599	0.208965	0.141415	0.981864	-0.00924351	0.999986	yes
antisense	HOXA11-AS	ENSG00000240990.10	1.89034	1.9712e-15	0.0549733	1	-0.9998	0.00145514	-0.937707	0.000637229	-0.813262	0.0188566	-0.952964	0.000407421	0.301321	0.733557	-0.0084197	0.99977	yes
protein_coding	SLC11A1	ENSG00000018280.16	1.19031	0.00934016	0.0275417	1	0.193389	0.86935	0.0646564	0.975847	0.240656	0.863136	-0.140443	0.942172	0.081149	0.99135	-0.00787842	0.999986	yes
protein_coding	HDAC5	ENSG00000108840.15	1.14875	0.000119318	0.0249741	1	-0.421397	0.405852	-0.234525	0.785097	-0.00621033	0.998151	-0.185501	0.849752	-0.262755	0.848088	-0.0065836	0.999986	yes
protein_coding	NUDT9	ENSG00000170502.12	-1.54586	4.59112e-28	0.0925683	1	0.481426	0.00640215	0.0493162	0.936157	-0.11648	0.774921	0.119699	0.794305	-0.172745	0.738339	-0.00577322	0.99977	yes
lincRNA	LINC01801	ENSG00000267767.2	1.15314	0.000911729	-0.0289311	1	0.0536751	0.959096	0.0609857	0.966369	0.0767625	0.96256	-0.153485	0.896032	-0.0417514	0.997929	-0.0037303	0.999986	yes
lincRNA	AC015849.5	ENSG00000270977.1	-1.0489	0.0162856	-0.358156	1	-0.700293	0.24306	0.956483	0.113996	-1.01428	0.0661412	-0.619713	0.537443	-0.440398	0.736266	-0.00289763	0.999986	yes
protein_coding	FTH1	ENSG00000167996.15	1.01706	0.000166829	0.0619573	1	0.0822593	0.911054	-0.00621234	0.996938	-0.168337	0.835598	-0.342209	0.540768	0.182776	0.91711	-0.00256545	0.999986	yes
protein_coding	ZNF577	ENSG00000161551.14	-1.30577	0.00084911	-0.197198	1	0.321547	0.685316	-0.106506	0.944715	0.113863	0.942284	-0.203621	0.875595	0.210321	0.946324	-0.0023589	0.999986	yes
unprocessed_pseudogene	CR381653.2	ENSG00000279208.1	1.40093	0.0115924	-0.0700814	1	0.532449	0.618195	0.0412082	0.985053	0.855736	0.348978	0.490253	0.665385	0.790926	0.550354	-0.00194977	0.999986	yes
transcribed_unprocessed_pseudogene	RASA4CP	ENSG00000228903.7	1.071	0.000309012	-0.0628174	1	0.113839	0.893234	-0.338026	0.59929	0.467519	0.379467	0.159524	0.865544	0.273506	0.841175	-0.00158124	0.999986	yes
protein_coding	IFITM3	ENSG00000142089.15	1.05235	0.00078109	-0.0380286	1	-0.110348	0.896813	-0.197386	0.834951	0.309095	0.662662	0.164825	0.872998	0.142989	0.958146	-0.00105269	0.999986	yes
processed_pseudogene	AC112206.3	ENSG00000249721.1	-3.46414	0.0310872	0	NA	1.55361	NA	0	NA	-0.0642732	NA	0	NA	1.30792	NA	0	NA	yes
lincRNA	LINC00160	ENSG00000230978.1	-3.80313	6.467e-07	0	1	0.0544523	0.972844	0	1	-0.141118	0.951768	0	1	0.308767	0.945919	0	1	yes
antisense	AL929601.3	ENSG00000275563.1	-3.55547	0.0428038	0	NA	-0.99172	NA	0	NA	0.447746	NA	1.60519	NA	-0.241313	NA	0	NA	yes
lincRNA	LINC01856	ENSG00000237574.1	-4.86692	0.000301102	0	1	0.815108	0.526362	0	1	-0.726491	0.669605	0.833208	NA	-0.38682	NA	0	NA	yes
protein_coding	F13A1	ENSG00000124491.15	-5.53344	0.00752584	0	NA	-0.693532	NA	0	NA	-1.15261	NA	0	NA	-0.608568	NA	0	NA	yes
protein_coding	OR5B2	ENSG00000172365.3	-2.01569	0.00881116	0	NA	-1.93147	NA	0	1	-0.47811	0.791638	0.830414	NA	-0.827528	NA	0	NA	yes
antisense	AL355916.1	ENSG00000258926.1	-4.45358	0.0114495	0	NA	1.05209	NA	0	NA	0.729052	NA	0	NA	-0.957734	NA	0	NA	yes
processed_pseudogene	PGBD4P8	ENSG00000229332.2	-2.69166	0.0103782	0	NA	-0.684098	NA	0	NA	-0.84731	NA	0	NA	-1.31345	NA	0	NA	yes
IG_V_gene	IGHV3-74	ENSG00000224650.2	-2.78047	0.0392727	0	NA	-0.147807	NA	0	NA	-0.0567218	NA	0	NA	-1.38975	NA	0	NA	yes
protein_coding	E2F7	ENSG00000165891.15	-1.28882	0.000122795	-0.855202	0.317109	-0.189554	0.802823	0.122169	0.929028	-0.719481	0.119755	-0.67019	0.286279	-0.153838	0.958146	5.77333e-05	0.999986	yes
protein_coding	PRAG1	ENSG00000275342.4	-2.33915	4.67191e-30	-0.572587	0.512702	0.760067	0.000497493	-0.322418	0.621687	0.0179649	0.986157	-0.129532	0.905204	-0.41796	0.247614	0.00171549	0.999986	yes
protein_coding	RHBG	ENSG00000132677.12	1.42189	0.000973174	0.179223	1	0.371746	0.698707	-0.289787	0.776171	0.276959	0.845559	-0.424904	0.602742	0.599894	0.62387	0.00176238	0.999986	yes
protein_coding	STOX1	ENSG00000165730.15	1.23076	0.00492829	0.325278	1	-0.438199	0.622138	-0.518717	0.539289	0.0398112	0.985405	0.0364057	0.987452	0.118642	0.986203	0.00229403	0.999986	yes
protein_coding	PKIB	ENSG00000135549.14	1.05247	2.28892e-09	-0.236697	0.923366	-0.279222	0.361184	-0.0601304	0.932032	0.244884	0.50104	0.534768	0.0175241	0.530964	0.0337094	0.00256941	0.999986	yes
protein_coding	ZNF30	ENSG00000168661.14	-1.04078	0.00236287	-0.312273	1	-0.153939	0.859085	-0.136477	0.910471	-0.721952	0.126837	-0.454089	0.486761	-0.0859249	0.987275	0.00294308	0.999986	yes
protein_coding	FANCD2OS	ENSG00000163705.12	1.07773	0.0286567	-0.329403	1	1.06871	0.0746599	0.855431	0.237386	0.783181	0.307528	0.237061	0.881738	0.211423	0.961795	0.00460896	0.999986	yes
protein_coding	TUT7	ENSG00000083223.17	-1.10417	0.0070037	-0.0614072	1	0.320645	0.695302	0.0201781	0.991315	0.302406	0.766006	-0.0085953	0.996594	0.138858	0.975967	0.00465772	0.999986	yes
protein_coding	TSHZ3	ENSG00000121297.6	2.09422	4.0575e-11	0.131643	1	-0.0287158	0.979212	-0.380521	0.548126	-0.311361	0.751824	-0.33882	0.621152	0.00734225	0.999825	0.00510833	0.999986	yes
protein_coding	ADGRB2	ENSG00000121753.12	1.01724	0.000330008	-0.0167054	1	-0.648297	0.107474	-0.399444	0.462949	0.553777	0.199744	0.231088	0.760169	-0.593752	0.259049	0.00582832	0.999986	yes
protein_coding	GSDMD	ENSG00000104518.10	1.12212	0.00818641	-0.0816611	1	0.166855	0.879807	0.336271	0.752676	-0.0687365	0.973073	-0.00266615	0.999306	-0.21314	0.954532	0.00672339	0.999986	yes
processed_pseudogene	AC024293.1	ENSG00000244313.3	1.05817	0.0390065	-0.117056	1	0.454371	0.632106	0.114605	0.952964	-0.135339	0.946643	-0.478429	0.691338	0.861614	0.349695	0.00916906	0.999986	yes
protein_coding	NANOS1	ENSG00000188613.6	1.28913	1.53595e-08	0.132397	1	-0.619092	0.0623797	-0.751521	0.0079199	0.379405	0.375203	0.11265	0.890345	0.154456	0.931053	0.0100344	0.99977	yes
protein_coding	HMGCR	ENSG00000113161.15	-1.34749	1.01989e-06	-0.128803	1	0.121636	0.872421	-0.0407297	0.976605	0.416256	0.417672	0.302666	0.649725	-0.141738	0.954614	0.0110531	0.99977	yes
lincRNA	AC016831.6	ENSG00000285106.1	-1.22434	0.00456867	-0.354838	1	-0.100503	0.921058	-0.175959	0.901702	-0.276993	0.789936	-0.104172	0.955645	-0.201758	0.947953	0.011687	0.99977	yes
protein_coding	LIFR	ENSG00000113594.9	-1.31949	0.000987072	-0.0205924	1	0.381795	0.621576	-0.523826	0.516433	-0.0427536	0.982598	-0.403351	0.672909	-0.0633447	0.993616	0.0125794	0.99977	yes
protein_coding	CCDC83	ENSG00000150676.12	2.24523	6.4536e-05	0.0782356	1	0.782661	0.440004	0.163792	0.932255	0.768156	0.5031	0.0735408	0.980238	1.525	0.0590974	0.0126844	0.999882	yes
protein_coding	FRMD6	ENSG00000139926.15	1.59517	1.95469e-06	0.516826	0.719097	0.111081	0.910959	-0.027013	0.9856	0.576436	0.340198	-0.263907	0.775648	0.806377	0.150692	0.0129164	0.99977	yes
protein_coding	RAD54L	ENSG00000085999.11	-1.05685	0.000189772	-0.377697	0.982295	-0.140266	0.839174	0.514474	0.347956	-0.319789	0.582898	-0.341518	0.661914	-0.077446	0.985026	0.0143619	0.99977	yes
protein_coding	HR	ENSG00000168453.14	1.24338	0.0411714	-0.313784	1	0.172499	0.916192	-0.862067	0.385071	0.228572	0.917838	1.15582	0.0857713	0.0292863	0.999825	0.0160928	0.99977	yes
protein_coding	ST8SIA2	ENSG00000140557.11	-1.93967	0.0309126	0.432811	1	-1.18518	0.354407	-0.225267	0.960077	-0.11545	0.974899	1.1382	0.595912	-0.179595	0.988292	0.0172495	NA	yes
protein_coding	CDC6	ENSG00000094804.10	-1.16883	6.12699e-10	-0.327404	0.843093	-0.68661	0.0017661	0.173665	0.789371	-0.595289	0.0125971	-0.469565	0.188882	-0.411525	0.221812	0.0173915	0.99977	yes
protein_coding	TMEM179	ENSG00000258986.6	1.5175	6.15087e-06	0.375809	1	0.371814	0.593631	0.318027	0.712597	0.804603	0.101356	0.480505	0.453239	0.188677	0.95075	0.0176099	0.99977	yes
protein_coding	DGKB	ENSG00000136267.13	-1.05989	0.00223747	-0.0091296	1	-0.318074	0.633313	0.0517203	0.974836	-0.0974667	0.9441	0.160298	0.894952	0.351397	0.766528	0.0182818	0.99977	yes
protein_coding	MROH9	ENSG00000117501.14	3.83486	0.0336368	-0.0553716	NA	0.863918	NA	-0.244712	NA	0.850957	NA	-0.411959	NA	2.1185	NA	0.0198526	NA	yes
lincRNA	AC110741.1	ENSG00000253593.2	2.61088	1.88908e-05	0.355009	1	0.207077	0.915511	0.653089	0.559142	1.27166	0.20046	1.1325	0.123515	0.941074	0.584372	0.0200834	0.99977	yes
protein_coding	VMP1	ENSG00000062716.12	-1.06048	4.28504e-11	0.0348522	1	-0.107632	0.789771	-0.0929766	0.871515	0.175436	0.649266	0.365309	0.138861	-0.0202375	0.997929	0.020369	0.999343	yes
protein_coding	CTSF	ENSG00000174080.10	1.02428	0.00111905	0.0231086	1	0.135025	0.869959	0.0285738	0.984434	0.0443935	0.97687	-0.0399247	0.982217	0.0988965	0.980385	0.0216449	0.99977	yes
protein_coding	RHOU	ENSG00000116574.5	-1.55049	4.38921e-13	-0.288517	0.939789	-0.120482	0.833863	-0.381841	0.350861	0.531245	0.0928835	0.689256	0.0127894	0.416205	0.353778	0.0244375	0.99977	yes
processed_transcript	AC091057.1	ENSG00000187951.11	-1.1484	0.00960935	-0.150901	1	-0.37169	0.640401	0.533413	0.559545	-0.0432566	0.982439	-0.642234	0.502354	-0.218859	0.945919	0.0246472	0.99977	yes
protein_coding	HMGXB3	ENSG00000113716.12	-1.34244	4.95534e-22	-0.11284	1	-0.0819449	0.828437	0.0089142	0.989641	0.319375	0.148202	0.0772141	0.883384	0.0289609	0.991207	0.0248827	0.998327	yes
protein_coding	SSBP2	ENSG00000145687.16	1.53523	4.12745e-30	0.426317	0.0569733	0.380024	0.0476153	0.838861	5.6674e-09	-0.0506974	0.933693	0.236475	0.342365	-0.235419	0.522826	0.0255424	0.998327	yes
protein_coding	MBNL2	ENSG00000139793.18	1.83355	2.40977e-07	-0.0473353	1	0.390368	0.59078	0.0179268	0.991668	0.380731	0.657104	0.260285	0.80623	0.141382	0.974491	0.0263161	0.99977	yes
protein_coding	KCNH3	ENSG00000135519.7	1.23264	0.0178539	0.109543	1	-0.985436	0.264004	-0.649336	0.499215	0.0541667	0.983588	0.13971	0.945373	-0.256921	0.958146	0.0263549	0.99977	yes
protein_coding	LEF1	ENSG00000138795.9	1.60848	3.73325e-31	0.5662	0.00165425	-0.529752	0.0061551	0.364812	0.0624324	-0.849913	1.44577e-06	-0.383949	0.0475518	-0.669605	0.000480759	0.026933	0.998327	yes
lincRNA	AC006504.1	ENSG00000261770.1	-1.58381	6.951e-08	-0.00890594	1	-0.0849624	0.91711	0.209466	0.823736	0.0547891	0.969562	-0.0873858	0.948443	0.0492446	0.993616	0.0287915	0.99977	yes
protein_coding	HHIPL2	ENSG00000143512.12	-1.90228	5.8328e-11	0.099086	1	-0.0921741	0.902174	-0.112171	0.953846	0.836781	0.00593987	0.598649	0.509721	0.0439941	0.993616	0.0288237	0.99977	yes
protein_coding	KIF25	ENSG00000125337.17	3.1274	0.00677453	0.244299	NA	0.981654	NA	-0.504067	0.859961	2.08268	0.246597	0.837412	NA	1.42381	NA	0.0298845	NA	yes
protein_coding	PDK2	ENSG00000005882.11	1.27137	1.97786e-06	0.080177	1	0.0542288	0.945323	-0.0634926	0.953846	0.154414	0.860227	0.0876167	0.942172	-0.24482	0.848088	0.0305553	0.999662	yes
protein_coding	VGLL4	ENSG00000144560.14	1.49937	4.41646e-59	0.551135	7.86821e-07	0.113616	0.56764	0.281808	0.0341531	0.516166	1.35638e-06	0.682107	5.59141e-12	-0.00523328	0.999825	0.0308224	0.996996	yes
antisense	AC022167.2	ENSG00000260276.2	-1.01239	0.00323131	0.282003	1	0.761819	0.0437333	0.670293	0.222859	0.110407	0.92612	0.584689	0.324038	0.110146	0.975799	0.0313721	0.99977	yes
protein_coding	HASPIN	ENSG00000177602.5	-1.01873	0.00132536	-0.141425	1	-0.420977	0.394207	0.0639931	0.971183	-0.894831	0.0188295	-0.376801	0.722628	-0.32225	0.752391	0.0313727	0.99977	yes
protein_coding	BMF	ENSG00000104081.13	1.4693	3.42243e-34	0.309499	0.245129	0.0543624	0.879807	0.377979	0.0219736	-0.162493	0.564501	0.126148	0.703118	-0.30439	0.174339	0.0315813	0.998327	yes
protein_coding	PABPC5	ENSG00000174740.7	1.25066	9.21993e-10	0.396471	0.519904	-0.291178	0.46314	0.303844	0.448211	0.238201	0.627336	0.449316	0.130608	0.0303981	0.994671	0.0316116	0.998327	yes
protein_coding	KCNK9	ENSG00000169427.7	2.03393	0.0026068	-0.0511105	1	0.714788	0.602148	0.358664	0.853066	-0.461313	0.850079	0.367129	0.855068	-0.381827	0.958063	0.0317973	NA	yes
protein_coding	TFPI	ENSG00000003436.15	-1.10822	0.0010727	0.0458831	1	0.0324486	0.972933	0.302573	0.724741	-0.415334	0.530586	-0.276292	0.762908	-0.0759582	0.989508	0.0325105	0.99977	yes
antisense	AC019197.1	ENSG00000236283.4	2.10387	4.90618e-13	0.233536	1	-0.0913035	0.924228	0.0683623	0.950111	0.913559	0.0258383	0.851843	0.00637905	0.00981072	0.999825	0.0329818	0.998867	yes
protein_coding	ZNF75D	ENSG00000186376.14	-1.09288	0.00134682	0.0309721	1	-0.0270367	0.977105	0.00818159	0.996735	0.0269571	0.987339	0.172937	0.877361	-0.0635133	0.991207	0.0351523	0.99977	yes
protein_coding	CTIF	ENSG00000134030.13	1.09762	8.11238e-09	0.204334	1	-0.153007	0.737611	0.0945879	0.886503	0.0100139	0.993149	0.223752	0.613575	-0.348254	0.434995	0.035285	0.998327	yes
protein_coding	IMPDH1	ENSG00000106348.17	-1.13433	4.00534e-07	-0.264719	1	-0.0732372	0.907523	-0.19021	0.774607	-0.107826	0.891196	-0.111836	0.894147	-0.319769	0.600366	0.0362164	0.998327	yes
protein_coding	PMAIP1	ENSG00000141682.11	-1.01469	0.00741615	-0.140276	1	-0.318944	0.659874	-0.0783437	0.959878	-0.130165	0.923637	-0.428208	0.602489	-0.0210876	0.999825	0.0379792	0.99977	yes
protein_coding	SUSD4	ENSG00000143502.14	1.75478	1.93465e-25	-0.0141327	1	-0.306173	0.330702	-0.195742	0.625914	0.060628	0.938442	0.34121	0.202119	-0.0266194	0.994671	0.039245	0.998327	yes
lincRNA	AC008736.1	ENSG00000267475.1	-1.63616	4.94698e-08	0.0789335	1	-0.0646507	0.939146	0.0935876	0.947868	-0.00190608	0.999965	0.42169	0.57486	-0.243119	0.873127	0.0396734	0.999494	yes
protein_coding	FAM198A	ENSG00000144649.8	1.22566	0.00400496	0.217149	1	-0.105727	0.933517	0.444093	0.58278	-0.143145	0.938025	0.417059	0.626485	-0.517828	0.753872	0.0400325	0.99977	yes
protein_coding	SPATA6L	ENSG00000106686.16	-1.66384	0.000158671	-0.025622	1	-0.316197	0.717591	0.246695	0.878876	-0.43208	0.633529	-0.174491	0.936052	-0.895606	0.201247	0.0410001	0.99977	yes
protein_coding	ADCY7	ENSG00000121281.12	1.64011	1.73521e-17	-0.218951	0.911771	-0.649234	0.0472076	-0.408772	0.0824927	0.0341905	0.976835	0.0892686	0.873706	-0.11219	0.958146	0.0411512	0.998327	yes
antisense	ADPGK-AS1	ENSG00000260898.5	-1.01302	0.0118206	-0.472579	1	-0.14204	0.878961	-0.80443	0.333769	-0.0441086	0.979817	-0.0629148	0.98077	0.0772647	0.990914	0.0429684	0.99977	yes
protein_coding	H2AFY2	ENSG00000099284.13	1.16041	4.70979e-12	0.16033	1	0.0957965	0.833863	0.129639	0.805227	-0.137367	0.77983	-0.0482619	0.953371	-0.0957799	0.950273	0.0433382	0.998327	yes
sense_intronic	EIPR1-IT1	ENSG00000224885.1	1.52857	0.00201297	0.575355	0.911771	-0.0383494	0.980314	0.0584872	0.978474	-0.296159	0.864187	-0.275671	0.857124	0.480245	0.816252	0.0437919	0.99977	yes
protein_coding	SMIM31	ENSG00000248771.5	-2.30153	2.37605e-06	-0.128062	1	-0.552314	0.474902	-1.12429	0.274549	-1.00612	0.112123	-0.836471	0.489156	-0.485627	0.741166	0.0442042	0.99977	yes
protein_coding	SLC1A3	ENSG00000079215.13	-1.91617	0.0242786	0.276324	1	-0.633658	0.659412	0.337411	0.899205	-0.56666	0.754984	-0.00743357	0.999292	0.254466	0.974167	0.0444396	NA	yes
protein_coding	RIPOR3	ENSG00000042062.11	2.56725	3.53485e-09	0.570791	0.689411	0.380533	0.749407	-0.0625386	0.969582	0.591718	0.591488	0.331273	0.717477	0.739218	0.567039	0.0444894	0.998867	yes
antisense	AC097461.1	ENSG00000261428.2	-1.2182	0.028368	-1.02731	0.675145	0.196896	0.874391	0.599597	0.618745	-0.221905	0.892064	0.462951	0.753598	0.185542	0.970764	0.0445597	0.99977	yes
protein_coding	FOXL2	ENSG00000183770.6	1.15743	0.00479697	-0.0067498	1	-0.114863	0.919129	-0.231169	0.85236	0.38543	0.688069	0.454166	0.587251	0.464661	0.728359	0.0446855	0.999343	yes
protein_coding	SLC4A4	ENSG00000080493.16	-1.01475	1.40993e-05	-0.0762944	1	-0.814195	0.00211699	-0.626871	0.0525935	-0.187831	0.757729	-0.520871	0.134565	-0.159023	0.919527	0.0453253	0.998327	yes
protein_coding	AADAT	ENSG00000109576.13	-1.64057	2.21343e-30	0.0764574	1	-0.561244	0.000992506	0.0240801	0.975973	-0.250282	0.34055	-0.41661	0.0660676	0.024247	0.993855	0.0457827	0.998327	yes
protein_coding	NSMAF	ENSG00000035681.8	-1.0387	3.51502e-06	0.136674	1	0.0796759	0.899515	0.0656648	0.942967	-0.00601399	0.997025	0.0197807	0.988012	-0.266561	0.721435	0.0459533	0.998327	yes
antisense	AC027237.3	ENSG00000259426.5	-2.02131	0.0195368	-1.15261	0.958126	0.349737	0.828099	-0.230704	0.945446	0.642659	0.660001	0.368634	NA	0.310224	NA	0.0462957	NA	yes
protein_coding	LMO7	ENSG00000136153.19	-1.57518	7.99018e-08	0.0210799	1	0.388541	0.453035	0.158297	0.878876	0.289235	0.677939	0.29699	0.706317	-0.321443	0.760176	0.0473636	0.998327	yes
protein_coding	DMKN	ENSG00000161249.20	1.37534	0.0427869	0.335987	1	0.270863	0.879497	-0.316819	0.874866	1.48221	0.0799233	0.556595	0.69727	0.604108	0.828198	0.0476723	0.99977	yes
protein_coding	MMP16	ENSG00000156103.15	1.21876	0.00416091	0.267664	1	-0.0385894	0.973512	0.351193	0.749477	-0.0502631	0.980305	0.054403	0.981646	0.0784705	0.991207	0.0478595	0.999343	yes
protein_coding	MFSD4A	ENSG00000174514.12	1.68351	1.00444e-10	0.362447	0.789781	-0.026821	0.975217	-0.113445	0.895451	0.29737	0.66416	0.362267	0.422245	0.44038	0.542516	0.048193	0.998327	yes
TEC	BX537318.2	ENSG00000280424.1	-2.14226	1.88308e-08	-0.766055	1	0.544395	0.314366	-0.419595	0.849918	0.701645	0.166575	0.364392	0.862345	-0.319523	0.833289	0.0489521	0.99977	yes
protein_coding	CTTNBP2	ENSG00000077063.10	1.45888	0.0214333	-0.0392922	1	1.18266	0.173443	0.476043	0.563222	0.431691	0.822735	-0.406791	0.697405	1.2304	0.243413	0.050996	0.998867	yes
processed_pseudogene	GAPDHP71	ENSG00000213376.4	2.51671	0.0366181	-0.718767	1	2.13465	0.190367	1.09317	0.455963	1.51399	0.504154	0.629768	0.770415	1.68118	0.559562	0.05111	NA	yes
TEC	AP001273.1	ENSG00000279696.1	-1.15901	0.0359527	-0.0481343	1	-0.198884	0.874083	0.362986	0.796037	-0.130581	0.946767	0.644426	0.502354	-0.226257	0.958146	0.0521467	0.99977	yes
protein_coding	MORC4	ENSG00000133131.14	-1.1401	8.97333e-08	-0.0612667	1	-0.308315	0.407424	-0.1958	0.743613	0.453719	0.163223	-0.0952588	0.909875	-0.0111727	0.999825	0.0534585	0.998327	yes
protein_coding	MPHOSPH9	ENSG00000051825.14	-1.35891	0.00134597	-0.160021	1	0.166224	0.878861	-0.0511713	0.979955	0.23413	0.856881	-0.0238804	0.991711	0.260229	0.929548	0.0540223	0.998867	yes
protein_coding	KLHDC9	ENSG00000162755.13	1.0198	0.00026404	0.0826154	1	-0.095116	0.903335	-0.0360151	0.978474	-0.0565771	0.965273	-0.244261	0.742797	-0.0277668	0.998804	0.0543693	0.998327	yes
protein_coding	SVIL	ENSG00000197321.14	1.0934	1.88162e-08	0.346655	0.616006	-0.238248	0.548772	-0.348612	0.298565	-0.0195411	0.985374	-0.176649	0.73273	-0.00853427	0.999825	0.0563571	0.998118	yes
antisense	AC245452.1	ENSG00000224086.5	1.15123	0.000855859	-0.121224	1	0.0634461	0.952138	0.0866308	0.942801	-0.0262463	0.989255	-0.194173	0.849752	0.19015	0.950449	0.0570781	0.998327	yes
protein_coding	ZNF467	ENSG00000181444.12	1.0924	4.62271e-07	0.0893873	1	-0.192128	0.685216	-0.327883	0.446575	0.30683	0.475953	-0.0034151	0.997961	-0.125366	0.946324	0.0582637	0.998327	yes
protein_coding	UPK3A	ENSG00000100373.9	1.13541	0.000186567	-0.297628	1	0.376258	0.497366	-0.0643506	0.959878	0.211891	0.810267	-0.0860368	0.947547	0.319225	0.772584	0.0601317	0.998327	yes
antisense	AC007388.1	ENSG00000231312.6	1.00949	1.52563e-06	0.0282747	1	0.409839	0.21906	-0.0314321	0.971776	0.101337	0.902136	-0.229719	0.598544	0.254711	0.744043	0.060493	0.996836	yes
protein_coding	ATRNL1	ENSG00000107518.17	-2.17476	7.76413e-13	0.372994	1	0.11269	0.87622	-0.751824	0.3764	0.750289	0.0255547	0.268541	0.844246	0.378261	0.594368	0.0605903	0.998616	yes
protein_coding	SNAI2	ENSG00000019549.11	-1.43832	0.000117615	-0.519989	1	0.738702	0.122594	-0.703735	0.661822	0.714759	0.167568	0.5689	0.703752	0.893208	0.0767291	0.062142	0.99977	yes
antisense	AC106047.1	ENSG00000240005.5	1.22256	0.0430568	0.136109	1	0.821647	0.378278	0.675064	0.526668	0.39219	0.814239	-0.447052	0.774984	0.867068	0.516557	0.0625807	0.999343	yes
protein_coding	PIK3IP1	ENSG00000100100.12	1.47077	2.37259e-12	-0.0598178	1	-0.111431	0.847912	-0.0838559	0.919911	-0.252877	0.605287	-0.312827	0.464712	-0.0435822	0.991207	0.0628311	0.998118	yes
protein_coding	RGS10	ENSG00000148908.14	1.18049	2.87937e-05	-0.0257648	1	-0.305186	0.585478	-0.264627	0.71918	-0.169151	0.850136	-0.420562	0.424528	0.268781	0.823344	0.066808	0.998327	yes
protein_coding	PCDHB13	ENSG00000187372.11	1.04597	1.46593e-08	0.378622	0.435614	-0.473708	0.0869793	-0.212874	0.618766	-0.239862	0.575514	-0.0384722	0.96952	0.112893	0.945919	0.0673919	0.996199	yes
protein_coding	FAM198B	ENSG00000164125.15	1.70577	1.05117e-07	0.0925718	1	-0.146171	0.869881	0.0293146	0.985053	0.507891	0.388913	0.148941	0.905204	0.345483	0.773612	0.0680996	0.998327	yes
lincRNA	LINC00471	ENSG00000181798.2	-1.50275	0.00238711	0.254913	1	0.32551	0.733674	0.535995	0.652486	-0.330174	0.785387	-0.105144	0.970958	-0.655448	0.568539	0.069467	0.998867	yes
protein_coding	SMS	ENSG00000102172.15	-1.71329	3.83834e-58	-0.0648099	1	0.00184484	0.995613	0.0502179	0.910677	0.0674228	0.856642	-0.373865	0.0110645	0.522377	5.97595e-05	0.0697639	0.973006	yes
antisense	AC015987.1	ENSG00000224746.1	2.50348	5.47915e-05	-0.0319667	1	1.11859	0.274647	0.0894226	0.966605	-0.0544647	0.988971	0.719224	0.384177	1.1948	0.364775	0.0707682	0.998327	yes
protein_coding	TAB3	ENSG00000157625.15	-1.06911	0.00198325	-0.0946972	1	-0.194731	0.813238	0.01808	0.990991	-0.125699	0.920547	-0.0972182	0.946725	-0.0563159	0.993616	0.0708194	0.998327	yes
protein_coding	C1orf53	ENSG00000203724.10	1.54862	2.99181e-06	0.0190257	1	0.0534673	0.957887	0.236865	0.814259	-0.242524	0.807196	-0.0292333	0.988012	0.116323	0.979079	0.0709183	0.998327	yes
protein_coding	ZNF613	ENSG00000176024.17	-1.07195	0.000448351	-0.0595526	1	0.778664	0.037327	0.00154867	0.999984	0.249788	0.744586	-0.251277	0.765487	0.501084	0.441827	0.0711323	0.998327	yes
protein_coding	LYPD6B	ENSG00000150556.16	2.28682	8.90192e-13	-0.132953	1	-0.578696	0.431663	-0.699688	0.070855	-0.385744	0.702491	-0.826757	0.0213122	0.403355	0.766055	0.0711552	0.998327	yes
TEC	AC009303.4	ENSG00000279227.1	1.64346	0.00504332	0.0317072	1	0.509767	0.689662	0.390209	0.76449	0.0957676	0.975156	-0.10223	0.969037	0.0739457	0.997929	0.0730979	0.998327	yes
antisense	DNAJC27-AS1	ENSG00000224165.5	1.57679	0.00034911	0.0976889	1	0.560383	0.486996	0.739473	0.326921	0.283964	0.837091	-0.127361	0.948154	-0.30763	0.925278	0.0732403	0.998327	yes
protein_coding	PRAC2	ENSG00000229637.3	1.14817	0.00240273	-0.00958039	1	-0.0284251	0.979212	-0.0572924	0.97366	-0.27439	0.786729	-0.279935	0.794305	0.13776	0.975012	0.0746496	0.998327	yes
protein_coding	TNNT2	ENSG00000118194.18	-1.23996	0.0065846	-0.170035	1	0.605511	0.260227	0.571612	0.392864	0.608371	0.293732	-0.131861	0.93782	0.53503	0.536699	0.0754267	0.998327	yes
protein_coding	ITGB4	ENSG00000132470.13	1.16271	2.42006e-08	-0.0424847	1	-0.35861	0.325088	-0.521814	0.0727862	0.590854	0.0375046	0.264351	0.545094	0.21782	0.803296	0.0758657	0.996199	yes
protein_coding	EFHC2	ENSG00000183690.12	1.34554	4.53881e-07	0.154399	1	-0.273541	0.661571	-0.5174	0.207232	0.599166	0.153739	0.347454	0.481547	0.64645	0.157309	0.0760854	0.996894	yes
protein_coding	HLA-B	ENSG00000234745.10	1.00427	6.79809e-05	-0.0737552	1	-0.015366	0.983402	-0.0104779	0.99402	0.18887	0.783783	0.0277084	0.985995	0.0845991	0.979214	0.0762812	0.996836	yes
protein_coding	TWISTNB	ENSG00000105849.5	-1.00995	0.0112913	-0.257067	1	-0.104558	0.918946	0.0465278	0.979955	0.0577086	0.974899	0.0260984	0.989737	0.516312	0.602958	0.0775226	0.998327	yes
protein_coding	TCEA2	ENSG00000171703.16	1.0324	0.000574477	0.142806	1	0.282429	0.633313	0.186013	0.840907	-0.295571	0.666844	-0.527353	0.271304	0.0523626	0.992971	0.0781395	0.998327	yes
lincRNA	AL355001.2	ENSG00000275964.1	1.04008	0.0401208	0.0198016	1	0.47739	0.603465	0.302819	0.830626	0.143591	0.940881	-0.209074	0.905784	-0.0595756	0.996864	0.0794289	0.998327	yes
protein_coding	FMO5	ENSG00000131781.12	-1.33548	0.00024657	-0.260575	1	0.487295	0.409964	-0.315253	0.752676	0.724098	0.159522	0.338194	0.717164	0.0187065	0.999825	0.0807449	0.998327	yes
protein_coding	BRIP1	ENSG00000136492.8	-1.00731	0.0156742	0.12425	1	-0.0879412	0.935491	0.60172	0.424035	-0.229474	0.847418	0.278437	0.823973	0.0531257	0.994656	0.0810044	0.998327	yes
protein_coding	COL4A6	ENSG00000197565.15	-1.36248	1.54046e-08	-0.012113	1	0.43871	0.164958	0.606463	0.184376	0.0173317	0.988267	0.541315	0.266185	-0.0114623	0.999825	0.0810455	0.998327	yes
protein_coding	TMPRSS2	ENSG00000184012.11	-2.08489	1.4604e-94	-0.604441	5.6689e-06	-0.680559	1.11638e-09	-0.708925	2.56807e-09	0.116652	0.650742	-0.292267	0.0659194	-0.118135	0.772149	0.0820939	0.941425	yes
TEC	AP001528.3	ENSG00000280339.1	2.3065	5.04308e-05	0.891224	0.527317	-0.186241	0.919126	0.291263	0.849019	0.328757	0.874056	0.557823	0.59709	0.135636	0.991207	0.0823564	0.998327	yes
protein_coding	PCTP	ENSG00000141179.13	-1.25723	5.49437e-17	-0.185716	1	0.732439	2.54856e-06	-0.0689851	0.914827	0.0803261	0.873298	-0.18791	0.647012	-0.166303	0.761138	0.0829211	0.988617	yes
protein_coding	2004-09-01	ENSG00000108387.14	1.60298	0.00979212	0.235539	1	0.0087528	0.996667	-0.543367	0.695158	0.744029	0.555695	0.235415	0.907417	0.395864	0.931074	0.0838218	0.998327	yes
protein_coding	C19orf48	ENSG00000167747.14	-1.20422	2.23757e-07	-0.138169	1	0.378801	0.318635	0.223093	0.730746	-0.181037	0.77983	-0.388064	0.379718	0.117624	0.958146	0.0838678	0.996199	yes
protein_coding	ENHO	ENSG00000168913.6	1.56003	0.000268698	0.0191142	1	0.104042	0.933306	-0.257353	0.850042	0.201465	0.895595	-0.242645	0.862796	0.24585	0.945919	0.0853883	0.998327	yes
transcribed_processed_pseudogene	AC090607.2	ENSG00000259562.2	-1.01641	0.0440004	0.235637	1	0.32072	0.738482	0.486719	0.634257	-0.41201	0.702491	0.404426	0.729667	-0.0236882	0.999825	0.0858868	0.998327	yes
protein_coding	TMEM59L	ENSG00000105696.8	1.44649	1.1822e-07	0.0860214	1	-0.106485	0.892559	0.00972045	0.994685	-0.0117893	0.994962	-0.0469569	0.977202	0.0307456	0.997929	0.0862952	0.996836	yes
lincRNA	LINC01963	ENSG00000260804.3	-1.04582	0.000470047	-0.016996	1	-0.338903	0.522923	-0.0977056	0.931737	-0.0717324	0.952467	-0.306918	0.675284	-0.0736292	0.987367	0.0888063	0.996836	yes
protein_coding	PRRT3	ENSG00000163704.11	1.38592	3.15247e-08	-0.0209484	1	0.511862	0.181656	0.0942371	0.921718	-0.0594467	0.960756	0.148149	0.858961	-0.199965	0.897825	0.0893713	0.996199	yes
unprocessed_pseudogene	AC233699.1	ENSG00000261499.2	-3.82185	0.0476671	1.13333	NA	-2.29602	NA	1.36766	NA	-2.32578	NA	0.896836	NA	-0.817832	NA	0.0894514	NA	yes
protein_coding	KHDRBS3	ENSG00000131773.13	1.29138	2.53329e-19	0.0231403	1	-0.64472	0.000580254	-0.488605	0.00795143	0.282128	0.285673	0.226236	0.410106	0.349527	0.197939	0.0897377	0.966949	yes
protein_coding	WLS	ENSG00000116729.13	1.1447	3.31484e-13	0.286845	0.633788	-0.642714	0.00105672	0.0507709	0.937958	0.0102912	0.991646	-0.129549	0.78668	-0.337137	0.299132	0.0900872	0.978741	yes
protein_coding	AXDND1	ENSG00000162779.21	-2.12744	0.000346612	-0.431556	1	0.129424	0.919659	0.491812	0.732929	-0.0362959	0.988267	-0.151206	0.955695	-0.58809	0.705701	0.0905303	0.998327	yes
lincRNA	LINC01191	ENSG00000234199.2	-4.2893	0.0161688	-1.8028	NA	-1.15177	NA	-2.76427	NA	-1.29424	NA	-0.119083	NA	-0.405115	NA	0.0911219	NA	yes
protein_coding	FUT8	ENSG00000033170.16	1.3314	3.7848e-08	0.403465	0.691479	-0.106776	0.87622	0.075057	0.938426	0.00276056	0.999923	0.289482	0.595426	-0.118709	0.958212	0.09227	0.996199	yes
snoRNA	SNORD14A	ENSG00000272034.1	-1.55089	0.0313314	0.609707	1	-0.904595	0.387339	0.802105	0.620675	-1.2126	0.229759	0.706584	0.699718	-0.180591	0.982899	0.0930812	NA	yes
protein_coding	CTBP1	ENSG00000159692.15	1.33322	6.76232e-15	0.0928331	1	0.110072	0.804726	0.16013	0.746341	-0.0809908	0.902038	0.0523702	0.947876	0.23042	0.6782	0.0940903	0.984307	yes
protein_coding	OFD1	ENSG00000046651.14	-1.03645	0.0259065	0.357619	1	0.116814	0.920849	0.348666	0.775874	0.2445	0.856456	0.579796	0.500621	-0.0638269	0.993855	0.0944262	0.998327	yes
protein_coding	CFD	ENSG00000197766.7	1.51045	0.00021748	-0.200213	1	-0.14848	0.901658	-0.210744	0.876166	0.389605	0.700611	0.26011	0.83891	0.536972	0.655305	0.0962521	0.998327	yes
protein_coding	QPRT	ENSG00000103485.17	2.2322	0.0468807	2.01713	NA	-0.949795	NA	0.344896	NA	0.143233	NA	1.65064	NA	-0.000547041	NA	0.0975586	NA	yes
protein_coding	KCNN4	ENSG00000104783.12	4.62586	0.00670993	-0.74436	NA	0.924701	NA	-0.816068	NA	2.73611	NA	-0.728033	NA	1.85368	NA	0.0976302	NA	yes
antisense	COLCA1	ENSG00000196167.9	1.36957	8.66392e-09	0.403227	0.706066	0.339357	0.426599	0.30394	0.571204	0.412507	0.325858	0.132976	0.873712	0.368083	0.55477	0.0978825	0.996199	yes
antisense	AC022167.1	ENSG00000259939.1	-2.20203	0.00597044	0.332307	1	0.500431	0.669235	1.44066	0.22515	-0.401629	0.822	1.2628	NA	-0.829416	NA	0.0979079	NA	yes
protein_coding	INSIG2	ENSG00000125629.14	1.06484	0.000627397	0.235691	1	-0.10462	0.903335	-0.152852	0.879277	0.315333	0.65193	0.00965536	0.996213	0.344818	0.740745	0.0992473	0.996199	yes
protein_coding	AZGP1	ENSG00000160862.12	-1.72611	7.63521e-18	-0.122812	1	0.283009	0.45043	-0.277021	0.582259	-0.408714	0.223534	0.143038	0.849234	0.335542	0.509247	0.0993106	0.991566	yes
protein_coding	HK2	ENSG00000159399.9	-1.12387	1.25501e-17	-0.239879	0.730584	0.13971	0.607265	0.153178	0.66962	-0.106936	0.77037	0.379732	0.0521557	-0.00278857	0.999825	0.0995776	0.95134	yes
protein_coding	RCOR2	ENSG00000167771.5	1.72925	1.49527e-12	0.00493312	1	0.0343307	0.964787	-0.43952	0.295705	0.228976	0.74801	-0.211438	0.753083	0.262301	0.816206	0.0997802	0.996199	yes
protein_coding	SKA1	ENSG00000154839.9	-1.27581	8.47288e-05	-0.22555	1	-0.514674	0.279024	0.646103	0.335863	-0.518013	0.31481	-0.481177	0.625422	-0.195387	0.926956	0.101136	0.998327	yes
protein_coding	ING4	ENSG00000111653.19	1.00794	2.02994e-07	0.174848	1	0.381298	0.195058	0.193205	0.702288	0.129844	0.832035	-0.189966	0.712581	0.0510051	0.987913	0.101753	0.9848	yes
protein_coding	RNF165	ENSG00000141622.13	1.41848	0.00132889	0.134793	1	0.752471	0.265549	0.199262	0.879277	0.758528	0.298806	0.0765989	0.972305	0.503104	0.741051	0.103499	0.998327	yes
protein_coding	BUB1B	ENSG00000156970.12	-1.09749	0.0151985	-0.143406	1	-0.243582	0.814842	0.321139	0.796443	-0.316977	0.780271	-0.1557	0.928839	-0.232373	0.946377	0.104045	0.998327	yes
antisense	ARRDC1-AS1	ENSG00000203993.4	1.13517	4.52821e-06	0.127639	1	0.323832	0.478833	0.259791	0.665265	0.00037005	0.999965	0.0883819	0.933119	0.201644	0.884775	0.104815	0.993701	yes
lincRNA	AL138781.1	ENSG00000260193.1	2.53362	0.0118961	-0.779767	1	2.07271	0.115309	-0.0276738	0.99447	1.47283	0.411425	-0.934114	NA	2.29054	NA	0.104971	NA	yes
processed_transcript	FAM182A	ENSG00000125804.13	4.70235	0.0119142	-0.53153	NA	1.7498	NA	-1.72736	NA	0.931128	NA	0.0556916	NA	1.66023	NA	0.105144	NA	yes
protein_coding	ELFN2	ENSG00000166897.14	1.47056	1.43976e-14	-0.152563	1	-0.0163852	0.979704	-0.396228	0.176921	-0.119901	0.867153	0.000535967	0.999644	0.173462	0.879769	0.105486	0.976659	yes
protein_coding	IL36G	ENSG00000136688.10	1.71499	0.00448175	-0.213979	1	-0.694946	0.611363	-1.29701	0.0616593	-0.0583056	0.985405	-0.312149	0.845621	0.726867	0.704497	0.105634	0.998327	yes
protein_coding	SLC39A13	ENSG00000165915.13	1.15451	2.28971e-05	-0.0140278	1	0.0881981	0.907523	-0.0707085	0.948879	-0.616663	0.127679	-0.705146	0.0533377	0.0837125	0.983086	0.105954	0.996199	yes
protein_coding	GALNT14	ENSG00000158089.14	1.33199	0.00413132	-0.286911	1	-0.237441	0.852158	-0.201217	0.889182	-0.125013	0.951192	0.334971	0.774984	-0.393296	0.881989	0.106818	0.998327	yes
protein_coding	MCC	ENSG00000171444.17	2.58053	2.84152e-22	0.314952	0.83127	0.107064	0.907523	0.0403251	0.96786	0.0481179	0.977224	0.137705	0.849752	0.243367	0.900448	0.108615	0.988173	yes
protein_coding	ST7	ENSG00000004866.20	1.6687	6.5557e-37	0.097962	1	0.0031178	0.994644	0.323313	0.124085	-0.257375	0.281824	-0.205842	0.45367	0.370133	0.0855922	0.109144	0.923533	yes
protein_coding	EME1	ENSG00000154920.14	-1.02429	0.000377477	-0.321686	1	-0.108128	0.881288	0.185456	0.849918	-0.39987	0.427782	-0.802319	0.0770337	-0.107083	0.971441	0.109201	0.996199	yes
protein_coding	MID1	ENSG00000101871.14	1.40808	4.9911e-07	0.400597	0.855275	-0.0141766	0.987047	0.33236	0.604205	0.409828	0.449057	0.412333	0.44434	0.385902	0.634352	0.109311	0.996199	yes
protein_coding	HLA-DPB1	ENSG00000223865.10	4.43712	0.0205512	-0.39612	NA	3.23329	NA	1.89384	NA	2.55667	NA	1.81151	NA	4.28847	NA	0.109642	NA	yes
protein_coding	SCAMP5	ENSG00000198794.11	1.16937	8.40926e-07	0.0383411	1	-0.0705298	0.917573	-0.135804	0.864258	-0.145169	0.85184	-0.145385	0.855655	0.102906	0.967205	0.109659	0.990748	yes
antisense	TMEM51-AS1	ENSG00000175147.12	1.03907	0.0366349	-0.169441	1	-0.997544	0.218911	-0.161262	0.915136	-0.919161	0.307528	-0.0911768	0.964313	-0.674066	0.657924	0.10987	0.998327	yes
processed_pseudogene	RPL24P2	ENSG00000235065.1	1.47618	6.8562e-05	0.0983643	1	0.890266	0.0771186	-0.00915771	0.996721	0.686364	0.269833	-0.339389	0.736952	0.945876	0.0955839	0.110349	0.997004	yes
protein_coding	ISL2	ENSG00000159556.9	1.83278	0.000325661	0.0381333	1	1.05747	0.143447	-0.124276	0.947126	0.13312	0.953444	-0.0942541	0.96952	0.204305	0.973369	0.11101	0.998327	yes
protein_coding	TMEM176A	ENSG00000002933.8	2.20113	0.0250075	-0.387048	1	-0.51852	0.847912	-2.01694	0.193609	-0.914032	0.745106	-0.0841139	NA	0.0678492	NA	0.111648	NA	yes
antisense	MGC16275	ENSG00000246731.2	1.05742	0.000421277	0.103406	1	0.145736	0.859733	0.237993	0.767961	0.147645	0.890352	0.517046	0.262867	-0.0090976	0.999825	0.112947	0.996199	yes
protein_coding	ST3GAL5	ENSG00000115525.17	1.02346	9.79173e-11	0.0239902	1	0.10685	0.798556	0.301443	0.222407	-0.153351	0.730643	0.18309	0.598154	-0.124565	0.909887	0.113288	0.932169	yes
protein_coding	AK8	ENSG00000165695.9	1.15379	0.0114495	0.113111	1	0.157497	0.899375	-0.0836134	0.967121	-0.0608016	0.977992	-0.448602	0.699174	0.402928	0.831057	0.113372	0.998327	yes
protein_coding	ZBTB16	ENSG00000109906.13	-1.35571	1.14929e-19	-0.420519	0.231639	0.202053	0.473377	-0.121528	0.816449	0.109668	0.809833	-0.0735885	0.910512	0.0338541	0.991207	0.114188	0.952287	yes
protein_coding	RIBC1	ENSG00000158423.16	1.17915	3.13034e-06	0.168249	1	0.133871	0.852611	-0.296571	0.582259	0.322675	0.570498	-0.305785	0.568738	-0.0228377	0.999825	0.114635	0.989443	yes
antisense	KRTAP5-AS1	ENSG00000233930.3	1.18168	4.62602e-05	0.310272	1	0.0315443	0.971746	0.236142	0.753968	-0.708051	0.12915	-0.0821938	0.9464	-0.0701133	0.99035	0.116045	0.993056	yes
processed_pseudogene	RPL10AP6	ENSG00000226360.5	1.39453	0.024307	-0.341408	1	0.0998984	0.953855	0.378587	0.829381	-0.0744026	0.980305	-0.961717	0.380624	1.19967	0.229819	0.11708	0.998327	yes
protein_coding	DNAH2	ENSG00000183914.14	1.05699	0.00113638	0.155421	1	0.327441	0.618195	0.209261	0.816815	-0.703667	0.213279	-0.162634	0.877168	0.169189	0.954481	0.118072	0.996199	yes
protein_coding	TUBG2	ENSG00000037042.8	1.11068	8.88368e-08	0.277335	0.922907	0.240896	0.556846	0.132134	0.848161	0.206705	0.691419	0.361982	0.315112	0.229831	0.766528	0.118507	0.978741	yes
lincRNA	AL133372.2	ENSG00000248975.2	1.29443	0.0178119	-0.0158156	1	0.624332	0.524518	0.212579	0.901932	1.09349	0.146674	0.908266	0.21232	0.0196368	0.999825	0.118566	0.998327	yes
protein_coding	MARCH1	ENSG00000145416.13	1.05872	0.0109927	0.28044	1	0.0401754	0.972933	-0.149162	0.915107	-0.0440711	0.982646	0.372303	0.683377	0.0645126	0.993855	0.118879	0.996199	yes
protein_coding	DPYSL5	ENSG00000157851.16	1.54203	4.15153e-10	0.0951549	1	-0.396657	0.373833	-0.0561743	0.958539	0.334842	0.528762	0.100451	0.921532	-0.0617638	0.989381	0.12079	0.989611	yes
protein_coding	C5orf30	ENSG00000181751.9	1.02098	1.29428e-05	0.152632	1	-0.457318	0.18723	0.0213139	0.985053	0.00457828	0.998168	0.355747	0.408422	0.208385	0.848106	0.121177	0.984249	yes
protein_coding	LGI4	ENSG00000153902.13	-2.65106	0.000464558	-0.485004	1	-0.780765	0.502694	-1.49523	0.302611	0.546977	0.716706	0.376054	0.878882	-0.257368	0.968309	0.12145	0.998327	yes
protein_coding	SYNPO	ENSG00000171992.12	1.6811	0.00190378	0.165106	1	0.403106	0.757325	-0.301639	0.834128	-0.237202	0.917838	-0.207368	0.907031	0.254516	0.962513	0.12187	0.998327	yes
protein_coding	LIPG	ENSG00000101670.11	-2.56865	0.000508779	-0.273142	1	-0.000645117	0.999683	0.267177	0.92973	-0.525377	0.716314	0.355712	0.904774	-0.816563	0.614319	0.122261	NA	yes
protein_coding	ARNT2	ENSG00000172379.20	1.06299	6.01038e-15	0.306321	0.381086	-0.61153	0.00016048	0.0125546	0.985053	0.0503198	0.93128	0.166022	0.610607	-0.0316309	0.991207	0.122815	0.891755	yes
protein_coding	NOP53	ENSG00000105373.18	1.08284	0.000701001	0.12534	1	-0.199963	0.788688	-0.202765	0.834232	-0.22493	0.798461	-0.28368	0.729117	0.103057	0.979556	0.122871	0.996199	yes
protein_coding	NBL1	ENSG00000158747.14	-1.68262	6.53853e-05	-0.125259	1	0.106337	0.925287	-0.431165	0.760601	0.697599	0.306614	0.290645	0.858447	0.00566727	0.999825	0.123221	0.998327	yes
protein_coding	TMEM98	ENSG00000006042.11	1.39457	1.95256e-07	0.192184	1	-0.798079	0.0178723	-0.346546	0.559142	-0.387033	0.464817	-0.243854	0.741699	-0.140815	0.954481	0.123401	0.990748	yes
lincRNA	AC009654.1	ENSG00000259223.2	4.25271	0.00116808	0.239745	1	0.010563	0.998606	0.114578	0.963791	-1.81837	0.670261	-0.672334	NA	1.99272	NA	0.123695	NA	yes
antisense	CRTC3-AS1	ENSG00000259736.1	1.33017	0.0431283	0.509702	1	0.0106945	0.995433	0.362637	0.846171	0.641249	0.654042	0.815262	0.461136	-0.533531	0.890944	0.125328	0.998327	yes
protein_coding	APBA2	ENSG00000034053.14	1.01433	1.92464e-05	-0.0183918	1	-0.351906	0.382535	-0.134094	0.86491	-0.114995	0.890352	-0.00101296	0.999306	-0.129868	0.947962	0.128563	0.980638	yes
protein_coding	BEX1	ENSG00000133169.5	1.65978	0.00698527	0.251633	1	0.246614	0.883404	0.146229	0.948355	0.177421	0.946643	-0.473051	0.773626	0.40349	0.925937	0.129659	0.998327	yes
lincRNA	AC069503.1	ENSG00000255856.2	1.38116	0.000189942	0.0133418	1	0.530879	0.414874	0.186752	0.862568	0.635607	0.320031	0.220993	0.834555	0.825579	0.188733	0.129673	0.996199	yes
protein_coding	SSTR5	ENSG00000162009.8	1.147	0.00545566	-0.355098	1	-0.506502	0.512305	-0.176818	0.894103	0.0797098	0.966546	0.405212	0.648276	-0.490028	0.725722	0.130682	0.996199	yes
protein_coding	CAPG	ENSG00000042493.15	1.07474	0.0276307	-0.00663863	1	-1.05907	0.114455	-0.542172	0.605078	-0.762305	0.361795	-0.730731	0.394952	-0.116486	0.987913	0.131161	0.998118	yes
protein_coding	TRIM45	ENSG00000134253.9	1.4363	5.01572e-24	0.260326	0.519904	-0.138723	0.700988	-0.149017	0.644134	0.400071	0.0712261	0.480842	0.00170491	0.106487	0.928337	0.131642	0.845323	yes
protein_coding	EBF2	ENSG00000221818.8	1.66409	2.92646e-13	0.621285	0.102503	0.944038	0.000485761	0.896207	0.000339782	0.243246	0.692541	0.280844	0.568036	-0.239789	0.832033	0.133557	0.971389	yes
protein_coding	KLC3	ENSG00000104892.16	1.63514	6.58324e-06	0.155714	1	-0.187959	0.848746	-0.32071	0.747308	-0.0182335	0.99338	-0.224536	0.852653	0.258081	0.915144	0.13373	0.996199	yes
protein_coding	CA11	ENSG00000063180.8	1.40238	2.98019e-05	0.439452	0.914025	0.361544	0.600955	0.414252	0.569127	0.167088	0.891196	0.129253	0.925057	-0.123556	0.978538	0.134832	0.996199	yes
processed_pseudogene	AC115990.1	ENSG00000255489.1	1.86506	0.0306579	0.669319	1	0.683094	0.711587	-0.0971397	0.97366	0.682736	0.758808	-0.00287196	0.999306	-0.0749868	0.999825	0.135204	NA	yes
protein_coding	PCDHGB6	ENSG00000253305.2	1.09627	0.00672898	0.116609	1	0.630902	0.315959	0.227959	0.825969	0.279847	0.812329	-0.0740217	0.968382	0.894438	0.15152	0.138752	0.996199	yes
protein_coding	CEACAM1	ENSG00000079385.21	1.2471	5.67265e-08	0.0473272	1	-0.64152	0.0857591	-0.270103	0.58168	0.514658	0.166575	0.308959	0.462406	0.150078	0.941405	0.139005	0.96034	yes
protein_coding	OTUD7B	ENSG00000264522.5	-1.02384	1.24021e-11	-0.0291974	1	0.411912	0.0386876	0.224235	0.485268	0.000344691	0.999965	0.116951	0.809997	-0.155839	0.802456	0.139305	0.883956	yes
protein_coding	OPHN1	ENSG00000079482.12	-1.67011	1.64247e-12	0.0994874	1	-0.398493	0.312121	-0.17896	0.814432	-0.042134	0.972638	0.0948439	0.925531	-0.0926206	0.975012	0.139563	0.978741	yes
protein_coding	HRK	ENSG00000135116.9	1.78462	9.46766e-05	0.0180487	1	-0.899004	0.3338	-0.590749	0.435571	-0.0508566	0.984581	-0.114332	0.9464	-0.235613	0.961793	0.14058	0.996199	yes
protein_coding	GLUD1	ENSG00000148672.8	-1.27524	2.92427e-54	-0.295463	0.0304864	-0.0376167	0.87622	0.27787	0.01587	0.0921706	0.65924	0.108182	0.602742	0.0309757	0.978538	0.140882	0.529041	yes
protein_coding	REEP1	ENSG00000068615.18	1.40533	1.00211e-06	0.0155252	1	0.36736	0.520179	0.160209	0.849918	0.00122749	0.999965	0.711302	0.0331815	0.101322	0.980259	0.141201	0.980783	yes
protein_coding	ORM1	ENSG00000229314.5	-1.83807	9.72086e-07	-0.319913	1	0.281626	0.705921	-1.80087	0.649603	0.752233	0.131301	-1.59499	0.709783	0.0102005	0.999825	0.142608	0.99977	yes
protein_coding	ARL14	ENSG00000179674.3	-2.87249	0.0128758	-0.107329	NA	-1.02808	NA	0.0638784	NA	-0.317291	NA	0.122572	NA	-0.207518	NA	0.143167	NA	yes
protein_coding	COL16A1	ENSG00000084636.17	2.24035	9.17218e-23	0.367014	0.666274	0.269808	0.614884	0.0645477	0.941143	0.947997	0.00124169	0.0257789	0.984333	0.531529	0.265874	0.143898	0.952651	yes
protein_coding	BEX5	ENSG00000184515.10	1.08253	0.0366168	0.380346	1	-0.00917331	0.995237	-0.342991	0.795527	-0.847335	0.388821	-0.786871	0.328134	0.745852	0.517865	0.144088	0.996199	yes
protein_coding	ITM2C	ENSG00000135916.15	1.08519	3.82011e-05	0.0544789	1	0.00954203	0.990473	0.0899241	0.930544	0.0909466	0.930459	0.0146267	0.992128	0.0963935	0.975762	0.145442	0.978741	yes
protein_coding	ZNF761	ENSG00000160336.14	-1.09258	0.00417875	0.07992	1	0.273801	0.733373	0.0737725	0.963403	0.415847	0.592669	0.339473	0.717779	0.0535784	0.993917	0.145826	0.996199	yes
protein_coding	EIF4E3	ENSG00000163412.12	1.25427	1.04434e-09	0.270728	0.89702	-0.134223	0.812421	0.125873	0.848161	0.318586	0.444709	0.205054	0.687478	0.259395	0.728359	0.146474	0.935027	yes
protein_coding	NCKAP5L	ENSG00000167566.16	1.03156	2.17099e-07	0.201173	1	-0.442284	0.147131	-0.167224	0.767961	-0.254824	0.568815	0.0214822	0.985995	-0.298094	0.601796	0.147066	0.931756	yes
protein_coding	SVBP	ENSG00000177868.11	1.00249	6.11461e-09	0.306241	0.634872	0.256628	0.421898	0.108572	0.848161	0.392817	0.148202	0.00699561	0.995138	0.43361	0.136103	0.149692	0.891434	yes
protein_coding	NAALAD2	ENSG00000077616.10	1.39059	0.0112614	0.452087	1	0.170641	0.907913	0.26034	0.870977	1.17202	0.112479	1.10529	0.0871695	0.772708	0.561164	0.150746	0.996836	yes
protein_coding	VSIR	ENSG00000107738.19	2.20688	0.00756182	0.219433	1	-0.415878	0.863336	-0.00264605	0.999984	0.531649	0.834534	1.37107	0.187824	-0.223044	0.987913	0.15239	0.998327	yes
sense_intronic	AL596325.2	ENSG00000272574.1	-1.62785	0.000347862	-0.852717	0.619683	0.375572	0.671665	0.152069	0.931737	0.264849	0.840024	0.91354	0.180459	-0.211016	0.958146	0.153247	0.996199	yes
protein_coding	TIMP2	ENSG00000035862.12	1.23905	2.89584e-10	0.170128	1	-0.909308	3.79596e-05	-0.503595	0.0791446	0.255168	0.546676	0.125281	0.853284	0.0638313	0.982496	0.154258	0.92883	yes
antisense	AP001830.1	ENSG00000255337.1	1.77474	0.00884278	0.629247	0.823771	1.47924	0.0933242	0.685926	0.38914	1.18725	0.274044	-0.322238	0.830631	1.25125	0.327961	0.154407	0.996199	yes
protein_coding	SLC35G5	ENSG00000177710.5	-1.50257	0.0481932	0.167116	1	0.300922	0.838415	-0.359576	0.883766	0.57767	0.66551	-0.0978802	0.981646	0.664869	0.728359	0.155362	NA	yes
protein_coding	CUTA	ENSG00000112514.15	1.06874	0.000716225	0.223026	1	0.0602382	0.945809	-0.0233001	0.987331	0.184321	0.848066	-0.0262453	0.988012	0.16904	0.946777	0.15564	0.985729	yes
processed_pseudogene	FTH1P8	ENSG00000219507.4	1.15419	0.00148959	0.287361	1	0.169434	0.855859	-0.00116391	0.999984	-0.0229681	0.990672	-0.353508	0.691115	0.480362	0.622284	0.158695	0.990748	yes
protein_coding	LRRC20	ENSG00000172731.13	1.30639	7.92231e-07	0.136295	1	-0.244572	0.6636	0.110544	0.913562	-0.298494	0.621855	-0.206662	0.795547	-0.379294	0.603705	0.158987	0.971118	yes
antisense	FUT8-AS1	ENSG00000276116.2	1.48045	0.00256266	0.0747907	1	0.502569	0.611034	0.405313	0.719587	0.0618072	0.980625	0.0994662	0.964326	-0.603993	0.756931	0.160483	0.996199	yes
protein_coding	CCDC102B	ENSG00000150636.17	1.16843	0.0482534	0.15824	1	-0.519626	0.685945	0.280068	0.874424	-0.173822	0.944032	-0.154441	0.948788	-0.198004	0.979088	0.160735	0.996836	yes
protein_coding	CSMD1	ENSG00000183117.18	2.23722	2.12323e-26	0.332892	0.825717	0.36013	0.329277	-0.159542	0.818937	0.340506	0.41772	0.57857	0.0565376	0.427234	0.34292	0.160859	0.941208	yes
protein_coding	CLSTN3	ENSG00000139182.14	1.18377	8.2976e-17	0.181817	0.970843	-0.188922	0.504651	0.00292688	0.997797	0.00877529	0.992044	0.185763	0.570744	-0.216401	0.598755	0.161	0.799869	yes
protein_coding	PRKN	ENSG00000185345.20	1.34537	4.25192e-07	0.281061	1	0.531206	0.213178	0.543336	0.14136	-0.437317	0.471603	-0.0263214	0.986544	-0.335913	0.763888	0.161065	0.960862	yes
transcribed_unprocessed_pseudogene	PARGP1	ENSG00000239883.8	-1.24307	0.0095833	-0.0188213	1	0.152515	0.902659	0.404781	0.742593	-0.010675	0.997337	-0.0475128	0.986544	-0.233071	0.95075	0.16142	0.996199	yes
protein_coding	BASP1	ENSG00000176788.8	1.24606	4.00872e-09	0.0558458	1	-0.252755	0.583108	-0.784157	0.00168875	0.389402	0.307534	-0.200778	0.714783	0.616122	0.0523356	0.1615	0.920128	yes
protein_coding	LRRC75A	ENSG00000181350.11	1.44895	2.56167e-07	0.0412089	1	-0.169966	0.834471	0.00823608	0.995493	0.0185471	0.991772	-0.0401468	0.979947	0.0736755	0.989282	0.16242	0.964817	yes
protein_coding	GIPR	ENSG00000010310.8	2.79103	0.00475963	0.60609	1	-0.905618	0.744468	-0.129451	0.971157	-0.301403	0.950156	0.413884	0.869531	-0.602322	0.954018	0.164038	0.998327	yes
lincRNA	AC117498.2	ENSG00000257660.5	1.37422	0.00414224	0.354169	1	0.0699993	0.960326	-0.00475407	0.999377	0.128922	0.949776	-0.250733	0.877168	0.375815	0.882212	0.165949	0.996199	yes
protein_coding	ETHE1	ENSG00000105755.7	1.12695	0.00127832	-0.0184922	1	-0.217815	0.791776	-0.0662403	0.965408	-0.200868	0.853212	-0.29253	0.755096	0.28076	0.872405	0.166848	0.988404	yes
antisense	CTBP1-AS	ENSG00000280927.1	-1.38327	2.99216e-09	0.154538	1	0.138819	0.816799	-0.331822	0.534061	0.320545	0.495504	-0.386733	0.411156	-0.156486	0.926928	0.167212	0.952452	yes
protein_coding	TFF3	ENSG00000160180.15	1.38026	0.0078488	0.144556	1	-0.123311	0.929669	-0.254058	0.878876	-0.261718	0.874056	-0.33417	0.833079	-0.0702621	0.994656	0.168949	0.996199	yes
protein_coding	MISP3	ENSG00000141854.9	1.8746	1.27548e-06	0.304286	1	-0.39804	0.640827	-0.518866	0.514801	0.555098	0.478018	0.325242	0.755375	-0.150995	0.975762	0.169285	0.990748	yes
protein_coding	PRAC1	ENSG00000159182.4	1.21493	3.82736e-05	0.047099	1	-0.724266	0.0612146	-0.599927	0.19557	-0.299624	0.662997	-0.282529	0.706984	0.138768	0.958146	0.169922	0.974075	yes
protein_coding	SH3D21	ENSG00000214193.10	-1.14218	1.18603e-07	0.0394554	1	0.776571	0.00136646	-0.218758	0.720472	0.972592	2.53143e-05	0.139653	0.856828	0.0166183	0.999825	0.170007	0.932169	yes
protein_coding	ACKR3	ENSG00000144476.5	2.14798	6.93659e-33	-0.0688462	1	-0.0851744	0.873589	0.168419	0.752676	-0.895347	3.19849e-05	-0.536029	0.0318989	-0.107924	0.947962	0.170389	0.882444	yes
protein_coding	SERPINB5	ENSG00000206075.13	1.28945	1.64761e-11	0.227993	0.988974	0.234333	0.550301	0.0232571	0.98023	-0.0865698	0.910852	0.00232546	0.998998	0.327333	0.496173	0.170952	0.883078	yes
protein_coding	GNG13	ENSG00000127588.4	1.34071	7.45297e-05	-0.122397	1	-0.140453	0.879497	-0.292606	0.752676	0.339489	0.672548	0.162768	0.893561	0.378434	0.753122	0.170961	0.9848	yes
protein_coding	FN3K	ENSG00000167363.13	1.11967	0.000257767	0.178478	1	-0.308438	0.611009	-0.204037	0.827462	0.279021	0.707997	0.174188	0.86136	0.0710741	0.989381	0.171188	0.976659	yes
processed_pseudogene	AL354714.2	ENSG00000213080.3	-1.5901	0.000401113	-0.113301	1	-0.0128532	0.991715	-0.314615	0.883696	-0.0133208	0.996009	-0.384436	0.859814	0.519804	0.642682	0.171298	0.998327	yes
protein_coding	ZNF688	ENSG00000229809.8	1.01928	0.00602616	-0.041483	1	0.249596	0.758636	-0.0627353	0.969324	0.109855	0.939923	-0.22872	0.843144	0.180113	0.954481	0.171473	0.988617	yes
protein_coding	FOXG1	ENSG00000176165.10	-1.04738	0.0131839	0.852485	0.585877	0.429047	0.508371	0.60891	0.539289	0.321105	0.714903	0.531997	0.633144	-0.62622	0.462591	0.173497	0.996199	yes
protein_coding	IGSF21	ENSG00000117154.11	-2.03135	0.00141301	-1.74942	0.355546	-0.57071	0.596953	-1.32942	0.310879	-0.594049	0.630065	0.937519	0.422038	0.367067	0.913555	0.173611	0.998327	yes
processed_pseudogene	RPL10P6	ENSG00000230076.1	1.38794	0.0300203	0.0135677	1	0.612348	0.606761	0.10618	0.96806	-0.0794413	0.979299	-0.374426	0.851682	1.40032	0.126401	0.173948	0.997787	yes
protein_coding	PNMA6A	ENSG00000235961.5	1.35361	3.10272e-05	0.14722	1	-0.58392	0.296237	-0.07948	0.952964	0.181354	0.869289	-0.0151964	0.993612	-0.16533	0.958146	0.174114	0.98077	yes
protein_coding	SRGAP3	ENSG00000196220.15	1.07777	1.23031e-07	0.313902	0.781207	-0.231545	0.573708	0.327806	0.39298	0.154925	0.794911	0.491868	0.0824768	-0.0421677	0.991207	0.176996	0.890359	yes
protein_coding	SKA3	ENSG00000165480.15	-1.10332	0.00129966	-0.573506	0.776095	-0.129617	0.880118	0.387713	0.642269	-0.168354	0.873992	-0.140002	0.924048	0.0216396	0.999825	0.177848	0.98782	yes
protein_coding	NAGS	ENSG00000161653.10	1.03971	0.0443727	0.15129	1	0.362007	0.740072	0.103997	0.962087	0.0208264	0.994962	-0.0457654	0.987888	0.299613	0.935491	0.178129	0.996199	yes
protein_coding	CPNE2	ENSG00000140848.16	1.02377	0.000227259	0.123342	1	-0.885121	0.00761842	-0.528607	0.236834	-0.117961	0.907572	-0.195592	0.817316	0.050778	0.992315	0.178836	0.954328	yes
protein_coding	SALL2	ENSG00000165821.11	1.52753	8.53723e-11	0.211271	1	-0.43671	0.281502	-0.149319	0.849371	-0.231919	0.718289	-0.186217	0.795628	-0.125361	0.958146	0.179021	0.930921	yes
protein_coding	PCSK1N	ENSG00000102109.8	1.28169	0.000846007	0.104297	1	0.0731964	0.945863	0.0972704	0.948879	-0.061402	0.973325	-0.0888143	0.96182	0.126712	0.979079	0.180149	0.989443	yes
protein_coding	AQP1	ENSG00000240583.11	-1.73463	0.00541886	0.394782	1	-0.88392	0.317169	1.04482	0.340001	-0.439189	0.755977	-0.26219	0.92283	-0.362715	0.920974	0.1807	0.998327	yes
protein_coding	CDKN2A	ENSG00000147889.17	1.18547	9.48073e-06	0.346974	0.936056	-0.199637	0.751485	-0.08582	0.937001	-0.423961	0.397277	-0.371428	0.505605	-0.171428	0.934189	0.182737	0.951208	yes
processed_pseudogene	FTH1P23	ENSG00000242960.1	1.08304	0.0146096	0.294602	1	0.180561	0.874391	-0.0817961	0.965408	-0.300691	0.810267	0.0616718	0.980238	0.192732	0.960863	0.183773	0.991388	yes
protein_coding	PCDHB11	ENSG00000197479.6	1.51644	0.000342125	0.490693	0.936056	-0.0354353	0.978028	-0.631349	0.388924	-0.0814717	0.969711	-0.241002	0.852165	0.540298	0.67749	0.184225	0.989443	yes
processed_pseudogene	AL590867.2	ENSG00000218426.5	1.23391	0.00543226	0.110732	1	0.774263	0.221639	-0.00144469	0.999984	-0.222159	0.879619	-0.412206	0.706441	0.847838	0.267678	0.184539	0.991388	yes
lincRNA	AC018553.1	ENSG00000277559.1	1.16154	5.70321e-05	0.0224234	1	0.31682	0.591673	0.0894775	0.930872	0.569802	0.219511	0.180671	0.831413	-0.004437	0.999825	0.184966	0.941425	yes
antisense	FLJ46906	ENSG00000225177.5	1.00334	0.0414202	0.392334	1	-0.101106	0.941706	0.266017	0.85236	-0.158246	0.93657	0.0954754	0.969037	0.534011	0.728359	0.185908	0.996112	yes
protein_coding	GPRC5C	ENSG00000170412.16	1.34818	2.35664e-06	0.148233	1	-0.235542	0.710002	0.0263127	0.985053	0.38664	0.501039	0.45565	0.380169	-0.0971465	0.979414	0.187003	0.958648	yes
protein_coding	ZNF649	ENSG00000198093.10	-1.06778	0.0051381	-0.0481834	1	0.0272852	0.979212	-0.0357017	0.984016	-0.203918	0.85809	-0.119077	0.941414	-0.033857	0.999336	0.189222	0.982504	yes
antisense	AC026471.3	ENSG00000260740.2	1.36011	0.00898034	0.151673	1	-1.08807	0.236393	-0.686083	0.504618	0.53417	0.648596	0.413701	0.745046	0.227537	0.965213	0.189276	0.996199	yes
protein_coding	EFNA3	ENSG00000143590.13	1.32149	7.15252e-08	0.416712	0.697108	0.269576	0.588252	0.234796	0.723837	0.121595	0.890352	0.299488	0.598285	0.0312852	0.997929	0.190161	0.929104	yes
protein_coding	FAM78A	ENSG00000126882.12	1.08176	0.00037035	-0.158508	1	-0.00106083	0.999061	0.0204882	0.987847	-0.450504	0.466725	-0.0208578	0.989429	-0.073442	0.989381	0.190495	0.951208	yes
protein_coding	CACNA1E	ENSG00000198216.11	3.09014	0.0445792	0.283078	NA	2.51492	NA	-1.08004	NA	-0.929239	NA	-1.46749	NA	1.70789	NA	0.1906	NA	yes
protein_coding	MAF	ENSG00000178573.6	-1.63369	6.091e-28	0.306395	0.586212	-0.0368184	0.936048	-0.452123	0.0418507	0.707205	4.01861e-05	0.0583122	0.934372	0.634609	0.000620087	0.190681	0.759849	yes
protein_coding	RUNX1	ENSG00000159216.18	-3.3795	1.95808e-27	-0.264867	1	0.157907	0.784481	-0.966313	0.219814	-0.251041	0.65846	-0.144008	0.942357	-0.468923	0.325577	0.191113	0.990748	yes
protein_coding	FAM131B	ENSG00000159784.17	3.07626	0.00069578	0.529235	1	-0.0804978	0.979212	0.518207	0.818486	-1.48669	0.591303	0.549346	0.807892	-2.09735	0.577536	0.192529	NA	yes
protein_coding	C4orf48	ENSG00000243449.6	1.10977	0.00522167	-0.0369882	1	0.196625	0.836758	-0.100653	0.948152	-0.516388	0.483072	-0.825908	0.132685	0.22749	0.938176	0.192978	0.9848	yes
protein_coding	XYLT1	ENSG00000103489.11	1.81902	0.00298739	0.388905	1	0.629547	0.614454	-0.073335	0.978177	1.06518	0.289085	1.09694	0.144877	-0.158434	0.989381	0.193049	0.996199	yes
protein_coding	MAN1C1	ENSG00000117643.14	1.49099	1.68826e-08	0.0794907	1	-0.302464	0.614454	-0.464796	0.292867	0.324641	0.605854	-0.224554	0.750377	0.0553329	0.991207	0.193647	0.923357	yes
protein_coding	ACE2	ENSG00000130234.10	-5.6361	0.000432083	-0.432167	NA	-2.74135	NA	-1.35739	NA	-0.953632	NA	0.279283	NA	0.15208	NA	0.194054	NA	yes
protein_coding	NIPSNAP3B	ENSG00000165028.11	1.58063	0.00517375	0.414726	1	0.13015	0.935398	-0.0396657	0.986191	0.312611	0.860227	-0.211339	0.910335	0.804589	0.562535	0.194104	0.996199	yes
protein_coding	NUPR1	ENSG00000176046.8	1.11266	1.37593e-05	0.394169	0.776095	0.0806333	0.909755	0.182885	0.813102	0.365456	0.450924	-0.0434579	0.977198	0.403566	0.511638	0.194451	0.926826	yes
protein_coding	GALNT7	ENSG00000109586.11	-1.07982	0.00134207	-0.114271	1	-0.501787	0.340795	-0.522943	0.389865	-0.296356	0.710365	-0.287817	0.744329	0.286168	0.848088	0.194739	0.969491	yes
protein_coding	RPS6KA3	ENSG00000177189.13	-1.34627	6.13799e-05	0.0594584	1	0.0906461	0.921058	0.0725991	0.959878	0.0093685	0.996396	-0.0712561	0.968382	0.220428	0.92414	0.194945	0.972436	yes
protein_coding	HSD17B1	ENSG00000108786.10	1.08488	0.0122131	-0.043454	1	-0.303939	0.743006	-0.560756	0.508168	0.370685	0.711402	0.298616	0.809997	0.332947	0.873689	0.195108	0.989443	yes
protein_coding	PIGZ	ENSG00000119227.7	1.66905	7.32858e-09	-0.0688689	1	-0.601573	0.242799	-0.630057	0.151301	-0.0245202	0.98852	-0.0301744	0.985995	-0.160222	0.958146	0.195964	0.943541	yes
protein_coding	WDR54	ENSG00000005448.16	1.00839	0.0170551	0.0557051	1	0.309116	0.721796	0.228117	0.859961	-0.33497	0.74801	0.195333	0.890511	0.0358293	0.999604	0.196155	0.987843	yes
protein_coding	TEX9	ENSG00000151575.14	1.04158	0.010802	0.306805	1	0.197306	0.84527	0.122346	0.931737	0.298397	0.776486	0.262303	0.818244	0.610913	0.501417	0.196378	0.980986	yes
protein_coding	TMEM121B	ENSG00000183307.3	-1.14023	5.34775e-08	-0.151236	1	-0.51136	0.0676107	-0.654746	0.0520133	0.309434	0.419951	0.16858	0.822907	-0.0949475	0.961471	0.19754	0.901773	yes
protein_coding	MMP24	ENSG00000125966.9	1.03765	0.000212213	0.0232021	1	-0.642564	0.10844	-0.344955	0.566634	0.0880839	0.939919	0.0789232	0.948154	-0.24383	0.861681	0.197778	0.935027	yes
protein_coding	VSTM2L	ENSG00000132821.11	-1.15316	0.00186145	-0.394358	1	-0.908996	0.0447404	-0.796266	0.157139	-0.456125	0.519591	-0.659276	0.280603	-0.482818	0.620931	0.197893	0.980195	yes
protein_coding	PCDHA10	ENSG00000250120.6	2.04932	0.00570316	0.49748	1	0.706662	0.644937	0.716568	0.588872	-0.211441	0.952324	-0.434784	0.83469	0.341545	0.963438	0.198272	NA	yes
antisense	AC009506.1	ENSG00000224152.1	1.42128	1.57851e-07	0.505806	0.519904	-0.150357	0.851361	0.372374	0.482984	-0.0284986	0.985374	0.237172	0.741699	-0.653088	0.260041	0.199539	0.929116	yes
protein_coding	TOX2	ENSG00000124191.17	1.78067	8.30507e-07	0.255965	1	-0.0393892	0.973314	-0.492673	0.484229	0.404573	0.655373	-0.20981	0.855969	0.258931	0.926254	0.199743	0.971243	yes
transcribed_processed_pseudogene	AF274858.1	ENSG00000260081.2	1.04644	0.0171412	-0.0344737	1	0.0603275	0.960544	0.359777	0.749004	-0.0573815	0.977953	-0.0128148	0.996537	0.116706	0.98597	0.202447	0.988617	yes
protein_coding	PITX1	ENSG00000069011.15	1.05082	0.000749642	-0.170453	1	-0.105305	0.902258	-0.31501	0.66688	-0.315564	0.650742	-0.610975	0.182444	0.130681	0.965424	0.207004	0.947436	yes
protein_coding	MCTP1	ENSG00000175471.19	1.52792	8.08932e-06	0.364314	1	-0.497357	0.425859	-0.0968292	0.942801	-0.233663	0.829978	-0.307385	0.728189	0.393566	0.748244	0.208843	0.962291	yes
transcribed_unprocessed_pseudogene	PCDHB18P	ENSG00000146001.5	1.2286	0.000938165	0.495248	0.822982	-0.203113	0.84067	0.381577	0.624773	-0.765829	0.260999	0.0221764	0.990882	0.000324067	0.999825	0.208944	0.96598	yes
protein_coding	HIST3H2BB	ENSG00000196890.4	1.03694	0.00236847	0.45866	0.860026	0.335289	0.614884	0.863925	0.0444868	0.0442787	0.978838	0.691986	0.14624	0.120965	0.975967	0.209406	0.960862	yes
protein_coding	ETFB	ENSG00000105379.9	1.02658	0.000891181	0.00584987	1	-0.260227	0.679959	-0.504863	0.346472	0.209888	0.80779	0.166994	0.868716	0.118429	0.972634	0.209515	0.941425	yes
TEC	AC110285.7	ENSG00000279692.1	1.09159	2.49133e-05	0.172575	1	0.290099	0.561001	0.0419231	0.973052	-0.350711	0.499624	-0.561785	0.13961	0.116318	0.962214	0.209726	0.907054	yes
protein_coding	FMNL3	ENSG00000161791.13	1.39021	6.58248e-07	0.451595	0.685437	-0.744404	0.0837878	-0.103228	0.921718	-0.446049	0.449672	0.614943	0.10684	-0.139199	0.96081	0.209827	0.92112	yes
protein_coding	F2R	ENSG00000181104.6	1.06125	9.91865e-12	0.100091	1	-0.717665	0.000198517	-0.597899	0.00114015	0.286213	0.312486	0.526619	0.00403293	0.180692	0.766528	0.210779	0.642432	yes
protein_coding	IFITM2	ENSG00000185201.16	1.19186	0.000373665	0.143237	1	-0.304837	0.655607	-0.534526	0.3857	0.209733	0.835151	0.302746	0.725996	0.234427	0.910847	0.211337	0.96034	yes
protein_coding	PLXDC1	ENSG00000161381.13	1.20191	0.00794513	0.248951	1	0.151613	0.903683	0.304455	0.786796	0.432086	0.680213	0.707063	0.249931	-0.280407	0.938176	0.212115	0.979297	yes
protein_coding	LGALS3BP	ENSG00000108679.12	1.09673	5.24359e-05	-0.0478715	1	0.0961301	0.899515	-0.0905863	0.931154	0.261435	0.688291	0.47609	0.281664	0.0671336	0.988292	0.212542	0.914796	yes
protein_coding	PRPH	ENSG00000135406.13	1.07823	4.12305e-07	0.046051	1	-0.117866	0.837156	-0.423661	0.216708	0.307764	0.472501	-0.107064	0.886194	-0.0729262	0.980386	0.213154	0.829392	yes
protein_coding	SEMA7A	ENSG00000138623.10	1.13103	0.000101912	0.428361	0.825158	-0.295097	0.663545	0.511948	0.311587	0.0123853	0.995389	0.403871	0.502354	-0.0778685	0.988292	0.213577	0.938072	yes
protein_coding	CDHR1	ENSG00000148600.14	1.89156	1.71078e-05	-0.0897157	1	-0.09761	0.947743	-0.583168	0.337916	0.392444	0.759137	-0.895782	0.0582445	-0.108882	0.991207	0.215007	0.955468	yes
protein_coding	PBXIP1	ENSG00000163346.16	1.23982	2.17164e-17	0.388378	0.192884	-0.0279047	0.952049	-0.0441979	0.943799	0.0224538	0.977528	-0.0680352	0.909875	-0.0803643	0.954747	0.216305	0.610235	yes
processed_transcript	PDXDC2P-NPIPB14P	ENSG00000196696.12	-1.08581	0.00465574	-0.397122	1	0.674091	0.173443	0.405637	0.61467	0.296555	0.735587	0.227954	0.846804	0.421029	0.69774	0.216572	0.966061	yes
antisense	AL121829.2	ENSG00000275812.1	1.57661	0.00127435	-0.0159813	1	-0.47303	0.658463	0.234485	0.878876	-0.308933	0.847418	-0.21341	0.905144	-0.0469981	0.999336	0.217254	0.989936	yes
protein_coding	UAP1	ENSG00000117143.13	-1.61664	4.63541e-08	-0.278079	1	0.0932858	0.912026	0.163447	0.874783	-0.0166085	0.992414	0.887893	0.0195648	-0.143521	0.958146	0.217287	0.939548	yes
processed_pseudogene	AC008038.1	ENSG00000283041.1	1.04883	0.00321097	-0.0348813	1	0.195502	0.821306	0.188529	0.871515	-0.0893988	0.951768	-0.347405	0.695609	0.260503	0.892312	0.217587	0.961767	yes
protein_coding	NUDT14	ENSG00000183828.14	1.08411	0.00148686	0.0765836	1	-0.0740683	0.937162	-0.0246885	0.987547	0.116188	0.929021	-0.281418	0.7558	0.251084	0.892312	0.218001	0.952651	yes
protein_coding	NAP1L3	ENSG00000186310.9	1.14978	0.00363191	0.221315	1	0.376444	0.628955	0.311751	0.741722	-0.521026	0.529154	-0.26098	0.810533	-0.0575722	0.993973	0.219233	0.962439	yes
protein_coding	IFI27L2	ENSG00000119632.3	2.46034	1.50856e-09	0.352294	1	1.0143	0.0771186	0.46904	0.618943	0.730832	0.318295	0.262404	0.848882	0.244627	0.946377	0.220765	0.980986	yes
lincRNA	AC007405.3	ENSG00000239467.5	1.59436	0.0384686	0.113793	1	0.401239	0.833863	-0.0162652	0.996721	-2.94211	0.12915	0.458968	0.815387	-0.0809632	0.998148	0.221057	NA	yes
protein_coding	ZMYND10	ENSG00000004838.13	1.02387	0.0404747	0.0891033	1	-0.0960813	0.942672	-0.202016	0.902286	-0.867214	0.276983	-1.0896	0.108773	0.15737	0.979079	0.221559	0.988617	yes
protein_coding	ANOS1	ENSG00000011201.11	1.42253	0.0243772	0.146437	1	-0.901887	0.479546	-0.761492	0.533685	1.28386	0.130851	0.981104	0.245389	0.148564	0.989095	0.221997	0.996199	yes
protein_coding	AAMDC	ENSG00000087884.14	1.03437	2.4438e-05	-0.0217941	1	-0.246836	0.623783	-0.208778	0.759805	-0.315677	0.539488	-0.45486	0.253002	0.196237	0.885228	0.222134	0.864818	yes
protein_coding	S100A14	ENSG00000189334.8	2.82118	0.00955474	0.287773	1	0.33135	0.917983	-0.387321	0.898896	-0.224218	0.969868	-1.19427	NA	0.855294	NA	0.222321	NA	yes
protein_coding	NINJ1	ENSG00000131669.9	1.06271	0.000151161	-0.0777268	1	0.0287356	0.971746	0.090332	0.932906	-0.0737705	0.950216	-0.0816439	0.9464	0.167931	0.937742	0.223435	0.907357	yes
protein_coding	SHF	ENSG00000138606.19	1.68677	8.14289e-06	0.37188	1	-0.566066	0.473646	-0.440427	0.605078	-0.318483	0.790154	-0.124716	0.939169	0.280093	0.91711	0.225039	0.964725	yes
protein_coding	DDC	ENSG00000132437.17	1.39549	5.93393e-28	0.116349	1	-0.411409	0.0140474	-0.268342	0.228601	-0.311349	0.121876	-0.146376	0.659504	0.152082	0.757968	0.227294	0.452483	yes
protein_coding	TMEM216	ENSG00000187049.9	1.12679	0.0222219	-0.382332	1	0.490692	0.597259	-0.585072	0.558085	0.271917	0.858594	-0.316071	0.828752	0.524994	0.748683	0.227335	0.984249	yes
protein_coding	CNTN2	ENSG00000184144.11	2.46232	8.38763e-08	-0.0694135	1	-0.437161	0.725141	-0.553874	0.509144	0.320728	0.843363	0.619905	0.38204	0.543002	0.770182	0.228354	0.975077	yes
protein_coding	SLC30A3	ENSG00000115194.10	1.88828	0.00996427	-0.0321464	1	-0.566942	0.777582	0.0241677	0.993663	-0.198924	0.954111	-0.956577	0.36026	0.599676	0.876541	0.229913	0.993524	yes
protein_coding	PCOLCE	ENSG00000106333.12	1.35179	0.000154199	0.239071	1	0.25707	0.763075	0.136135	0.914887	-0.0168271	0.994053	0.0840044	0.958655	-0.0187157	0.999825	0.230387	0.947695	yes
protein_coding	RTN4RL2	ENSG00000186907.7	1.00109	0.00254396	0.151384	1	-0.180239	0.825532	-0.199154	0.848161	-0.0265329	0.987339	-0.374679	0.606799	0.154126	0.958146	0.233035	0.932488	yes
protein_coding	TTBK1	ENSG00000146216.12	1.21836	0.0239524	0.0474408	1	0.703469	0.426914	0.643011	0.462898	-0.573174	0.67267	-0.13596	0.947321	-0.111893	0.991207	0.234499	0.984468	yes
protein_coding	DBN1	ENSG00000113758.13	1.01505	1.42475e-05	0.245412	1	-0.317631	0.439212	-0.183713	0.788309	-0.0180381	0.988267	-0.132228	0.866441	0.113951	0.958146	0.235252	0.832707	yes
transcribed_unprocessed_pseudogene	AZGP1P1	ENSG00000214313.8	-1.63314	1.22226e-07	-0.0739426	1	0.283159	0.621576	-0.478779	0.649603	-0.124839	0.906508	0.457105	0.633144	-0.0716577	0.988292	0.236373	0.976377	yes
protein_coding	BEND6	ENSG00000151917.17	2.25351	0.0004274	0.645505	0.884808	0.889133	0.462703	0.613182	0.539498	1.08539	0.350588	0.320303	0.838047	0.907519	0.637461	0.236397	0.988617	yes
protein_coding	SRCIN1	ENSG00000277363.4	1.48203	4.05308e-23	0.253367	0.70879	0.157167	0.643206	0.168405	0.646741	-0.0390477	0.958205	0.0729259	0.898747	0.0666897	0.971441	0.236649	0.529551	yes
protein_coding	SHC2	ENSG00000129946.10	1.30109	3.53927e-08	0.37219	0.776338	0.0433256	0.951613	0.0646197	0.948355	0.486882	0.194246	0.241031	0.695776	-0.0101031	0.999825	0.237573	0.843138	yes
protein_coding	FLT3	ENSG00000122025.14	2.41865	4.74414e-08	0.752183	0.506021	-0.879948	0.348865	0.0838938	0.960077	-0.109661	0.963852	0.503882	0.532696	0.557357	0.744183	0.239333	0.965058	yes
processed_pseudogene	AP000787.2	ENSG00000270578.1	-1.60258	0.0019341	-1.05632	0.634872	0.690066	0.270373	-0.681182	0.591553	0.722545	0.27328	-0.0788643	0.980238	0.042452	0.998714	0.240356	0.990748	yes
protein_coding	ARHGEF17	ENSG00000110237.4	1.03517	1.04212e-08	0.0956549	1	-0.310264	0.30666	-0.0846641	0.897992	-0.394958	0.17176	-0.180438	0.703752	-0.0320216	0.993616	0.240602	0.668	yes
protein_coding	SLC44A1	ENSG00000070214.15	1.1263	3.346e-07	0.206832	1	-0.08217	0.896227	-0.215274	0.711253	-0.432131	0.225821	-0.206299	0.727749	0.178833	0.885228	0.242499	0.7946	yes
TR_C_gene	TRGC2	ENSG00000227191.8	-3.07734	0.00206341	0.650032	1	-0.415982	0.837997	-2.20905	0.611369	-1.62369	0.220184	-0.167509	NA	-0.541731	NA	0.243075	NA	yes
protein_coding	ODF3B	ENSG00000177989.13	1.15099	6.38728e-05	0.157512	1	0.106155	0.897269	0.0691824	0.953305	0.648415	0.120441	0.54735	0.212077	0.249376	0.861447	0.243672	0.889825	yes
protein_coding	ABCA1	ENSG00000165029.15	2.0216	2.83701e-06	0.534656	0.90443	-0.251005	0.834471	0.0226977	0.990271	-0.411391	0.735903	-0.10825	0.954191	-0.00144092	0.999825	0.244657	0.966481	yes
antisense	AC084809.1	ENSG00000226377.1	2.32905	0.0088211	0.139756	1	1.33436	0.356028	0.0275646	0.994028	-1.2632	0.659566	0.573866	NA	0.82908	NA	0.245422	NA	yes
protein_coding	MMP24OS	ENSG00000126005.16	1.09814	0.000224004	-0.0188904	1	-0.0357532	0.96535	-0.219601	0.799109	0.0744045	0.952588	0.0572861	0.971634	0.10944	0.975012	0.245454	0.89752	yes
protein_coding	VPS37D	ENSG00000176428.5	1.80916	1.52563e-06	0.324752	1	-0.363728	0.676124	-0.555366	0.460856	-0.10298	0.953027	-0.317083	0.769203	0.227702	0.945919	0.245473	0.954075	yes
protein_coding	CDH24	ENSG00000139880.19	1.23855	2.55587e-14	0.308121	0.586318	-0.607853	0.00459293	-0.400982	0.099393	-0.025975	0.977038	0.162102	0.705042	-0.498812	0.0561833	0.245737	0.562599	yes
protein_coding	PODXL2	ENSG00000114631.10	1.09073	0.00035869	0.17477	1	-0.0775272	0.925787	-0.0976334	0.932906	0.0247186	0.987339	0.080405	0.954191	0.147305	0.958146	0.246339	0.903091	yes
protein_coding	PGM2L1	ENSG00000165434.7	1.80789	2.15286e-07	0.588217	0.641631	-0.490423	0.477356	-0.269552	0.785825	-0.122347	0.93657	-0.014583	0.994539	0.386633	0.773362	0.246488	0.933223	yes
protein_coding	SOX11	ENSG00000176887.6	1.0268	0.00145952	0.111727	1	-0.652158	0.244011	-0.61011	0.181138	0.0897604	0.95019	0.442153	0.365335	0.339629	0.779468	0.2483	0.873502	yes
protein_coding	LPAR3	ENSG00000171517.5	-1.51883	7.51737e-47	-0.303561	0.198013	0.385874	0.00265505	0.271629	0.124873	0.291211	0.0527957	-0.108767	0.739455	0.00290159	0.999825	0.249527	0.235035	yes
protein_coding	ISM2	ENSG00000100593.17	1.4666	6.68274e-08	0.252122	1	-0.43264	0.409495	-0.191981	0.82164	0.4802	0.333252	0.601781	0.11954	0.132098	0.961795	0.250954	0.861635	yes
protein_coding	PARD6G	ENSG00000178184.15	1.15064	1.81571e-05	0.201669	1	-0.298791	0.578495	0.0681004	0.950719	-0.0620898	0.959613	0.119035	0.907417	0.252269	0.830544	0.25107	0.856618	yes
protein_coding	C17orf107	ENSG00000205710.3	1.03105	0.012701	0.110584	1	0.688244	0.243566	0.463993	0.590157	0.44826	0.595114	0.56175	0.445511	0.000342058	0.999825	0.251126	0.958498	yes
protein_coding	NTSR1	ENSG00000101188.4	4.33641	0.0162572	0.20451	NA	0	NA	-0.255133	NA	4.9425	NA	2.6431	NA	1.71124	NA	0.25297	NA	yes
protein_coding	PDGFRL	ENSG00000104213.12	1.02617	0.0106317	0.219565	1	-0.0260153	0.982587	0.126948	0.930731	0.0379027	0.985331	-0.19479	0.883415	-0.682552	0.476157	0.253021	0.948947	yes
protein_coding	SLCO2A1	ENSG00000174640.13	-1.10052	0.00503412	-0.177704	1	-0.889029	0.0637648	-0.845407	0.226447	0.364028	0.626056	0.707014	0.249557	-0.81141	0.176939	0.254192	0.957074	yes
lincRNA	LINC02361	ENSG00000256576.2	1.48061	6.191e-05	0.120929	1	0.820688	0.112236	0.358651	0.683558	0.393076	0.658731	0.246597	0.828752	0.206138	0.949869	0.254362	0.938372	yes
protein_coding	NINL	ENSG00000101004.14	1.0713	1.04076e-11	0.0552345	1	-0.274725	0.357056	-0.602246	0.000477317	0.538725	0.00906507	0.221934	0.428196	0.441076	0.0810615	0.255094	0.413175	yes
protein_coding	SNX21	ENSG00000124104.18	1.10457	2.66586e-06	0.0327119	1	-0.000179035	0.999749	-0.216302	0.730595	-0.152695	0.84054	-0.442351	0.245236	0.214779	0.848088	0.255675	0.789313	yes
lincRNA	AL121899.1	ENSG00000226644.5	1.43979	0.0420669	0.0051516	1	-0.387022	0.828007	-0.203428	0.942801	0.19435	0.946539	-0.612319	0.770415	1.33091	0.241349	0.255874	0.996199	yes
transcribed_unprocessed_pseudogene	FAR2P4	ENSG00000231431.7	-1.30008	0.00100463	0.679475	0.68439	-0.443107	0.529753	0.0802865	0.965748	0.485422	0.510324	0.169084	0.917268	0.102898	0.98615	0.256532	0.962917	yes
protein_coding	HLA-A	ENSG00000206503.12	1.34736	5.32782e-06	0.158596	1	0.0407914	0.963045	0.0739665	0.952559	-0.0999499	0.934513	-0.185634	0.851257	0.12891	0.965455	0.257161	0.889564	yes
antisense	AL359220.1	ENSG00000247287.2	-1.09295	0.0322917	0.0630246	1	0.885424	0.131487	0.650542	0.498564	0.497827	0.584053	0.607803	0.54657	-0.210755	0.958146	0.257838	0.980986	yes
antisense	AC138207.2	ENSG00000264107.1	4.74582	0.0131906	0.389166	NA	3.18026	NA	-0.126812	NA	2.18839	NA	0.908032	NA	2.41321	NA	0.258178	NA	yes
lincRNA	AP002884.1	ENSG00000250303.3	2.09395	3.7753e-05	0.356179	1	-0.463709	0.729684	0.0127005	0.996412	0.0739462	0.979128	-0.349222	0.807929	0.754609	0.600721	0.258421	0.97612	yes
protein_coding	BRSK2	ENSG00000174672.15	2.02374	4.1349e-05	0.545063	0.816362	0.750842	0.416774	2.36568e-05	1	0.883188	0.331333	-0.418943	0.673845	0.591482	0.761138	0.259767	0.946731	yes
protein_coding	FAM229B	ENSG00000203778.7	1.45558	1.37122e-05	0.0390883	1	0.210493	0.79921	-0.0337358	0.983736	-0.362494	0.646378	-0.268904	0.781975	0.0902529	0.987275	0.259778	0.919488	yes
antisense	ZSCAN16-AS1	ENSG00000269293.2	1.07668	0.00291098	0.0341692	1	0.483406	0.418298	0.249477	0.810509	-0.0636693	0.970016	-0.276234	0.786713	0.274195	0.886458	0.259795	0.929116	yes
protein_coding	RTN4RL1	ENSG00000185924.6	1.31192	2.42006e-08	0.039403	1	-0.504477	0.162382	-0.432462	0.294628	-0.129918	0.874289	-0.394976	0.348773	0.177021	0.908402	0.259846	0.790962	yes
protein_coding	ZNF680	ENSG00000173041.11	1.3636	0.000202276	0.362809	1	-0.238415	0.782624	-0.739865	0.188835	0.206887	0.857686	0.00715869	0.997245	0.507409	0.598831	0.26014	0.935027	yes
protein_coding	CYSRT1	ENSG00000197191.4	1.03241	0.000273226	-0.0229402	1	-0.104973	0.894868	-0.311565	0.627702	0.309432	0.624121	0.22777	0.770803	0.141326	0.958063	0.260355	0.855564	yes
protein_coding	RAB27A	ENSG00000069974.15	-2.02017	7.26228e-18	-0.16637	1	0.0776871	0.909244	-0.707116	0.0489218	0.682021	0.0310059	-0.425738	0.36951	0.0782001	0.980884	0.26168	0.832707	yes
protein_coding	SESN1	ENSG00000080546.13	1.066	5.47915e-05	0.556701	0.391039	0.0400408	0.958843	0.140865	0.874424	0.0212141	0.987896	0.0619	0.962319	0.309684	0.724197	0.262492	0.832707	yes
lincRNA	AC010201.2	ENSG00000271327.1	1.78239	0.0120655	0.392669	1	1.01566	0.3794	-0.0140446	0.996553	0.491766	0.814483	-0.693068	0.570808	1.09823	0.491613	0.262653	0.98782	yes
antisense	AL356481.1	ENSG00000228395.1	1.21204	0.0316137	-0.218523	1	0.459574	0.69219	-0.886011	0.388125	0.117971	0.963852	-0.0368029	0.989681	-0.489261	0.876111	0.262904	0.980986	yes
protein_coding	PIGR	ENSG00000162896.5	2.0701	0.0139103	-0.148049	1	-0.240267	0.927156	0.546476	0.798342	0.385717	0.902618	0.430899	NA	1.21526	NA	0.263157	NA	yes
protein_coding	KHK	ENSG00000138030.12	1.1237	0.000539162	0.066517	1	-0.219877	0.773281	-0.546239	0.335454	-0.299974	0.707735	-0.449352	0.473725	0.444603	0.605644	0.267587	0.893106	yes
transcribed_unitary_pseudogene	AC008105.2	ENSG00000233483.3	1.02904	0.000655877	0.437785	0.827561	-0.117888	0.888834	0.216493	0.813063	0.221059	0.794911	0.22965	0.802057	0.185299	0.935491	0.268474	0.879806	yes
protein_coding	BBC3	ENSG00000105327.17	1.35082	5.38949e-07	-0.0469025	1	-0.0817514	0.917479	0.141623	0.877554	-0.257611	0.718389	-0.372774	0.503824	0.356346	0.674094	0.268663	0.836684	yes
protein_coding	KCNMA1	ENSG00000156113.22	-1.53181	3.15511e-32	-0.208744	0.836692	0.0412012	0.916192	0.128912	0.742593	0.162598	0.591118	-0.020159	0.981302	0.0903804	0.928516	0.271192	0.324234	yes
protein_coding	ZNF587B	ENSG00000269343.6	-1.28461	4.92745e-09	-0.0711492	1	0.174209	0.721445	0.240552	0.666147	0.314602	0.454073	0.427361	0.244977	0.123164	0.946445	0.273522	0.738439	yes
protein_coding	GDPD5	ENSG00000158555.14	1.15002	1.2722e-06	0.149831	1	-0.690732	0.0377206	-0.777213	0.00926701	0.162908	0.830884	0.151874	0.845966	0.0124143	0.999825	0.274357	0.754179	yes
processed_pseudogene	BUD13P1	ENSG00000270689.1	-1.78957	9.83526e-05	-0.201511	1	0.0207559	0.98708	-0.121821	0.953371	0.387768	0.707997	0.581951	0.593326	-0.240334	0.945919	0.27561	0.977785	yes
protein_coding	ABTB1	ENSG00000114626.17	1.04514	2.64456e-06	0.265023	0.981299	0.293826	0.471907	0.0922515	0.913274	0.37095	0.347199	0.097003	0.909875	0.0483193	0.991207	0.278505	0.706056	yes
transcribed_unprocessed_pseudogene	LINC00933	ENSG00000259728.5	2.52004	0.00282022	-0.00070944	1	0.192638	0.940805	0.344586	0.879277	-1.0019	0.68878	-0.125732	0.974417	0.119715	0.995931	0.27906	0.996199	yes
protein_coding	TINAGL1	ENSG00000142910.15	1.73939	3.6669e-05	0.445849	1	-0.781542	0.344472	0.115946	0.942967	0.574103	0.521121	0.333483	0.770415	0.789855	0.374886	0.279282	0.943541	yes
antisense	AL034417.4	ENSG00000284747.1	-1.47187	0.0265407	-0.132777	1	0.47774	0.672176	0.916017	0.420995	-0.270307	0.889653	-0.172483	0.954191	-0.0129822	0.999825	0.280633	0.990748	yes
protein_coding	FLOT2	ENSG00000132589.15	1.11537	3.956e-05	-0.00809698	1	-0.0923983	0.903335	-0.160718	0.854462	0.0141205	0.992981	-0.21541	0.78114	0.174868	0.928337	0.281474	0.813147	yes
protein_coding	OLFM2	ENSG00000105088.8	1.75811	1.5203e-08	0.620911	0.518584	-0.275211	0.692877	0.403289	0.559142	-0.389835	0.574047	-0.255447	0.784682	-0.0109713	0.999825	0.281793	0.882444	yes
protein_coding	TNNT1	ENSG00000105048.16	1.90495	0.00452751	0.227377	1	0.53786	0.717591	-0.921071	0.456184	0.885343	0.5006	-0.409959	0.836114	1.58452	0.107598	0.282181	0.989443	yes
protein_coding	LRRC6	ENSG00000129295.8	1.02997	0.0350865	0.79441	0.529735	0.526504	0.540833	0.694143	0.358504	0.219934	0.890541	-0.0951991	0.966402	0.219682	0.958146	0.286912	0.950756	yes
protein_coding	LRRN1	ENSG00000175928.5	1.80119	9.45912e-20	0.150562	1	-0.731854	0.00281523	-0.294246	0.495595	0.269666	0.535437	0.0825204	0.922788	0.355247	0.457967	0.287022	0.633979	yes
antisense	AL118516.1	ENSG00000260708.1	1.09035	0.00173053	0.307316	1	0.384081	0.556028	0.495114	0.447962	0.534221	0.374925	0.499118	0.429401	0.0884985	0.987913	0.288059	0.891814	yes
protein_coding	GRB10	ENSG00000106070.18	1.67993	1.59963e-68	0.381151	0.00762926	-0.0886121	0.698383	0.247923	0.106023	0.281679	0.0453623	0.24799	0.0926335	0.272642	0.0866804	0.288458	0.0501917	yes
protein_coding	PHLDB1	ENSG00000019144.18	1.34606	1.03287e-14	0.28078	0.776095	-0.117615	0.79562	-0.0525948	0.943102	0.197934	0.640563	0.128876	0.82216	0.0514816	0.986427	0.289276	0.498397	yes
protein_coding	KIF3C	ENSG00000084731.14	1.24542	5.63408e-14	0.181108	1	-0.213824	0.532973	0.102029	0.856862	-0.103167	0.858519	0.189213	0.640604	0.118523	0.925788	0.289901	0.436381	yes
antisense	AC097382.2	ENSG00000245748.1	-1.39943	0.0250239	0.279733	1	-0.0323027	0.983061	0.754213	0.579753	-0.311869	0.850079	1.00645	0.348773	-1.22634	0.203785	0.290162	0.990748	yes
protein_coding	MOSPD3	ENSG00000106330.11	1.01667	0.000189942	0.126417	1	-0.0500084	0.949017	-0.0807829	0.940365	-0.0222253	0.987339	-0.0589708	0.966563	0.23661	0.84984	0.290179	0.793698	yes
protein_coding	PCDHB15	ENSG00000113248.5	1.41002	1.81671e-12	0.496526	0.172041	0.0959912	0.875644	-0.152685	0.793946	-0.111035	0.890352	-0.412464	0.184342	-0.0969897	0.967205	0.290512	0.555702	yes
protein_coding	GABARAP	ENSG00000170296.9	1.10862	0.0023916	0.304249	1	0.302488	0.682823	0.519875	0.449508	0.333836	0.696287	0.387954	0.63769	0.182582	0.951893	0.29141	0.903027	yes
protein_coding	ABCA12	ENSG00000144452.14	1.88901	1.26596e-09	0.0958694	1	0.38936	0.519447	0.110336	0.930731	-0.446062	0.477434	-0.863755	0.040375	0.417729	0.664124	0.292581	0.86982	yes
antisense	AC091117.1	ENSG00000259352.1	-4.10995	0.00584855	0.671772	NA	-1.80148	NA	-1.22753	NA	-0.152351	NA	0.858372	NA	-1.13905	NA	0.293043	NA	yes
antisense	AC026801.2	ENSG00000272323.1	1.04228	0.0033761	-0.168457	1	0.214798	0.805224	0.0964368	0.942801	0.137648	0.919554	0.078607	0.963825	0.816212	0.132258	0.294775	0.879109	yes
protein_coding	BCHE	ENSG00000114200.9	1.77879	3.065e-08	0.413922	0.944846	-0.0948831	0.918053	-0.151185	0.897807	0.188613	0.859173	-0.328827	0.692025	0.337843	0.787589	0.29513	0.875225	yes
protein_coding	PAPLN	ENSG00000100767.16	-2.45743	0.000664991	0.649608	1	-0.941985	0.290162	-0.0308021	0.996553	1.17817	0.0876511	-2.02771	0.56009	1.18751	0.126401	0.295562	NA	yes
transcribed_unprocessed_pseudogene	ASNSP1	ENSG00000248498.4	1.01257	0.0312875	0.450597	1	0.196584	0.872421	0.741589	0.314878	0.786175	0.264924	0.494509	0.618607	0.356978	0.881442	0.295799	0.949619	yes
protein_coding	DHRS13	ENSG00000167536.13	1.14613	9.52757e-05	0.0316291	1	-0.0571121	0.945863	0.0983622	0.9309	0.517388	0.276956	0.479943	0.339208	-0.0241397	0.999825	0.296101	0.823876	yes
protein_coding	F5	ENSG00000198734.10	-3.15542	6.38413e-47	-0.612945	0.781207	0.831556	0.000758516	0.0897493	0.953542	0.885336	0.000327082	0.452137	0.568036	0.939801	0.000189857	0.296299	0.907357	yes
lincRNA	AC026250.1	ENSG00000245522.2	1.92698	0.0171618	0.48874	1	0.377237	0.862214	0.35358	0.869792	0.203957	0.954111	0.0840159	0.982336	-1.44011	0.599445	0.297211	0.990748	yes
protein_coding	GSC	ENSG00000133937.4	1.10612	0.00674156	0.10006	1	-0.0537304	0.963045	0.116925	0.938629	0.0813797	0.964655	0.0728829	0.973704	0.311213	0.883179	0.297875	0.919485	yes
processed_pseudogene	RPL7AP50	ENSG00000213609.3	1.04087	0.0333777	0.0145912	1	0.0611342	0.963045	-0.0956294	0.960077	-0.145217	0.938442	-1.2039	0.0525097	0.947537	0.221812	0.29984	0.950756	yes
protein_coding	GAS6	ENSG00000183087.14	1.00001	1.47945e-05	0.11229	1	-0.197353	0.696866	-0.170032	0.80355	0.119795	0.879336	0.298279	0.531808	-0.0964133	0.96929	0.300309	0.656595	yes
protein_coding	IRX5	ENSG00000176842.14	1.27141	2.42461e-09	0.169905	1	0.00122913	0.998923	-0.662415	0.0150517	-0.320388	0.485025	-0.567483	0.0503419	-0.0679194	0.984	0.301186	0.594205	yes
protein_coding	LARP6	ENSG00000166173.10	1.05481	0.000222488	0.267365	1	0.0302088	0.970799	0.0494508	0.969582	0.179145	0.835926	0.165938	0.858961	0.212916	0.894365	0.301306	0.796645	yes
protein_coding	DPYSL2	ENSG00000092964.17	1.10283	6.68238e-22	0.305457	0.182399	0.243569	0.188941	0.380922	0.00981606	0.480843	0.000616906	0.460616	0.000609683	0.0916148	0.906361	0.30258	0.0897425	yes
protein_coding	MYLK	ENSG00000065534.18	2.55255	1.18787e-95	0.206131	0.675145	-0.68404	5.40476e-05	-0.229451	0.257768	-0.442338	0.024914	-0.924063	1.42054e-14	0.0726956	0.958146	0.303189	0.0927375	yes
protein_coding	ASPHD2	ENSG00000128203.6	-1.37864	3.50176e-06	-0.512002	0.884808	0.546884	0.137348	0.192566	0.869918	0.557052	0.149324	-0.35933	0.710067	-0.520698	0.339898	0.303403	0.882444	yes
bidirectional_promoter_lncRNA	AL121612.2	ENSG00000285205.2	1.09634	0.000128374	0.384379	0.816619	0.258865	0.679774	0.695648	0.0424973	0.336411	0.601651	0.627734	0.0780367	0.0106566	0.999825	0.305039	0.755731	yes
protein_coding	FAM69B	ENSG00000165716.10	1.19941	1.33577e-05	0.221014	1	-0.0796853	0.917987	0.0560091	0.964094	0.027934	0.98412	0.0338425	0.983865	0.173466	0.933532	0.30507	0.78354	yes
processed_pseudogene	AL136116.3	ENSG00000217648.1	1.02157	0.00459633	-0.104837	1	0.958405	0.0227105	0.774456	0.0985223	0.198117	0.863059	0.173456	0.881894	0.74995	0.204448	0.305305	0.863855	yes
sense_intronic	AP000525.1	ENSG00000272872.1	-1.28918	0.00229497	-0.0184417	1	-0.226697	0.806787	0.296912	0.807534	0.0937007	0.953128	-0.188199	0.907417	0.262092	0.911355	0.306763	0.92826	yes
antisense	AL138966.2	ENSG00000277368.1	1.09752	0.0347433	-0.023301	1	0.470926	0.628955	0.37549	0.779778	0.226589	0.894978	0.0118972	0.996537	0.683986	0.58595	0.306867	0.954338	yes
protein_coding	CLGN	ENSG00000153132.12	-1.86296	1.1672e-07	0.283667	1	-0.274695	0.731965	-0.0467403	0.978919	0.415019	0.593456	0.295897	0.773867	0.267069	0.899296	0.309203	0.891814	yes
protein_coding	FHL3	ENSG00000183386.9	1.24731	0.00135916	0.0291106	1	-0.570203	0.399562	-0.452592	0.600689	0.0410549	0.983324	-0.125981	0.940785	0.442817	0.731342	0.310267	0.90186	yes
protein_coding	HOMER3	ENSG00000051128.18	1.14316	8.75735e-05	0.264824	1	-0.0620812	0.940933	-0.0290534	0.983736	-0.129727	0.902136	-0.160159	0.870164	0.381663	0.651863	0.311185	0.795043	yes
protein_coding	RIMS3	ENSG00000117016.9	1.35325	1.72103e-07	-0.0526864	1	-0.441112	0.331136	-0.319678	0.58349	-0.52682	0.24261	-0.489021	0.255203	0.106841	0.972634	0.312228	0.730457	yes
protein_coding	FTL	ENSG00000087086.14	1.30134	3.21932e-05	0.171152	1	0.0714388	0.936066	0.079836	0.950412	0.153523	0.886435	0.109076	0.934372	0.326194	0.774765	0.31299	0.832707	yes
lincRNA	AP003469.2	ENSG00000253395.1	1.2995	0.0135039	0.315012	1	0.184634	0.899515	0.122636	0.948355	-0.122598	0.958832	0.517367	0.629132	-0.54079	0.805898	0.313251	0.950842	yes
protein_coding	INPP5K	ENSG00000132376.19	1.17574	8.66783e-06	0.299723	1	0.658716	0.0582998	0.259332	0.70186	0.303182	0.603144	0.192339	0.814964	0.388408	0.577236	0.314083	0.744275	yes
misc_RNA	RF02271	ENSG00000275939.1	3.92237	0.0489618	0.84457	NA	2.8349	NA	1.49131	NA	4.14954	NA	0.69092	NA	2.78413	NA	0.315905	NA	yes
protein_coding	PTCRA	ENSG00000171611.9	-2.56402	8.92854e-09	-0.149948	1	0.280299	0.761605	0.590638	0.808457	0.412269	0.653741	0.602465	0.810708	0.249588	0.932983	0.31608	0.996199	yes
unprocessed_pseudogene	AC018688.1	ENSG00000283443.1	2.81548	0.0325641	-0.479252	NA	2.02065	NA	0.531682	NA	1.75179	NA	-0.553157	NA	0.473181	NA	0.31638	NA	yes
transcribed_unprocessed_pseudogene	ESPNP	ENSG00000268869.5	2.35599	0.0195711	0.202438	1	0.640088	0.802366	-0.0585341	0.985053	-0.374892	0.93989	0.14471	NA	1.85474	NA	0.317406	NA	yes
protein_coding	TCTEX1D4	ENSG00000188396.3	1.15141	0.044197	0.566852	1	-1.06884	0.262628	0.578081	0.623928	0.176697	0.936868	0.686821	0.514887	-0.713736	0.708242	0.317912	0.96598	yes
protein_coding	ZC3H11A	ENSG00000058673.16	-1.45258	0.0403463	-0.386676	1	-0.539099	0.669235	0.410896	0.836814	-0.594873	0.679178	0.346862	0.874086	-1.28489	0.26053	0.318004	0.98782	yes
protein_coding	MCAM	ENSG00000076706.16	2.22582	3.46343e-05	0.53539	0.938524	0.0358946	0.985059	-0.180531	0.914621	1.08092	0.236642	0.647167	0.40652	1.05143	0.363048	0.318309	0.930921	yes
protein_coding	PRRT2	ENSG00000167371.19	-1.15586	1.91464e-05	0.0687864	1	-0.185647	0.757292	-0.293193	0.670362	0.293451	0.601301	0.182618	0.840164	0.0553057	0.991207	0.318956	0.75682	yes
protein_coding	PIPOX	ENSG00000179761.11	1.22844	0.000312884	0.701751	0.253271	0.266185	0.748032	0.454665	0.430864	-0.0803726	0.963274	-0.40012	0.584414	-0.459331	0.733125	0.319194	0.811044	yes
lincRNA	LINC02389	ENSG00000255693.2	-1.21133	0.0169734	0.318318	1	0.504932	0.522479	0.842539	0.303603	0.21436	0.881495	1.10698	0.0918876	-0.778893	0.426633	0.320044	0.954888	yes
protein_coding	ATP2B1	ENSG00000070961.15	1.0009	0.00960031	0.331447	1	0.0368178	0.972378	0.143175	0.915195	0.246041	0.817336	-0.10682	0.9464	0.363898	0.792801	0.321295	0.878704	yes
protein_coding	C1QTNF6	ENSG00000133466.13	1.43372	5.39006e-31	0.207328	0.66432	0.493266	0.00207789	0.531928	3.70675e-05	-0.408757	0.0401397	-0.275659	0.120742	0.125499	0.855697	0.322456	0.0559528	yes
protein_coding	SLCO5A1	ENSG00000137571.10	1.01438	9.0139e-07	0.351204	0.650967	-0.586584	0.0378785	-0.338421	0.364636	0.181663	0.744631	0.279651	0.491092	0.301547	0.598755	0.323058	0.487258	yes
processed_pseudogene	H3F3AP4	ENSG00000235655.3	1.21311	3.59753e-05	0.509749	0.586348	0.677182	0.103809	0.327231	0.604573	0.681542	0.121312	-0.136289	0.901995	0.663155	0.199845	0.324065	0.75682	yes
protein_coding	CHST15	ENSG00000182022.17	1.03068	5.85652e-07	0.151832	1	-0.628024	0.0404731	-0.271962	0.515602	0.558655	0.0535523	0.62362	0.00718706	0.661783	0.0187785	0.324613	0.446885	yes
protein_coding	TGM3	ENSG00000125780.11	1.09945	0.0156571	0.30026	1	0.12252	0.919129	0.357322	0.742712	0.251082	0.855325	0.562959	0.475788	-0.137258	0.981864	0.325362	0.907357	yes
protein_coding	HAO2	ENSG00000116882.14	-3.47525	0.00105951	-3.17051	NA	-0.412619	NA	-1.38208	0.748855	-0.361017	0.890352	-2.96432	NA	-0.663898	NA	0.325649	NA	yes
lincRNA	AL157373.2	ENSG00000229896.2	1.25937	0.00504142	0.113175	1	-0.647972	0.431818	-0.584224	0.519115	-0.329865	0.802999	-0.0924529	0.967558	0.557027	0.668779	0.326152	0.918864	yes
protein_coding	ZNF48	ENSG00000180035.12	1.03395	0.000133888	0.271735	1	0.353521	0.458131	0.300614	0.625466	0.255199	0.698192	0.254441	0.713265	0.411903	0.532541	0.327197	0.720378	yes
antisense	LIPE-AS1	ENSG00000213904.8	1.07553	0.0327044	0.234576	1	0.535843	0.545949	0.0504988	0.982505	0.643053	0.473506	0.215379	0.899771	0.189315	0.97135	0.32959	0.935027	yes
protein_coding	BRSK1	ENSG00000160469.16	1.55848	3.17832e-05	-0.126288	1	0.245283	0.802301	-0.288649	0.762812	0.311402	0.771487	-0.522531	0.424569	0.192912	0.958146	0.329942	0.836684	yes
processed_pseudogene	RNF5P1	ENSG00000253570.1	1.09624	0.0298416	-0.0465313	1	0.182645	0.890286	-0.540382	0.635842	-0.00928189	0.998168	-0.514684	0.669686	-0.143867	0.983764	0.330334	0.941208	yes
protein_coding	SYNGR4	ENSG00000105467.8	1.6107	0.000405899	-0.133522	1	0.577027	0.488086	0.67076	0.417114	0.764029	0.324694	0.955492	0.127781	0.60247	0.65069	0.33219	0.928917	yes
protein_coding	MTMR11	ENSG00000014914.20	-1.06484	3.96649e-05	0.15142	1	0.669753	0.0238356	0.33617	0.574534	0.314454	0.520121	0.273663	0.69712	-0.10742	0.965213	0.332913	0.724605	yes
unprocessed_pseudogene	AC245297.1	ENSG00000215861.5	2.16801	0.000353429	-0.163723	1	-3.04065	0.0768755	-0.743881	0.444979	-0.143636	0.965273	-0.509979	0.680011	1.18159	0.327877	0.334324	0.940177	yes
antisense	TFAP2A-AS1	ENSG00000229950.1	1.27111	0.00868041	0.427496	1	-0.248662	0.850562	0.429064	0.689094	-0.447998	0.733431	0.0715014	0.978659	0.099704	0.991207	0.334346	0.920779	yes
protein_coding	ARHGEF2	ENSG00000116584.17	1.08619	4.16079e-10	0.271954	0.789781	-0.313595	0.277718	0.0287045	0.97366	0.135111	0.79462	0.0600316	0.940785	0.146379	0.88341	0.334815	0.336372	yes
protein_coding	NKX3-1	ENSG00000167034.9	-1.84687	3.264e-78	-0.629262	6.64129e-07	-0.93627	1.9731e-19	-0.623773	1.19463e-07	0.422325	0.000510659	0.577839	6.81551e-07	0.086859	0.883384	0.336109	0.0241957	yes
protein_coding	SESN2	ENSG00000130766.4	1.08976	6.58109e-07	0.118791	1	0.0844333	0.892416	0.203714	0.73252	-0.147331	0.83002	-0.210926	0.717477	0.219852	0.805093	0.3364	0.54199	yes
processed_pseudogene	CR392039.2	ENSG00000279414.1	2.31922	0.00563271	-0.771444	1	0.418264	0.854022	0.320809	0.901597	0.201618	0.958832	0.480828	0.83469	-0.370189	0.970773	0.337588	NA	yes
TEC	AC093642.2	ENSG00000280119.1	-1.36665	0.00531293	0.154106	1	0.183489	0.878571	0.684222	0.436695	0.0681018	0.975468	0.211165	0.903797	-0.273174	0.938176	0.337878	0.931879	yes
protein_coding	YPEL1	ENSG00000100027.14	1.54414	3.19275e-15	0.636697	0.0347402	0.0162961	0.979755	0.338709	0.360122	-0.392112	0.28344	-0.196876	0.713265	-0.0562289	0.987675	0.340277	0.44311	yes
protein_coding	P3H2	ENSG00000090530.9	1.40846	4.00991e-06	0.225996	1	0.0722706	0.936502	-0.619597	0.184339	-0.346386	0.638909	-0.857394	0.0254241	0.229232	0.906491	0.340591	0.75682	yes
protein_coding	PDE6D	ENSG00000156973.13	1.00072	9.93671e-06	0.148437	1	0.0856895	0.894492	0.13937	0.849892	-0.409243	0.300484	-0.354645	0.40292	0.06174	0.987275	0.341351	0.54145	yes
protein_coding	CNDP1	ENSG00000150656.14	-4.37336	0.0345478	1.03129	NA	0.761675	NA	-0.0140029	NA	0.907579	NA	0.964029	NA	-0.0991677	NA	0.34513	NA	yes
protein_coding	ZNF117	ENSG00000152926.14	1.21726	0.00721047	0.440853	1	0.626451	0.379715	0.178032	0.909872	0.221828	0.875041	0.0871142	0.96952	0.642796	0.544978	0.34612	0.904805	yes
protein_coding	C10orf143	ENSG00000237489.4	1.09002	0.0018499	0.111293	1	0.716434	0.133449	0.512049	0.410907	0.236346	0.817715	0.0478876	0.98117	0.673584	0.283084	0.34739	0.811058	yes
protein_coding	DOC2B	ENSG00000272636.3	1.39202	0.00417676	0.473178	1	-1.18787	0.126238	-0.596949	0.583915	0.748057	0.368308	0.583702	0.556415	-0.403086	0.885228	0.347624	0.930618	yes
protein_coding	MMP11	ENSG00000099953.9	1.44051	3.29966e-08	0.375557	0.858747	-0.298166	0.590072	0.276797	0.670145	0.154288	0.861619	0.457831	0.308922	-0.0705352	0.987913	0.348754	0.661479	yes
protein_coding	NT5DC4	ENSG00000144130.11	3.20059	0.0212561	0.585317	NA	2.08399	NA	0.613155	0.84427	2.36902	0.264924	-0.029886	NA	2.13762	NA	0.351093	NA	yes
protein_coding	ADRA1A	ENSG00000120907.17	3.34904	1.11219e-05	0.780205	0.614125	0.386503	0.878117	0.182528	0.914628	-0.610927	0.863136	0.77984	0.280044	-0.634845	0.945919	0.35136	0.9158	yes
protein_coding	MICAL1	ENSG00000135596.17	-1.91407	1.76647e-30	0.30849	0.684959	0.495495	0.0268942	0.152219	0.772138	-0.0773653	0.906929	0.211213	0.615513	0.396686	0.195798	0.352013	0.308144	yes
protein_coding	CCDC88B	ENSG00000168071.21	1.11336	1.3859e-05	0.0110636	1	-0.261246	0.652416	-0.356963	0.461683	0.0866028	0.938977	0.186855	0.793159	-0.259255	0.834176	0.352348	0.555702	yes
protein_coding	C16orf89	ENSG00000153446.15	3.05338	6.3043e-12	0.774382	0.630175	-0.354049	0.770516	0.47068	0.652038	0.207923	0.910852	0.42274	0.706754	0.172563	0.978538	0.354966	0.907601	yes
lincRNA	LINC02055	ENSG00000254101.6	1.00883	0.0178965	0.350975	1	0.257521	0.796541	0.903578	0.131617	-0.229364	0.8708	-0.0461018	0.985995	0.552125	0.622847	0.356353	0.891814	yes
protein_coding	PCDHA1	ENSG00000204970.9	1.89434	0.0124448	1.1887	0.593538	0.944721	0.484604	0.102878	0.975973	0.207974	0.951192	0.680418	NA	0.379693	NA	0.358306	NA	yes
protein_coding	SOCS1	ENSG00000185338.5	1.56566	0.0148635	-0.0824017	1	0.398912	0.798096	-0.88706	0.372575	0.916796	0.420843	-0.160163	0.945373	1.22223	0.267241	0.359151	0.939816	yes
protein_coding	MFGE8	ENSG00000140545.14	1.23977	9.63117e-10	0.303671	0.83127	0.202765	0.640065	0.069983	0.931737	0.362356	0.312209	0.0156225	0.989429	0.300752	0.596205	0.359814	0.413823	yes
protein_coding	SPC25	ENSG00000152253.8	-1.25867	5.49318e-05	-0.00518596	1	-0.27151	0.646791	0.109552	0.943039	-0.526895	0.274551	-0.747702	0.297063	-0.181075	0.93283	0.361126	0.852064	yes
protein_coding	CD24	ENSG00000272398.5	1.79458	2.22555e-46	0.825465	1.70234e-08	-0.0271368	0.947279	0.0693375	0.878876	0.0606661	0.907598	-0.144094	0.662188	0.284523	0.267793	0.361401	0.0559528	yes
protein_coding	NFATC1	ENSG00000131196.17	1.03143	2.49199e-06	0.213712	1	-0.233598	0.611009	0.0359861	0.972564	0.227693	0.666844	0.21607	0.699706	0.172978	0.892312	0.361727	0.45281	yes
protein_coding	CREB5	ENSG00000146592.16	2.18561	0.00128791	0.684026	0.895791	1.17239	0.271888	1.07634	0.159971	0.887402	0.535437	0.66034	0.541397	0.745371	0.773098	0.362611	0.941425	yes
protein_coding	RBP5	ENSG00000139194.7	2.25974	7.54329e-10	0.464392	0.895791	0.465703	0.551388	0.651329	0.249224	0.338382	0.7538	0.71382	0.165262	0.238461	0.945919	0.363574	0.811044	yes
protein_coding	DUSP6	ENSG00000139318.7	1.70336	0.00417346	0.362961	1	-0.612305	0.654117	-0.565763	0.649479	-0.362728	0.861063	-0.708778	0.522818	-0.0203	0.999825	0.363965	0.934929	yes
protein_coding	MYBPC1	ENSG00000196091.13	-2.62161	4.43606e-14	0.347918	1	-0.23285	0.789873	0.471498	0.635741	-0.121385	0.934671	0.597536	0.478163	0.680593	0.339898	0.364412	0.893106	yes
protein_coding	TRPS1	ENSG00000104447.12	1.10146	0.000245001	0.389409	0.903588	0.0144558	0.987088	0.263212	0.738295	-0.247131	0.748451	0.236784	0.77538	0.0662729	0.991207	0.364528	0.704899	yes
antisense	AC080112.1	ENSG00000266208.1	1.0052	0.000256681	0.275992	1	0.399306	0.380039	0.222361	0.774469	0.566855	0.16174	0.581683	0.139317	0.330089	0.704198	0.365189	0.636657	yes
protein_coding	DTX3	ENSG00000178498.15	1.73596	1.39521e-15	0.314473	0.790182	0.459389	0.20891	0.212033	0.684412	-0.176189	0.817419	-0.429212	0.202119	0.526323	0.212986	0.368189	0.385708	yes
protein_coding	GFPT2	ENSG00000131459.12	1.20238	0.00799582	0.348646	1	-0.823125	0.271769	-0.462509	0.655472	0.564093	0.520833	0.0796916	0.973824	0.571226	0.654632	0.368449	0.879806	yes
lincRNA	LINC01687	ENSG00000233215.5	1.28981	0.0134213	0.210835	1	-0.0171263	0.991738	-0.0689987	0.972016	1.18106	0.0815976	-0.0212702	0.992855	1.17022	0.128697	0.368991	0.8731	yes
sense_overlapping	AL390195.2	ENSG00000260948.1	-1.26239	0.011613	-0.0187429	1	-0.592053	0.466333	-0.363871	0.796352	-0.493527	0.629611	-0.0780909	0.977371	-0.183231	0.969701	0.3692	0.91564	yes
antisense	STX17-AS1	ENSG00000255145.2	1.00054	0.0279785	0.100607	1	0.506137	0.529915	-0.0363536	0.985053	0.231016	0.872496	0.185253	0.901995	0.53069	0.685425	0.371359	0.856227	yes
antisense	RAET1E-AS1	ENSG00000268592.3	1.23726	0.0449513	0.737681	0.892052	-0.198378	0.907022	-0.0661649	0.980757	0.16995	0.946475	0.311716	0.869531	0.806367	0.590721	0.373819	0.95134	yes
protein_coding	BMP1	ENSG00000168487.18	1.10557	3.74978e-12	0.273935	0.689343	-0.458887	0.0421247	-0.24182	0.463664	0.433443	0.059423	0.394496	0.08221	0.212194	0.694263	0.374923	0.153177	yes
protein_coding	NRG3	ENSG00000185737.12	2.11344	1.74303e-17	0.732946	0.0058228	-0.323054	0.622504	0.103179	0.880578	0.665737	0.111422	-0.173347	0.771809	0.0320414	0.998148	0.375929	0.33694	yes
protein_coding	CXorf36	ENSG00000147113.16	3.38225	1.01216e-15	0.0399417	1	-0.350202	0.792482	-0.555928	0.399382	0.0366404	0.989391	-0.181198	0.881126	0.37396	0.903936	0.37611	0.789708	yes
protein_coding	ARHGAP4	ENSG00000089820.15	1.27558	6.37162e-09	0.309106	0.872982	0.599666	0.0448421	0.237048	0.660182	0.646448	0.0310976	0.537927	0.077513	0.540052	0.154548	0.376193	0.433525	yes
lincRNA	WASIR2	ENSG00000231439.4	1.51536	0.0114495	0.473302	1	-1.0034	0.386542	0.654806	0.588549	-1.374	0.234638	0.865155	0.370759	-0.487498	0.892312	0.377056	0.948947	yes
protein_coding	PLCB2	ENSG00000137841.11	1.82714	0.00124325	0.529849	1	-0.136925	0.939969	0.550661	0.611707	0.491585	0.749134	0.939061	0.195836	-0.327332	0.954532	0.377148	0.918434	yes
antisense	AC092295.2	ENSG00000267309.1	1.02718	0.001099	0.435168	0.825717	-0.00621567	0.995233	0.243101	0.778501	0.11859	0.923692	0.246929	0.774932	0.245563	0.890368	0.378263	0.693274	yes
protein_coding	FGD1	ENSG00000102302.7	1.25361	0.000293691	0.23063	1	-0.0481807	0.963956	-0.154867	0.8946	-0.186001	0.883787	-0.288356	0.76131	-0.0877087	0.98907	0.37853	0.752758	yes
protein_coding	TNFSF4	ENSG00000117586.10	-1.70436	9.07971e-13	0.062474	1	0.20494	0.695395	0.518025	0.213773	-0.0241698	0.984581	0.449842	0.307368	-0.583735	0.137432	0.378607	0.573999	yes
protein_coding	RGS19	ENSG00000171700.13	1.2671	0.000234469	-0.132417	1	-0.470598	0.458938	-0.49331	0.468636	0.360184	0.65138	0.00701892	0.997245	0.541345	0.509336	0.378652	0.768578	yes
protein_coding	PRR36	ENSG00000183248.11	1.32572	1.01499e-14	0.436387	0.233089	-0.322149	0.25767	-0.124867	0.823802	-0.132919	0.799736	0.0852524	0.89809	0.0283173	0.993855	0.379285	0.224055	yes
protein_coding	RPS27	ENSG00000177954.12	1.04771	0.000930236	0.00317918	1	0.33323	0.573664	0.164192	0.874537	-0.393726	0.522871	-0.275239	0.734833	0.359327	0.726543	0.383078	0.702149	yes
protein_coding	GPR20	ENSG00000204882.3	3.31455	0.0361426	0.293074	NA	-0.0560281	NA	-0.507897	NA	1.54849	NA	0.621786	NA	2.10567	NA	0.383765	NA	yes
processed_pseudogene	EEF1A1P6	ENSG00000233476.3	1.13532	0.0203173	-0.132173	1	0.282072	0.814302	0.224357	0.878993	0.514054	0.627467	-0.329628	0.822086	0.994217	0.199188	0.385453	0.879806	yes
antisense	AP003721.1	ENSG00000256196.1	1.61722	0.00333257	-0.258604	1	-0.218985	0.891976	-0.212628	0.901932	0.173684	0.940881	-0.131732	0.952782	0.607865	0.753122	0.385593	0.903091	yes
protein_coding	TMEM121	ENSG00000184986.10	1.69794	0.000329471	0.130474	1	-0.231435	0.855643	-0.609083	0.531322	0.032957	0.989391	-0.332301	0.815387	0.386812	0.873712	0.38662	0.893611	yes
lincRNA	AC239800.2	ENSG00000232721.2	1.62415	0.00668354	0.307189	1	0.310738	0.836828	-0.98219	0.385071	-0.322554	0.876521	-0.463741	0.79076	0.135144	0.991078	0.387124	0.945625	yes
protein_coding	BST2	ENSG00000130303.12	2.06566	5.75005e-07	0.409331	1	-0.524932	0.562726	-0.585545	0.498069	0.75984	0.296581	0.299527	0.810976	0.765427	0.402343	0.387527	0.854823	yes
protein_coding	DDX47	ENSG00000213782.7	-1.2514	0.00923039	0.0893932	1	0.336502	0.711565	0.409965	0.716412	-0.0947755	0.960299	0.155694	0.933078	-0.263308	0.935491	0.387943	0.875403	yes
protein_coding	TUBA1A	ENSG00000167552.13	2.36383	1.01721e-20	0.590721	0.362403	-0.0239954	0.975567	-0.155337	0.86297	-0.0522323	0.967994	-0.10193	0.925845	0.511536	0.341178	0.389439	0.583771	yes
lincRNA	LINC01503	ENSG00000233901.5	1.10956	0.000209781	0.125212	1	0.0348298	0.968658	0.350374	0.572897	-0.547742	0.305488	-0.206345	0.819903	-0.249923	0.881442	0.389636	0.625818	yes
protein_coding	FAM3B	ENSG00000183844.16	-1.41502	0.0159679	-0.794063	0.994884	-0.872071	0.285364	0.00132283	0.999984	-0.470385	0.706362	-0.31661	0.896471	0.0745243	0.993855	0.391243	0.961059	yes
protein_coding	AGAP4	ENSG00000188234.13	-1.12819	0.000986218	0.358587	1	0.245079	0.727232	0.235597	0.829466	0.0949005	0.94378	0.160311	0.906926	0.012901	0.999825	0.391516	0.779801	yes
protein_coding	SIX2	ENSG00000170577.7	3.08742	0.000202257	0.726999	0.948181	-1.89032	0.440004	-0.143061	0.953846	0.0758408	0.988267	0.549502	0.721938	1.04073	0.730616	0.392655	0.952651	yes
protein_coding	POTEE	ENSG00000188219.14	-1.71391	0.00566532	0.880292	0.88815	-0.63152	0.551388	0.365026	0.87088	0.161221	0.9441	0.0406724	0.991503	-0.0681515	0.997899	0.393189	0.970766	yes
lincRNA	AC098487.1	ENSG00000248161.5	2.09746	0.00374834	0.155671	1	1.28481	0.236288	-0.604041	0.685921	-0.434683	0.877857	-0.156587	0.954386	0.878855	0.715203	0.393599	NA	yes
protein_coding	CCDC153	ENSG00000248712.7	1.11949	0.00593848	-0.144827	1	0.8675	0.101617	-0.0584124	0.973801	-0.0106898	0.99733	-0.234312	0.851682	0.339594	0.862936	0.393618	0.793813	yes
lincRNA	AC125807.2	ENSG00000250899.3	-1.16838	0.000122479	-0.124251	1	-0.11244	0.878365	0.156602	0.893032	-0.126845	0.895595	0.566289	0.30351	0.310989	0.728359	0.393927	0.731915	yes
protein_coding	PTGER3	ENSG00000050628.20	1.66821	0.029283	0.878891	0.752123	0.189048	0.931325	0.374405	0.834232	0.0685381	0.986764	0.552904	0.705355	-0.0552027	0.999825	0.394983	0.946074	yes
protein_coding	EFHD1	ENSG00000115468.11	2.24046	6.25434e-08	0.472051	0.944846	-0.690945	0.448467	-0.920349	0.11839	-0.22963	0.89304	-0.0806994	0.969037	0.545663	0.719841	0.396572	0.808131	yes
protein_coding	ESPN	ENSG00000187017.16	1.7277	5.06237e-13	0.118956	1	-0.09644	0.897269	-0.224638	0.724184	0.861719	0.00458971	0.480671	0.189359	0.0106208	0.999825	0.397088	0.450931	yes
protein_coding	VIM	ENSG00000026025.15	2.11365	1.69267e-12	0.959509	0.0437245	0.713601	0.107474	0.612981	0.226048	-0.916393	0.0443812	-0.699159	0.142688	0.381252	0.728359	0.397709	0.695215	yes
protein_coding	FAM50B	ENSG00000145945.6	1.00485	0.00107776	0.162049	1	-0.211022	0.770516	-0.258132	0.759805	-0.27964	0.714903	-0.605218	0.207117	0.256508	0.863314	0.398261	0.645326	yes
transcribed_unprocessed_pseudogene	RHOXF1P1	ENSG00000234493.4	2.33079	0.0140076	0.22248	1	0.360436	0.897683	-0.442097	0.853507	0.231379	0.959031	-0.499632	NA	0.889364	NA	0.400781	NA	yes
protein_coding	CNGA1	ENSG00000198515.13	1.36754	8.42225e-06	-0.0119169	1	-0.221361	0.776351	0.0970423	0.931154	0.133729	0.911025	0.447482	0.38997	0.0824996	0.987913	0.40337	0.602223	yes
protein_coding	GSDME	ENSG00000105928.14	1.68661	3.70316e-12	0.521382	0.162717	0.257881	0.665799	0.374428	0.270884	0.29562	0.655821	0.0855329	0.917087	0.590012	0.221812	0.405641	0.267727	yes
lincRNA	ZNF236-DT	ENSG00000264278.1	1.62918	0.0286281	0.532191	1	0.855219	0.512602	0.592499	0.741168	0.805096	0.601875	0.426515	0.849234	0.422511	0.943876	0.405972	NA	yes
processed_transcript	AP004608.1	ENSG00000255545.7	1.09805	6.38728e-05	0.162415	1	0.996876	0.00121765	0.3433	0.480346	0.584147	0.174273	0.320255	0.531656	0.418684	0.577236	0.406669	0.434769	yes
lincRNA	LINC01003	ENSG00000261455.1	1.20048	4.41541e-06	0.347146	0.912411	-0.131727	0.851022	0.114869	0.904395	0.204483	0.777104	0.780457	0.0164639	0.0719484	0.986648	0.408056	0.516769	yes
protein_coding	PCDHB3	ENSG00000113205.5	1.13763	0.0122751	0.317105	1	0.0336377	0.980077	-0.0611495	0.974993	0.29511	0.826107	0.321007	0.773368	0.206664	0.959808	0.409335	0.807904	yes
protein_coding	HSD17B11	ENSG00000198189.10	-2.02526	4.25692e-15	0.279026	1	0.91374	0.00272181	-0.0135799	0.992436	-0.410144	0.397501	0.180803	0.846269	-0.127632	0.958146	0.40943	0.569994	yes
protein_coding	RGS11	ENSG00000076344.15	1.07979	7.50898e-09	0.431882	0.262476	0.358539	0.239197	0.133047	0.81254	0.405008	0.183845	0.204436	0.639334	0.42423	0.222379	0.409447	0.171516	yes
protein_coding	C1R	ENSG00000159403.16	1.4107	6.45225e-08	0.245273	1	-0.528481	0.197519	-0.403677	0.430864	-0.0823947	0.943545	-0.176341	0.837663	0.0618009	0.990914	0.410732	0.513942	yes
lincRNA	LY6E-DT	ENSG00000247317.3	1.31406	0.00863611	-0.201238	1	0.13096	0.925383	-0.698072	0.495386	-0.366285	0.810267	0.0302967	0.990882	-0.193789	0.975012	0.411283	0.879806	yes
protein_coding	SMPD3	ENSG00000103056.11	-2.94286	1.204e-30	-0.467419	0.892052	-0.0845013	0.904535	-0.543926	0.406421	-0.74483	0.0205075	-0.498465	0.473384	-0.0485267	0.991207	0.411428	0.695009	yes
protein_coding	EMID1	ENSG00000186998.15	1.03393	0.00870285	0.0541912	1	-0.151468	0.881429	-0.195279	0.876167	-0.509884	0.499238	-0.221228	0.857501	0.422479	0.741166	0.413446	0.771424	yes
antisense	AP001528.2	ENSG00000255471.1	2.63607	2.97631e-06	0.210642	1	0.433901	0.772457	0.226944	0.894364	0.205555	0.938442	0.304888	0.850993	-0.247705	0.975762	0.414977	0.891218	yes
antisense	AC018553.2	ENSG00000283689.1	1.31226	5.07036e-06	0.447012	0.698103	0.396771	0.470634	0.148234	0.873938	0.414963	0.489647	0.202559	0.810708	0.333881	0.761173	0.415378	0.529551	yes
unprocessed_pseudogene	AP001636.1	ENSG00000254786.1	-1.12497	0.0476994	-0.356502	1	-0.139005	0.920002	-0.00185985	0.999984	-0.478266	0.695931	-0.0418425	0.989082	0.397702	0.879373	0.415972	0.914576	yes
protein_coding	FDXR	ENSG00000161513.11	1.19455	4.1669e-05	-0.16612	1	-0.00177375	0.998689	0.0349218	0.979955	-0.0145711	0.993149	0.147697	0.882378	0.380644	0.65524	0.415978	0.579756	yes
protein_coding	IER5L	ENSG00000188483.7	1.19279	1.12884e-05	0.375027	0.882275	-0.339495	0.515556	-0.0996757	0.924369	-0.100501	0.927114	0.259598	0.714783	0.130232	0.958146	0.417453	0.529551	yes
protein_coding	DACT3	ENSG00000197380.10	1.74537	4.39381e-06	0.180422	1	-0.013144	0.991842	-0.274643	0.799461	0.411898	0.661131	-0.0611094	0.977327	0.929921	0.137229	0.417574	0.755979	yes
transcribed_unprocessed_pseudogene	C2orf27A	ENSG00000197927.12	-1.29811	1.3529e-05	0.492769	0.836796	-0.0841302	0.913559	0.58901	0.328877	0.0900832	0.93657	0.156266	0.909727	0.00850296	0.999825	0.418799	0.725676	yes
lincRNA	AC092903.2	ENSG00000248787.2	2.8716	4.9841e-05	-0.217894	1	0.121626	0.960889	-1.03031	0.226801	1.28021	0.320159	0.627129	0.531518	0.471294	0.944781	0.418945	0.885832	yes
protein_coding	ABCG1	ENSG00000160179.18	1.41013	4.60192e-13	0.227263	1	-0.71845	0.003529	0.207678	0.678841	0.469754	0.118122	0.697898	0.00296473	-0.0239993	0.997929	0.419143	0.239509	yes
protein_coding	PCDHGA12	ENSG00000253159.2	1.98001	0.000245319	0.188405	1	0.510786	0.662988	0.0143064	0.996098	0.466075	0.753342	-0.232769	0.898	0.470988	0.870551	0.419741	0.882444	yes
protein_coding	CPAMD8	ENSG00000160111.12	1.05822	0.0246553	-0.108079	1	-0.16766	0.900531	0.108528	0.948879	0.224091	0.887652	0.464628	0.627267	0.165221	0.975967	0.420434	0.822172	yes
protein_coding	CD83	ENSG00000112149.9	1.13371	1.60769e-07	0.0552778	1	-0.380623	0.365633	-0.00803629	0.99402	0.395495	0.319044	-0.0673781	0.939036	-0.0765592	0.981864	0.420887	0.191581	yes
protein_coding	FAM171A2	ENSG00000161682.14	1.61281	1.03187e-06	0.150205	1	-0.733041	0.151409	-0.234173	0.817263	0.00740472	0.998127	-0.0241856	0.989429	0.0415612	0.997929	0.421076	0.682623	yes
protein_coding	OPRK1	ENSG00000082556.10	2.24691	6.55435e-17	0.590088	0.400016	-0.365712	0.502431	-0.44146	0.399894	0.454846	0.382274	-0.0789346	0.949387	0.290259	0.801336	0.42175	0.54145	yes
protein_coding	MARCKSL1	ENSG00000175130.6	1.01626	2.98019e-05	0.318385	0.916256	-0.348225	0.398728	-0.0260947	0.982706	-0.238232	0.679178	-0.298902	0.570377	0.33906	0.603371	0.422377	0.399961	yes
protein_coding	SLC4A3	ENSG00000114923.16	1.18933	1.59216e-10	0.258136	0.896027	-0.151489	0.737611	0.127791	0.830626	0.144187	0.798865	0.111418	0.86155	0.0218752	0.997929	0.422681	0.181033	yes
protein_coding	PARD6A	ENSG00000102981.9	1.43899	9.0493e-05	-0.0958166	1	-0.051934	0.961456	-0.155415	0.908329	-0.14512	0.917386	0.24433	0.83469	0.234852	0.929395	0.423179	0.755731	yes
protein_coding	ALDH3B1	ENSG00000006534.15	1.46269	0.000291496	0.34865	1	-0.199633	0.857422	-0.216349	0.871636	0.230575	0.860475	0.731743	0.230724	-0.00583152	0.999825	0.425329	0.786601	yes
protein_coding	ERICH5	ENSG00000177459.10	1.52698	0.0133002	0.739439	0.870475	-0.00429588	0.998491	0.35207	0.834232	-0.419725	0.832415	0.344883	0.848664	0.42794	0.911355	0.425394	0.915335	yes
protein_coding	GPA33	ENSG00000143167.11	2.29144	0.0021986	-0.141789	1	0.100214	0.966192	-0.769228	0.536435	-0.554911	0.847418	0.198921	0.932076	-0.0646064	0.999825	0.425503	NA	yes
protein_coding	TMEM266	ENSG00000169758.12	1.57367	2.73766e-06	0.291004	1	-0.481355	0.494849	-0.125682	0.921276	0.448822	0.54121	0.00536549	0.997961	0.945292	0.0561833	0.42658	0.660389	yes
protein_coding	MSRB3	ENSG00000174099.11	2.41616	1.27092e-06	0.702757	0.751285	1.10653	0.140327	0.531473	0.59929	0.93796	0.290996	-0.24912	0.876729	0.68054	0.682734	0.426825	0.855155	yes
protein_coding	CLIP2	ENSG00000106665.15	1.2184	1.25537e-06	0.359217	0.855275	-0.434769	0.307304	-0.207883	0.779778	0.311353	0.570993	0.0178609	0.989921	0.126008	0.958146	0.427478	0.434963	yes
lincRNA	LINC01521	ENSG00000213888.3	1.06902	1.48794e-08	0.290163	0.776889	0.520466	0.0429441	0.456895	0.0849449	0.579592	0.0221782	0.613894	0.00605913	0.512648	0.0878951	0.429125	0.154999	yes
protein_coding	SMIM10L2A	ENSG00000178947.8	1.27893	0.000330008	0.223082	1	-0.423269	0.544997	-0.00477572	0.998838	-0.00406987	0.999923	-0.0758761	0.967554	0.0157378	0.999825	0.430808	0.704899	yes
protein_coding	LTBP1	ENSG00000049323.15	1.3325	6.82034e-11	0.444476	0.279921	-0.519753	0.141229	-0.328852	0.370432	0.591887	0.0454226	0.499458	0.0503807	0.0406722	0.993616	0.431463	0.163954	yes
protein_coding	FBXL7	ENSG00000183580.9	1.02793	0.000918221	0.401899	0.834189	-0.0771961	0.931325	-0.332261	0.611016	-0.0813368	0.952588	-0.447299	0.405146	0.0761665	0.988292	0.43194	0.517146	yes
protein_coding	PBX1	ENSG00000185630.18	1.30603	1.86404e-17	0.56161	0.00977777	-0.502207	0.0169844	0.120858	0.7984	-0.214612	0.54196	-0.149609	0.72439	-0.250697	0.57372	0.431999	0.0525525	yes
protein_coding	NKD2	ENSG00000145506.13	1.05785	0.0116669	0.39326	1	-0.072681	0.952138	0.127916	0.931737	0.324007	0.759863	0.184787	0.894952	0.1377	0.979414	0.432241	0.763853	yes
protein_coding	SH3BP1	ENSG00000100092.22	1.01163	0.00743299	0.0504464	1	-0.479386	0.489297	-0.217625	0.85236	0.389773	0.634764	0.160611	0.906325	0.369258	0.788204	0.434124	0.71429	yes
protein_coding	ITGA11	ENSG00000137809.16	-1.89468	0.00186125	0.849839	0.938524	-0.351489	0.766692	0.0312498	0.993663	0.126656	0.951907	0.537562	0.793159	-0.460185	0.841258	0.434356	0.962291	yes
protein_coding	SESN3	ENSG00000149212.11	1.09028	0.00448773	0.423693	0.988974	-0.208864	0.818454	0.0635842	0.969582	0.370337	0.661512	0.480695	0.51905	0.592331	0.473062	0.435903	0.730457	yes
transcribed_unprocessed_pseudogene	AC107918.4	ENSG00000284610.1	1.89754	0.0300203	0.554063	1	0.582992	0.765641	0.328478	0.909873	-0.213469	0.95492	-0.0225053	0.996537	-0.287196	0.980385	0.436623	NA	yes
antisense	BOLA3-AS1	ENSG00000225439.2	1.44221	0.00363693	-0.380623	1	0.0821729	0.957887	0.0759539	0.96806	1.13623	0.0918604	-0.0430811	0.986544	0.817766	0.457967	0.439049	0.794408	yes
protein_coding	TMEM249	ENSG00000261587.2	2.22181	0.0151516	-0.118432	1	1.22703	0.431737	-0.502476	0.81254	1.01492	0.61585	0.41903	NA	1.28546	NA	0.440046	NA	yes
sense_intronic	AC002059.1	ENSG00000273216.1	-1.65497	0.0238358	0.948338	0.951631	0.8597	0.303691	1.60072	0.147912	0.460892	0.738973	0.600431	0.802236	-0.161437	0.984797	0.440183	NA	yes
processed_transcript	AC092902.2	ENSG00000241288.7	1.61104	8.50521e-10	0.112811	1	-0.376618	0.484728	-0.515638	0.189171	0.321615	0.607935	0.47167	0.224362	0.0873364	0.983398	0.440878	0.374213	yes
protein_coding	APLF	ENSG00000169621.9	2.9693	0.000129375	0.538411	1	0.398463	0.864596	0.214092	0.92231	0.814273	0.691271	0.00237611	0.999306	0.367193	0.968137	0.441023	0.920779	yes
lincRNA	AL137077.2	ENSG00000283078.1	1.16984	1.11498e-07	0.379235	0.660487	0.457928	0.189695	0.651608	0.0166754	-0.250197	0.678563	0.253121	0.628285	0.481817	0.258494	0.442495	0.262532	yes
protein_coding	IRX3	ENSG00000177508.11	1.37744	9.61414e-11	0.171338	1	0.446094	0.168875	-0.745589	0.00490757	-0.228752	0.66416	-0.464731	0.157324	0.189243	0.866343	0.442585	0.265312	yes
protein_coding	PPP1R18	ENSG00000146112.11	1.07635	2.96474e-07	0.37997	0.627926	-0.674984	0.0116378	-0.250117	0.611369	-0.0955597	0.905262	-0.370181	0.317313	0.146282	0.922522	0.444293	0.23437	yes
protein_coding	NR4A2	ENSG00000153234.13	1.50032	3.52869e-05	0.725197	0.245129	-0.186514	0.862857	0.135117	0.903309	0.864453	0.102625	0.212953	0.829681	0.326542	0.865189	0.445689	0.572239	yes
protein_coding	TTC36	ENSG00000172425.10	1.12085	0.0272746	-0.0674564	1	-0.163309	0.903335	-0.138362	0.942861	0.147012	0.940639	-0.358271	0.810553	0.348495	0.901753	0.449502	0.853655	yes
protein_coding	COL4A3	ENSG00000169031.19	2.77102	0.00198578	1.30909	0.461177	1.97606	0.102569	0.567723	0.761781	1.78593	0.194144	0.66567	0.69656	1.44813	0.501172	0.450834	NA	yes
protein_coding	RASSF4	ENSG00000107551.20	1.06083	1.02331e-05	0.330567	0.8532	-0.40853	0.333175	-0.301228	0.559142	0.374306	0.408819	0.0600927	0.957337	0.341099	0.620931	0.451007	0.297619	yes
lincRNA	AC092894.1	ENSG00000243081.2	2.57547	1.50149e-06	0.209095	1	0.254992	0.872421	-0.224559	0.894093	-0.780504	0.555695	0.0139148	0.996537	0.878995	0.526187	0.451691	0.855155	yes
protein_coding	HSPA1L	ENSG00000204390.9	1.34944	1.1014e-07	0.385906	0.751414	0.409525	0.36221	0.190277	0.792227	0.53999	0.192444	0.294169	0.596283	0.226834	0.872037	0.452755	0.340176	yes
protein_coding	PPIL6	ENSG00000185250.15	-1.09897	0.002656	0.470646	0.961789	-0.195039	0.810554	0.669239	0.312173	-0.914578	0.0444563	-0.403563	0.709783	-0.204317	0.933998	0.453716	0.74957	yes
lincRNA	AC004540.1	ENSG00000214870.8	1.75732	0.0227121	0.764639	1	0.257812	0.90366	0.724081	0.665237	1.27133	0.284112	-0.236522	0.942945	0.235075	0.982656	0.454898	NA	yes
protein_coding	PTMS	ENSG00000159335.15	1.37843	2.33303e-05	0.160912	1	-0.487905	0.36706	-0.397284	0.580172	0.199618	0.843562	-0.115613	0.932594	0.369729	0.741051	0.454917	0.607941	yes
protein_coding	ABLIM2	ENSG00000163995.19	1.76057	0.0100779	-0.122156	1	0.133411	0.947333	0.606593	0.678935	-0.294394	0.914878	-0.750094	0.62224	0.609095	0.845012	0.454952	0.925985	yes
protein_coding	GALNT9	ENSG00000182870.12	1.91509	0.0345033	0.172291	NA	-0.0395211	NA	-0.0145414	0.997327	-0.283977	0.947377	0.0478033	NA	1.45689	NA	0.455439	NA	yes
protein_coding	HSD17B14	ENSG00000087076.8	2.01928	1.40382e-13	0.646187	0.319937	-0.0924385	0.910078	-0.0984291	0.930731	0.954814	0.00594146	0.391644	0.502354	0.648021	0.188733	0.455935	0.496432	yes
protein_coding	IL18R1	ENSG00000115604.10	-2.34447	0.00417346	-0.478429	1	-0.629272	0.643206	-1.68981	0.279788	-1.03065	0.409353	-0.207866	0.955695	0.08783	0.995144	0.459068	NA	yes
antisense	AC009133.3	ENSG00000260719.1	-3.66609	4.68098e-11	-0.330785	1	-1.08357	0.0927056	0.658817	0.875397	-0.78521	0.32925	-0.117414	0.988205	0.0106086	0.999825	0.461371	0.996199	yes
lincRNA	AC110285.6	ENSG00000275966.1	2.53388	0.000137951	0.190553	1	0.844626	0.536978	-0.0697464	0.979955	0.680181	0.707407	-0.356547	0.854673	1.5467	0.173441	0.462894	NA	yes
lincRNA	LINC01087	ENSG00000224559.2	-1.88572	0.00939242	1.2438	0.745465	-0.568618	0.668314	0.160116	0.966605	0.143404	0.958832	0.353718	0.911304	0.470245	0.892312	0.463344	0.976659	yes
protein_coding	SCD5	ENSG00000145284.11	1.16834	7.74868e-12	0.254364	0.798554	-0.494574	0.049697	-0.153569	0.742351	0.358004	0.218646	0.255439	0.42329	0.193169	0.780704	0.463936	0.0478144	yes
lincRNA	AC090572.2	ENSG00000253778.1	5.02562	0.00290072	0.444162	NA	0.924701	NA	-0.621579	NA	2.8292	NA	0.727135	NA	1.78624	NA	0.468302	NA	yes
antisense	AC127496.4	ENSG00000262662.1	3.21867	0.00110032	0.705157	1	0.97724	0.662523	0.408354	0.839506	2.04669	0.175249	0.976292	NA	-0.489453	NA	0.468478	NA	yes
protein_coding	COL12A1	ENSG00000111799.20	-1.22518	0.0335951	0.144453	1	-0.816239	0.309875	0.641375	0.70952	0.195558	0.909654	0.882427	0.519627	-0.0557525	0.997929	0.47017	0.945832	yes
protein_coding	SLC38A11	ENSG00000169507.9	1.83174	0.000591961	-0.143063	1	-1.14328	0.217316	-0.541139	0.605577	-0.641114	0.627752	-0.900447	0.21862	0.928023	0.407889	0.471454	0.816765	yes
protein_coding	C14orf132	ENSG00000227051.6	1.81121	2.07575e-26	0.555445	0.0325105	-0.25643	0.468107	-0.287702	0.3857	0.153896	0.76358	0.199315	0.627948	0.509994	0.0631001	0.472664	0.0547979	yes
protein_coding	C1QTNF3-AMACR	ENSG00000273294.1	1.48357	0.000106458	0.29986	1	0.540151	0.442825	0.0458301	0.977075	0.567983	0.454284	0.49336	0.411156	0.857206	0.198398	0.474697	0.564152	yes
protein_coding	LRRC73	ENSG00000204052.4	1.62842	0.000268936	0.540665	0.944846	0.451299	0.624977	0.130989	0.940999	0.697012	0.393441	1.06456	0.0630489	0.529535	0.73282	0.476525	0.78489	yes
protein_coding	PCDHB10	ENSG00000120324.8	1.36836	0.000222775	0.626244	0.564013	0.409978	0.584358	0.389862	0.610782	0.442782	0.591997	0.106005	0.945373	0.663586	0.397689	0.480589	0.584596	yes
processed_transcript	AC090517.5	ENSG00000285331.2	1.02123	0.0122776	0.278355	1	0.294708	0.741882	0.521225	0.496732	0.0283386	0.989382	0.277916	0.814771	-0.00323163	0.999825	0.48153	0.68584	yes
protein_coding	SLC5A2	ENSG00000140675.12	2.27838	0.000373665	0.437573	1	0.695309	0.616983	0.161281	0.933126	1.10549	0.33686	0.625119	0.54379	0.731777	0.770278	0.481536	0.836735	yes
lincRNA	LINC01869	ENSG00000180279.6	-1.64289	0.0310071	-0.0102593	1	1.02839	0.241364	0.0330226	0.993377	0.442522	0.785387	-0.14659	0.972634	0.693641	0.719554	0.485104	0.950374	yes
protein_coding	PAX1	ENSG00000125813.13	1.73034	2.99214e-06	0.186163	1	0.333619	0.6972	0.561821	0.397041	0.355687	0.725574	0.625049	0.291413	-0.422049	0.802608	0.486826	0.628898	yes
protein_coding	GRK5	ENSG00000198873.11	1.39586	5.89447e-05	0.3776	0.954518	0.769057	0.126301	0.363811	0.59929	0.554337	0.405429	0.332124	0.656342	0.351785	0.825607	0.48692	0.489125	yes
protein_coding	UHRF1	ENSG00000276043.4	-1.00712	5.09915e-06	0.145419	1	-0.400141	0.216017	0.523511	0.195439	-0.144248	0.821655	0.0266283	0.986892	0.0129348	0.999825	0.48755	0.31772	yes
protein_coding	DOK5	ENSG00000101134.11	3.14219	0.00454519	0.830098	1	0.285721	0.934666	-0.287862	0.932501	1.44444	0.518002	0.111671	NA	1.08822	NA	0.48777	NA	yes
protein_coding	C12orf57	ENSG00000111678.10	1.06457	0.00211778	0.369484	1	0.285536	0.683474	0.296397	0.741767	0.134441	0.914036	0.162848	0.891294	0.45867	0.612647	0.489828	0.559952	yes
protein_coding	IL27RA	ENSG00000104998.3	1.44983	0.000119318	-0.0153812	1	-0.478753	0.580292	-0.485643	0.435968	-0.0366838	0.986426	0.419045	0.502878	-0.0183854	0.999825	0.490021	0.48434	yes
protein_coding	RENBP	ENSG00000102032.12	2.31935	8.44786e-12	0.884792	0.182399	0.166809	0.87215	0.143007	0.915136	0.824704	0.123916	0.642064	0.262542	0.380646	0.790468	0.492036	0.610723	yes
protein_coding	S1PR2	ENSG00000267534.3	1.17074	4.76722e-05	0.199698	1	0.137519	0.863336	0.301163	0.660182	-0.249054	0.75687	0.451033	0.377161	0.309613	0.776251	0.494758	0.39455	yes
sense_intronic	AC090181.2	ENSG00000269951.1	-1.72152	0.0374053	0.415484	1	0.140955	0.938219	0.301109	0.895909	-0.16057	0.953584	-0.875863	0.581178	-0.557493	0.866844	0.495752	NA	yes
protein_coding	MYRF	ENSG00000124920.13	1.17057	2.98164e-06	0.058242	1	-0.615251	0.147902	-0.467883	0.226801	-0.17502	0.84305	-0.307526	0.545094	0.205596	0.8929	0.498153	0.180658	yes
antisense	PIK3CD-AS2	ENSG00000231789.2	1.16612	0.00137087	0.199768	1	-0.0525895	0.960544	-0.363355	0.685921	-0.38668	0.647482	-0.34681	0.711599	0.493745	0.61217	0.502417	0.588935	yes
protein_coding	EPHB1	ENSG00000154928.17	4.32839	0.0140723	-0.0783527	NA	0.850799	NA	0.648964	NA	3.04108	NA	0.452026	NA	-0.0600385	NA	0.502588	NA	yes
protein_coding	RHOB	ENSG00000143878.9	1.18969	1.3374e-07	0.422958	0.59857	0.577326	0.0550706	0.387511	0.354376	0.37931	0.343297	0.268277	0.608183	0.560177	0.120524	0.507012	0.185602	yes
protein_coding	ZBBX	ENSG00000169064.12	1.52477	0.000236096	0.337381	1	0.635393	0.372555	0.401786	0.61467	0.486825	0.606592	0.350792	0.694386	0.852444	0.262356	0.507695	0.572281	yes
unprocessed_pseudogene	GLYATL1P4	ENSG00000254399.2	-4.2923	0.029351	-1.29937	NA	0.516669	NA	0.470506	NA	0.536699	NA	-1.09318	NA	0.630727	NA	0.511823	NA	yes
protein_coding	CD4	ENSG00000010610.9	-1.66118	0.00787875	1.22592	0.761423	-0.984286	0.249568	-1.19369	0.608288	-0.4498	0.749134	0.16739	0.972634	-0.742709	0.631622	0.512935	NA	yes
lincRNA	LINC01315	ENSG00000229891.1	1.17014	0.00602722	0.416054	1	-0.355749	0.688038	0.0691059	0.971277	0.0456874	0.982547	0.203151	0.888673	0.513469	0.677155	0.513212	0.693274	yes
protein_coding	CXorf57	ENSG00000147231.13	1.78504	0.0201194	0.425088	1	1.56049	0.115309	-0.0390617	0.987847	0.501653	0.833651	0.492854	0.741715	1.40536	0.302573	0.515626	0.85835	yes
protein_coding	ANKRD16	ENSG00000134461.15	1.37024	1.20539e-09	0.289968	0.944846	-0.0810393	0.904194	-0.189851	0.776578	-0.292968	0.564583	-0.043075	0.973905	-0.0562086	0.989381	0.517383	0.165583	yes
protein_coding	NRG4	ENSG00000169752.16	-1.59026	0.000160297	0.252527	1	-0.937364	0.0812683	-0.25389	0.879831	0.14817	0.919554	0.498357	0.67686	0.178343	0.959808	0.520427	0.791056	yes
transcribed_unprocessed_pseudogene	FAR2P1	ENSG00000180178.10	-1.56646	0.00378235	0.67351	0.931493	-0.0126938	0.993516	0.351735	0.829014	0.397259	0.77037	0.0695909	0.982217	0.2426	0.958146	0.520903	0.834961	yes
processed_pseudogene	AC079140.2	ENSG00000250321.1	1.52373	0.0325627	0.673013	1	0.582082	0.681997	0.483687	0.804368	0.505304	0.78684	0.217931	0.942172	1.46785	0.171635	0.521559	0.912082	yes
antisense	AC092969.1	ENSG00000240086.6	3.46209	0.0168107	0.609447	NA	2.12595	NA	0.0585593	0.987847	2.99858	0.128078	0.184821	NA	1.67862	NA	0.522836	NA	yes
protein_coding	MEX3B	ENSG00000183496.5	1.07106	1.18058e-11	0.46285	0.0810708	-0.246987	0.402611	0.242948	0.43998	-0.107708	0.840024	-0.065696	0.920082	0.132159	0.890898	0.522867	0.010007	yes
antisense	DOCK9-DT	ENSG00000260992.1	1.96581	0.001087	0.854096	0.685437	1.08961	0.236811	0.643797	0.562943	1.27115	0.15403	0.558155	0.654233	0.996117	0.473062	0.525112	0.828764	yes
protein_coding	TMEM255B	ENSG00000184497.12	1.3052	1.24228e-05	0.304637	1	-0.40269	0.487417	-0.517198	0.333769	-0.442402	0.476123	-0.019502	0.990802	0.0656362	0.991207	0.526154	0.365521	yes
protein_coding	PDGFD	ENSG00000170962.12	2.69213	0.0176586	0.593805	NA	1.12377	NA	1.249	0.448211	0.253059	0.963879	-0.439313	NA	0.431004	NA	0.529509	NA	yes
protein_coding	CAMK2N1	ENSG00000162545.5	1.87543	9.42129e-42	0.318569	0.387067	0.187996	0.510395	0.930673	4.1074e-10	0.388522	0.0619083	0.0665785	0.907417	0.517948	0.0067176	0.53228	0.00281946	yes
protein_coding	NUDT8	ENSG00000167799.9	1.14822	0.00159154	0.0628015	1	-0.175678	0.847762	0.0120267	0.994685	-0.126414	0.926927	-0.0130106	0.995464	0.136175	0.972841	0.53643	0.525882	yes
antisense	AP000692.2	ENSG00000273199.1	1.61564	0.00104593	0.25924	1	-0.499895	0.640065	-0.705412	0.51335	0.59546	0.562705	0.632344	0.537443	0.0271083	0.999825	0.53654	0.785464	yes
protein_coding	ARL4D	ENSG00000175906.4	2.28769	0.00012854	0.336512	1	0.178698	0.918363	0.546591	0.711652	0.275654	0.902859	-0.415481	0.823973	1.12805	0.34292	0.537202	0.858013	yes
protein_coding	SOWAHD	ENSG00000187808.4	1.99505	0.00402233	-0.157102	1	0.404806	0.822908	-0.331162	0.872423	0.890689	0.52484	0.276652	0.90069	1.27504	0.334423	0.537624	0.861635	yes
lincRNA	LINC02266	ENSG00000272727.1	-2.77443	0.028695	1.47126	NA	-1.26105	NA	1.46112	NA	0.0809989	NA	-0.131382	NA	0.200281	NA	0.538976	NA	yes
protein_coding	TNS1	ENSG00000079308.18	1.7261	0.00406047	0.446144	1	-0.604092	0.65151	-0.647247	0.612689	1.323	0.108001	1.24331	0.0868189	-0.31297	0.958146	0.544564	0.823361	yes
lincRNA	AC129926.1	ENSG00000265246.1	-3.37064	0.0134372	-1.40635	NA	-0.893226	NA	-0.61827	0.857641	-0.376009	0.911073	-0.115268	NA	-0.333628	NA	0.546502	NA	yes
lincRNA	AC069061.2	ENSG00000264734.1	-1.09944	0.000962948	0.34305	1	0.302992	0.628088	0.641851	0.221181	0.154047	0.88552	-0.0629058	0.973824	0.00117017	0.999825	0.547245	0.441156	yes
protein_coding	SMIM29	ENSG00000186577.13	1.03002	0.000208473	0.184431	1	0.389418	0.403419	0.406303	0.446293	0.30449	0.616604	0.101432	0.927458	0.436442	0.497238	0.548115	0.265754	yes
processed_pseudogene	AC006504.3	ENSG00000267264.1	-1.52611	0.0168037	0.569924	1	-1.05826	0.205833	1.14118	0.311461	-0.327769	0.842215	0.738374	0.639417	-0.48338	0.841175	0.548171	NA	yes
protein_coding	CERS1	ENSG00000223802.7	1.09367	0.00147736	0.693826	0.435696	-0.0646284	0.947947	0.401153	0.600689	0.814923	0.0760822	0.998335	0.0164471	0.48352	0.58282	0.549112	0.47187	yes
bidirectional_promoter_lncRNA	INKA2-AS1	ENSG00000227811.2	1.9434	0.0138751	0.239376	1	0.537936	0.7733	0.427459	0.830251	-0.43058	0.885896	0.287134	0.909573	1.33785	0.388805	0.549755	NA	yes
protein_coding	SERPINH1	ENSG00000149257.14	2.12801	1.329e-14	0.56707	0.368723	0.0681331	0.943039	0.193151	0.810573	0.450028	0.467512	0.427114	0.368624	0.259194	0.885228	0.550389	0.227719	yes
protein_coding	LTBP2	ENSG00000119681.11	1.07905	5.81208e-05	0.394361	0.798388	-0.369168	0.485673	0.217905	0.77561	-0.459749	0.382407	-0.204758	0.806312	0.0558543	0.991207	0.551305	0.223246	yes
protein_coding	APBB1	ENSG00000166313.18	1.30991	2.32759e-05	0.175741	1	-0.424203	0.465502	-0.22148	0.808457	0.135042	0.908427	0.127145	0.912999	0.294834	0.829988	0.552248	0.343158	yes
transcribed_unprocessed_pseudogene	OR7E22P	ENSG00000179799.9	4.61096	0.00413132	0.694791	NA	-0.0370939	NA	-0.634355	NA	1.85005	NA	-0.764898	NA	2.42703	NA	0.554555	NA	yes
snoRNA	SNORD19	ENSG00000212493.1	-1.87759	0.0103605	0.236739	1	0.289684	0.844795	0.672797	0.652945	-0.636361	0.644014	0.051205	0.989158	-0.133733	0.99035	0.555354	0.882444	yes
protein_coding	CHRNA3	ENSG00000080644.15	1.05316	0.00140871	-0.157068	1	-0.314575	0.683474	-0.220354	0.793773	0.824565	0.0590195	0.493108	0.276171	0.680065	0.240048	0.556156	0.248261	yes
sense_intronic	AC092756.1	ENSG00000259771.1	-4.12616	0.0336578	0.593465	NA	-0.681433	NA	-3.16251	NA	-0.632831	NA	-0.0985594	NA	-3.22024	NA	0.556505	NA	yes
protein_coding	HEPACAM	ENSG00000165478.6	1.0788	0.01626	-0.156142	1	-0.259	0.822584	0.0507678	0.978946	0.382967	0.727994	0.866087	0.112592	0.259438	0.940877	0.556509	0.581413	yes
protein_coding	2003-09-01	ENSG00000100167.20	1.25728	4.05954e-12	0.477482	0.192884	-0.140428	0.74988	0.248012	0.539289	0.761007	0.000331151	0.502259	0.0447553	0.374562	0.297102	0.557525	0.0272343	yes
protein_coding	PCDHB16	ENSG00000272674.3	1.48472	1.09931e-05	0.542682	0.666274	0.324469	0.662177	0.215746	0.829381	0.307934	0.738491	0.433318	0.50669	0.0810965	0.991207	0.562109	0.381896	yes
protein_coding	GPR27	ENSG00000170837.2	1.36256	1.20259e-07	0.21885	1	-0.499756	0.2983	-0.130629	0.877755	0.412801	0.423064	0.398129	0.358657	0.61308	0.183928	0.563463	0.137677	yes
sense_overlapping	HCP5	ENSG00000206337.10	1.72232	1.63363e-09	0.465885	0.675145	-0.227125	0.772521	0.218493	0.787511	0.315689	0.675275	0.422369	0.410106	0.0937628	0.984167	0.56739	0.239509	yes
protein_coding	SCARA3	ENSG00000168077.13	1.15756	0.00323131	0.566671	0.789781	-0.707707	0.28579	-0.703661	0.328758	0.104576	0.950226	0.266644	0.826894	-0.366581	0.845671	0.568562	0.54145	yes
protein_coding	SUPT4H1	ENSG00000213246.6	1.68403	0.00968778	0.996853	0.662731	0.23313	0.901658	1.09417	0.249224	0.273632	0.911922	-0.384276	0.857124	0.679303	0.770533	0.569229	0.852064	yes
lincRNA	RASAL2-AS1	ENSG00000224687.1	1.22657	0.00899306	0.290619	1	0.520108	0.556028	0.453295	0.660702	-0.251651	0.880868	0.0717111	0.978699	-0.0562489	0.997929	0.572357	0.642432	yes
protein_coding	NHLRC4	ENSG00000257108.1	1.5569	0.000242241	0.0964894	1	-0.456027	0.611885	-0.184648	0.902503	0.205209	0.891655	0.249062	0.856828	0.358525	0.870434	0.572471	0.608543	yes
protein_coding	PRR16	ENSG00000184838.14	1.01237	1.64943e-06	-0.0519765	1	-0.762161	0.0120335	-0.00923026	0.993809	-0.287828	0.566125	0.783064	0.000621452	0.267749	0.721435	0.573156	0.0422626	yes
antisense	FOXD3-AS1	ENSG00000230798.5	3.02152	1.47945e-05	0.33128	1	1.18216	0.335703	0.343911	0.831463	0.763539	0.684621	-0.42073	0.795125	1.45221	0.295923	0.577209	0.777649	yes
protein_coding	SAMD14	ENSG00000167100.14	2.71381	5.86726e-09	0.756022	0.634931	0.221717	0.878365	0.161791	0.922893	0.526151	0.671974	1.0495	0.0702364	0.0311587	0.999825	0.578019	0.644437	yes
protein_coding	GRIK1	ENSG00000171189.17	1.20737	0.004987	0.674284	0.641631	-0.224145	0.833863	0.190888	0.883766	0.083815	0.965273	-0.033055	0.988012	-0.0151569	0.999825	0.578399	0.546888	yes
protein_coding	CDKN1C	ENSG00000129757.13	1.40851	7.07412e-05	0.469028	0.907833	-0.608515	0.293541	-0.734985	0.202824	0.903634	0.0571647	0.287708	0.775729	0.289731	0.876541	0.578727	0.458626	yes
protein_coding	STMN3	ENSG00000197457.9	1.2894	1.07214e-05	0.187304	1	-0.610486	0.158984	-0.571737	0.239406	0.140565	0.891689	-0.15117	0.882661	0.405068	0.623327	0.580799	0.276708	yes
lincRNA	GAS6-DT	ENSG00000272695.1	1.18898	0.0243498	0.0782884	1	-0.97332	0.30676	-0.196488	0.90645	-0.195712	0.926676	0.517267	0.604877	-1.16573	0.328977	0.581543	0.650818	yes
protein_coding	LIMD2	ENSG00000136490.8	1.75372	1.21738e-07	0.477717	0.834184	0.00912458	0.993413	-0.65531	0.240592	0.178979	0.880692	0.236588	0.819749	0.322984	0.834176	0.582639	0.386433	yes
antisense	AC005329.1	ENSG00000248015.6	-1.107	0.00132017	0.112874	1	0.544137	0.215349	0.0836299	0.952349	0.1104	0.925176	0.196514	0.86136	0.397192	0.63622	0.585814	0.371041	yes
protein_coding	CCDC28B	ENSG00000160050.14	1.55796	5.3367e-06	0.359095	1	-0.238277	0.777582	-0.13778	0.915195	0.281875	0.758808	0.353584	0.677262	0.267564	0.892312	0.587163	0.414163	yes
lincRNA	FAM66B	ENSG00000215374.5	1.13959	0.0279541	0.451937	1	0.571918	0.539312	0.856852	0.247338	-0.353192	0.827381	0.35218	0.802264	-0.24881	0.958146	0.587929	0.679694	yes
protein_coding	KALRN	ENSG00000160145.15	2.30344	3.18138e-65	0.58913	0.000345815	-0.608247	0.00136714	0.222597	0.381329	-0.398746	0.0852712	-0.0798054	0.861432	-0.00923482	0.999825	0.593272	8.61103e-05	yes
protein_coding	INHBB	ENSG00000163083.5	1.66542	1.31373e-11	0.0347196	1	-0.287644	0.637614	-0.508374	0.153603	0.655428	0.0864392	0.699598	0.00894402	0.452639	0.47861	0.5952	0.055336	yes
protein_coding	SCRN1	ENSG00000136193.16	1.13535	0.0045217	0.338424	1	-0.379879	0.661571	-0.568102	0.402269	0.530273	0.487383	0.43789	0.556415	0.422155	0.766055	0.596566	0.402289	yes
protein_coding	SNAP91	ENSG00000065609.14	1.90561	7.5258e-05	0.593239	0.825932	0.728503	0.403419	0.884595	0.14136	0.937941	0.244931	0.909759	0.11284	0.808812	0.499722	0.596585	0.566003	yes
protein_coding	TUBA3E	ENSG00000152086.8	-2.89569	8.33752e-20	0.555563	1	0.781788	0.0107981	0.539871	0.939891	0.462341	0.277039	0.739132	0.915447	-0.171415	0.928337	0.59764	0.996199	yes
antisense	BDNF-AS	ENSG00000245573.7	1.27802	0.00207934	0.462651	0.944117	0.658304	0.316137	0.851802	0.101111	0.162502	0.920083	-0.298907	0.793159	-0.0253507	0.999825	0.597664	0.45936	yes
protein_coding	C11orf95	ENSG00000188070.9	1.55718	1.54256e-27	0.36556	0.192884	-0.662768	0.000625767	-0.21514	0.463664	0.180292	0.625176	0.0819668	0.869531	0.252922	0.527023	0.598006	0.000269139	yes
lincRNA	SNHG25	ENSG00000266402.3	1.18755	0.0111802	0.0389926	1	0.266819	0.804271	0.644802	0.463476	-0.36303	0.75668	0.00586443	0.998869	0.643632	0.569192	0.598938	0.641887	yes
lincRNA	LINC00836	ENSG00000280809.3	-2.22071	0.0011874	1.05757	1	-0.470221	0.684855	1.53135	0.720335	0.46747	0.718289	3.0769	NA	-0.668641	NA	0.600732	NA	yes
protein_coding	VWA2	ENSG00000165816.12	2.62517	4.06706e-18	0.621834	0.400415	-0.606947	0.286524	-0.00978986	0.994685	-0.534898	0.422098	0.165248	0.869064	0.221318	0.928765	0.603205	0.247901	yes
protein_coding	ZFP42	ENSG00000179059.9	2.38208	0.0285456	0.129103	NA	-1.32533	NA	-0.815683	0.676263	0.718831	0.830884	0.301618	NA	0.992668	NA	0.606961	NA	yes
protein_coding	RASGRF1	ENSG00000058335.15	1.51493	0.0444288	0.435069	1	0.354319	0.856424	-0.111015	0.971183	1.0705	0.39444	1.24099	0.175728	1.3766	0.267793	0.608155	NA	yes
protein_coding	TMCC2	ENSG00000133069.16	1.14459	0.00581306	0.474679	0.966249	-0.184928	0.872084	0.274977	0.820486	0.0131964	0.996313	-0.0486223	0.984105	0.447102	0.754434	0.608441	0.507181	yes
protein_coding	USH1G	ENSG00000182040.8	3.34722	0.0106735	0.868734	NA	0.0236298	NA	-0.0249342	NA	1.95384	NA	0.593995	NA	1.30576	NA	0.610263	NA	yes
protein_coding	GRB14	ENSG00000115290.9	1.05253	0.000137951	0.330712	0.891718	0.349862	0.500005	0.226808	0.724698	0.734845	0.0436274	0.496753	0.179841	0.669848	0.122241	0.610906	0.0881488	yes
lincRNA	LINC01843	ENSG00000251169.2	4.63422	0.00760527	0.289415	NA	0.799989	NA	0.9083	NA	1.7337	NA	1.24313	NA	2.28617	NA	0.61445	NA	yes
protein_coding	KRT20	ENSG00000171431.3	2.52157	1.96109e-06	0.577125	0.987276	-0.580177	0.646791	-0.586871	0.612689	-0.961486	0.420843	-1.27443	0.0839935	0.359521	0.933998	0.614472	0.704094	yes
antisense	AL596442.1	ENSG00000232197.1	2.23328	0.0392175	0.64097	NA	1.63962	NA	-0.197295	0.964596	0.712288	0.822735	0.313457	NA	1.75349	NA	0.615449	NA	yes
protein_coding	MAP2	ENSG00000078018.19	-1.54828	4.04775e-10	0.41668	0.743265	0.608747	0.0714376	0.574696	0.145567	-0.0461258	0.970055	0.338443	0.543798	0.421084	0.464328	0.615828	0.131104	yes
lincRNA	LINC01326	ENSG00000244321.1	4.26702	8.32794e-07	0.109298	1	1.65905	0.260802	0.974702	0.248001	0.925698	0.712086	0.499699	0.709783	1.1897	0.710389	0.623606	0.730457	yes
lincRNA	ARLNC1	ENSG00000260896.5	-2.55478	1.77481e-10	0.0648824	1	0.312592	0.6753	1.13988	0.39155	-0.695792	0.231535	0.00795671	0.999292	0.307838	0.855204	0.62374	0.899432	yes
sense_intronic	AF129075.1	ENSG00000231125.2	-1.83848	0.0130654	0.696157	1	-0.289719	0.847047	0.394986	0.849545	-0.938076	0.3973	0.441324	0.831605	-0.85793	0.596205	0.626229	NA	yes
protein_coding	NREP	ENSG00000134986.13	1.27816	7.63006e-29	0.745291	2.94149e-08	0.0777635	0.802841	0.125747	0.684977	0.814341	5.11889e-11	0.75075	1.00559e-09	0.793552	3.66591e-10	0.626761	1.62953e-06	yes
protein_coding	TMEM178A	ENSG00000152154.10	1.20486	0.000725368	0.664777	0.435614	0.010799	0.992218	0.266198	0.775874	0.373105	0.646737	0.4682	0.453721	0.115564	0.980884	0.628583	0.296247	yes
unprocessed_pseudogene	OR7E115P	ENSG00000182531.7	4.08062	0.0266392	-0.174899	NA	3.56997	NA	1.71674	NA	3.756	NA	1.18449	NA	3.15586	NA	0.629929	NA	yes
protein_coding	GOLGA6L9	ENSG00000197978.9	1.1024	0.0220736	0.211822	1	0.358808	0.713196	0.038401	0.985053	0.613708	0.476936	0.165349	0.92283	0.629113	0.596205	0.631396	0.555539	yes
TEC	AC018470.1	ENSG00000280414.1	-1.02616	0.0366487	0.650775	0.912411	0.0825361	0.946708	-0.0307383	0.989529	0.288084	0.817594	0.232091	0.905144	-0.371928	0.858948	0.633109	0.68355	yes
protein_coding	CACNA1B	ENSG00000148408.12	3.30937	0.000210009	0.164144	1	0.735171	0.734933	0.939093	0.506916	1.3736	0.424029	-0.128304	0.974417	0.591199	0.938268	0.635952	0.863306	yes
protein_coding	KCNU1	ENSG00000215262.7	2.4078	2.81242e-07	0.495093	0.959046	0.462219	0.674946	0.175618	0.905949	0.491225	0.702082	0.646636	0.367751	0.0884237	0.993616	0.637171	0.497047	yes
protein_coding	PARVG	ENSG00000138964.16	2.28831	3.81329e-06	0.621906	0.843093	-1.71467	0.0664098	-0.228158	0.878993	-0.425385	0.798461	0.498856	0.621352	-0.167993	0.983764	0.64624	0.556124	yes
protein_coding	GREB1	ENSG00000196208.13	-1.75026	9.04489e-27	0.195013	1	-0.578763	0.00438344	-0.151684	0.786153	0.411809	0.0934094	0.119058	0.850168	-0.0503172	0.984709	0.648634	0.00438266	yes
protein_coding	TMEM253	ENSG00000232070.8	1.42032	0.0422523	0.275128	1	0.757074	0.54702	0.13343	0.954413	0.947239	0.436618	0.527804	0.720046	1.0075	0.522588	0.650245	0.750714	yes
protein_coding	PLEKHG5	ENSG00000171680.21	1.08332	1.33807e-07	0.385074	0.527915	-0.227891	0.613713	-0.137469	0.829014	0.184319	0.747955	0.0747713	0.928839	0.405879	0.341368	0.650514	0.00882318	yes
protein_coding	CNBD1	ENSG00000176571.11	2.32567	7.35215e-05	0.306064	1	-0.517929	0.734393	0.249175	0.87937	0.405691	0.832863	-0.0682362	0.981346	0.295681	0.958212	0.650874	0.647342	yes
protein_coding	RP9	ENSG00000164610.8	1.14376	6.91123e-06	0.68192	0.145075	0.665973	0.0477708	0.451102	0.3301	0.160197	0.849984	0.35989	0.502588	0.422962	0.495978	0.655166	0.0859184	yes
protein_coding	ARHGEF25	ENSG00000240771.6	1.06565	5.4401e-05	0.646536	0.186303	-0.0528106	0.94722	0.0142092	0.991099	-0.236449	0.744586	-0.0840599	0.944097	-0.204353	0.904276	0.657052	0.0778722	yes
lincRNA	AC016705.2	ENSG00000259495.2	1.42056	0.000327178	0.829093	0.279489	-1.21054	0.0644298	0.357689	0.698576	0.00285285	0.999965	0.266419	0.815752	-0.0404204	0.999336	0.657933	0.351705	yes
protein_coding	LAMA1	ENSG00000101680.14	-1.9968	5.55278e-09	-0.0263344	1	-0.637229	0.15998	-0.0349075	0.991315	0.224937	0.789936	1.19188	0.193907	0.00238792	0.999825	0.662674	0.798468	yes
protein_coding	ASCL2	ENSG00000183734.4	3.85113	0.00384507	0.645556	NA	1.54782	NA	0.130802	0.979505	1.50354	0.618054	0.299451	NA	1.51565	NA	0.663623	NA	yes
antisense	AC023593.1	ENSG00000285600.1	1.29933	0.01518	0.402109	1	1.08258	0.11791	0.706508	0.441771	-0.34744	0.835019	-0.246637	0.890153	0.473138	0.832677	0.664891	0.607374	yes
antisense	AC106881.1	ENSG00000271474.1	1.7037	0.0449827	0.0345155	1	-0.39185	0.874391	0.687898	0.652038	-0.177733	0.966213	-0.393727	NA	0.662459	NA	0.666855	NA	yes
protein_coding	DIO2	ENSG00000211448.11	3.65135	0.0302143	1.43636	NA	2.87378	NA	0.809468	NA	0.885739	NA	0.485481	NA	1.99932	NA	0.668419	NA	yes
protein_coding	PALM3	ENSG00000187867.8	4.10846	0.0139276	0.357558	NA	1.47137	NA	0.864781	NA	0.822129	NA	0.878841	NA	0.814842	NA	0.669149	NA	yes
antisense	AL512624.2	ENSG00000276888.1	-3.61972	0.00726394	0	NA	-0.642929	NA	0	NA	0.287313	NA	0	NA	-0.176317	NA	0.670676	NA	yes
protein_coding	KCNG1	ENSG00000026559.13	1.9265	7.00038e-07	0.385519	1	0.105406	0.926693	-0.197368	0.878876	-0.0328549	0.988121	-0.0547948	0.981143	0.467129	0.733404	0.670754	0.386433	yes
protein_coding	GRIK2	ENSG00000164418.20	1.3232	0.000149968	0.718934	0.375776	-0.0686702	0.94661	0.669127	0.211564	0.0789911	0.960277	0.734528	0.129895	0.320716	0.834179	0.671087	0.266833	yes
protein_coding	KIAA1211L	ENSG00000196872.11	1.95478	3.07384e-05	0.50038	0.855275	0.503907	0.633909	0.140244	0.917709	0.451116	0.738491	-0.154329	0.916227	0.37969	0.90825	0.671273	0.307986	yes
TEC	AC026748.1	ENSG00000279908.1	1.09835	0.0292174	0.723155	0.711994	0.638556	0.438703	1.07931	0.075857	0.475586	0.671191	0.767906	0.305582	-0.227225	0.961471	0.671855	0.54035	yes
protein_coding	EFNB3	ENSG00000108947.4	1.64484	4.13014e-11	0.575175	0.320417	-0.11481	0.87622	0.0722288	0.944742	0.340974	0.534446	0.298977	0.609074	0.608794	0.164376	0.675287	0.0623213	yes
protein_coding	SBK1	ENSG00000188322.4	1.35162	2.35066e-13	0.487883	0.192884	-0.364869	0.220676	0.0978292	0.880578	-0.462704	0.100537	-0.379825	0.213933	0.187007	0.823344	0.679189	0.00367435	yes
protein_coding	AC073111.5	ENSG00000284691.1	1.14382	3.81721e-05	0.277891	1	0.435675	0.354341	0.432107	0.39052	0.0430591	0.976795	0.172729	0.849752	0.0948542	0.98032	0.680774	0.0837317	yes
protein_coding	SI	ENSG00000090402.7	2.09207	8.58781e-07	0.60733	0.786292	0.0273685	0.98368	0.263237	0.834128	0.829016	0.241	0.837827	0.15717	1.1194	0.0881387	0.682829	0.420565	yes
protein_coding	RASD2	ENSG00000100302.6	2.16221	0.00444759	0.424519	1	-0.578205	0.782676	0.823787	0.549603	0.55232	0.805447	0.30642	0.902262	0.902142	0.720912	0.686615	NA	yes
lincRNA	AP000911.1	ENSG00000204241.7	2.04308	0.00549903	0.625602	1	0.841865	0.554957	0.617201	0.645383	1.77261	0.0625094	0.424757	0.809997	1.28792	0.385472	0.687164	0.72458	yes
transcribed_unprocessed_pseudogene	GUSBP1	ENSG00000183666.16	1.72254	1.92629e-29	0.496258	0.0351886	0.576046	0.00314914	0.860995	9.74644e-08	0.188999	0.62556	0.349053	0.126602	0.550823	0.0113357	0.691774	7.36845e-05	yes
bidirectional_promoter_lncRNA	AL662884.3	ENSG00000284954.1	1.57437	0.0225598	-0.866379	0.903588	0.717235	0.587242	-0.175026	0.942801	1.20681	0.246212	0.184474	0.944996	0.419689	0.937742	0.692464	NA	yes
protein_coding	PLIN4	ENSG00000167676.4	1.79212	0.000981431	0.428178	1	-1.34565	0.180498	0.0460434	0.984211	-0.112259	0.967994	0.208672	0.909875	0.398481	0.911355	0.693121	0.556481	yes
processed_pseudogene	AP003327.1	ENSG00000255188.1	-3.72031	0.0275492	0.343067	NA	0.4737	NA	0.0728691	NA	1.33041	NA	1.35552	NA	0.715389	NA	0.69341	NA	yes
protein_coding	SCN2A	ENSG00000136531.15	1.78399	0.0241123	0.846644	0.88815	-0.609671	0.750609	0.820442	0.529252	0.455768	0.850136	0.900982	0.450144	-0.208884	0.987675	0.702467	0.770083	yes
protein_coding	ARSH	ENSG00000205667.2	4.09642	0.026088	-0.0391385	NA	2.9688	NA	0.337707	NA	-0.0306667	NA	0.724496	NA	1.78767	NA	0.706607	NA	yes
protein_coding	COLEC12	ENSG00000158270.11	1.54819	3.9633e-14	0.0307642	1	-0.454341	0.156029	-0.319317	0.434575	0.383672	0.293268	0.379615	0.273217	0.974696	6.00989e-05	0.706928	0.00659745	yes
processed_pseudogene	RPS18P12	ENSG00000230897.1	1.6076	0.0340688	-0.0372804	1	0.595121	0.715145	-0.268565	0.915708	-0.1663	0.965273	-0.323408	NA	1.49231	NA	0.707022	NA	yes
protein_coding	ANKK1	ENSG00000170209.4	-1.86915	0.0474943	-0.085785	1	0.102073	0.961466	0.687956	0.789167	0.498345	0.809729	-1.12204	NA	0.278468	NA	0.708106	NA	yes
protein_coding	TP53I3	ENSG00000115129.13	1.10978	7.07412e-05	-0.0999531	1	-0.898699	0.0078352	-0.856742	0.0131538	0.159894	0.85809	0.154359	0.867643	0.401089	0.58254	0.709913	0.0703926	yes
protein_coding	IGF1	ENSG00000017427.16	-1.78315	1.66886e-08	0.190503	1	0.155832	0.831763	0.184984	0.917782	-0.234396	0.760869	0.335124	0.82361	0.666155	0.143928	0.713427	0.507998	yes
processed_pseudogene	RPL13AP25	ENSG00000136149.6	1.31559	0.0171603	0.0871627	1	-0.0123692	0.993807	0.319408	0.848161	-0.26791	0.876897	-0.753003	0.457132	1.30489	0.0855922	0.716741	0.607362	yes
antisense	AC008063.1	ENSG00000230918.1	-2.25572	0.0310326	-4.00101	NA	-0.779894	NA	-0.551635	NA	-0.975692	NA	0.0588588	NA	0.272137	NA	0.716811	NA	yes
protein_coding	RASGRP3	ENSG00000152689.17	-2.15191	0.0421453	-0.604119	NA	-0.917305	NA	0.509773	0.885511	0.582408	0.79462	-0.948275	NA	-0.701045	NA	0.719658	NA	yes
protein_coding	ANO2	ENSG00000047617.14	1.39401	0.0197908	0.324364	1	-0.380261	0.808249	-0.0468801	0.985053	-0.465403	0.798865	0.288444	0.872393	0.0899274	0.993917	0.721621	0.599376	yes
protein_coding	PALM	ENSG00000099864.17	1.83544	2.6251e-08	0.45664	0.872982	-0.142719	0.885301	-0.250998	0.799956	0.639306	0.258739	0.125766	0.925531	0.0477914	0.995561	0.726	0.178094	yes
protein_coding	PDZD4	ENSG00000067840.12	1.1927	3.26495e-05	0.299137	1	-0.326471	0.587506	-0.272951	0.71918	-0.0187403	0.991112	-0.0256972	0.987888	0.242155	0.875126	0.727667	0.0699635	yes
protein_coding	LFNG	ENSG00000106003.12	1.49765	5.23717e-09	0.545379	0.382787	-0.290683	0.615199	0.0753411	0.942801	0.141688	0.880868	0.26002	0.68998	0.357536	0.664368	0.727728	0.0336157	yes
lincRNA	HAGLROS	ENSG00000226363.3	3.18806	0.00465574	0.593454	NA	0.618171	NA	0.627972	0.829014	1.20335	0.643278	0.126464	NA	0.0891968	NA	0.728659	NA	yes
protein_coding	NAT8L	ENSG00000185818.7	1.49621	5.49533e-09	0.511104	0.521646	0.11625	0.87273	0.58327	0.141392	-0.0839706	0.939923	0.0212141	0.988609	0.57267	0.217696	0.740686	0.0406484	yes
protein_coding	MAP6	ENSG00000171533.11	2.30892	0.00172843	0.679557	1	-0.450575	0.84623	-0.510612	0.791734	-0.0266122	0.996313	-0.0189402	NA	0.147244	NA	0.741985	NA	yes
protein_coding	TIGD3	ENSG00000173825.6	1.24027	0.000813062	0.722947	0.473765	-0.530323	0.439608	0.275659	0.797511	0.209999	0.860475	0.427262	0.604234	0.552812	0.548203	0.743492	0.238141	yes
transcribed_unprocessed_pseudogene	MICE	ENSG00000273340.1	1.55187	0.0122798	0.77335	0.743818	0.196096	0.911261	0.0945086	0.967121	1.19221	0.184015	0.561424	0.624534	1.011	0.436684	0.747943	0.529551	yes
protein_coding	VANGL2	ENSG00000162738.5	1.30315	5.89214e-06	0.451618	0.689343	-0.639309	0.180881	0.249847	0.731679	0.038351	0.980305	-0.0476455	0.976956	0.114938	0.975078	0.748556	0.0431367	yes
protein_coding	SYT13	ENSG00000019505.7	1.99472	0.0169378	0.820651	0.96313	0.223549	0.927532	-0.550819	0.806275	0.81214	0.682789	0.455133	NA	0.438392	NA	0.750063	NA	yes
protein_coding	ATP2A3	ENSG00000074370.17	2.15521	0.00164358	-0.0655426	1	-1.33812	0.384286	-0.225921	0.915195	0.938753	0.493136	0.694078	0.555928	1.03672	0.550705	0.756766	0.616074	yes
protein_coding	ACTRT3	ENSG00000184378.2	1.14033	0.000243353	0.0796766	1	-0.288756	0.677011	0.847869	0.0127846	-0.319627	0.688069	0.451104	0.355403	-0.0115379	0.999825	0.756845	0.0463636	yes
protein_coding	CERCAM	ENSG00000167123.18	1.47377	0.00299236	0.60522	0.88815	-0.507384	0.642659	0.271703	0.85236	0.585303	0.574158	-0.23173	0.88852	0.339117	0.919689	0.762513	0.407939	yes
protein_coding	MDK	ENSG00000110492.15	1.81176	6.33469e-11	0.849769	0.0661751	-0.289125	0.622154	-0.0717826	0.952964	0.226175	0.772713	0.126242	0.909875	0.636418	0.199021	0.763322	0.0645095	yes
lincRNA	AC097059.1	ENSG00000226835.2	2.57319	0.00612515	0.242433	NA	-1.6324	NA	-0.584494	0.781562	-1.66901	0.590622	-0.253576	NA	-0.658145	NA	0.764781	NA	yes
protein_coding	KEL	ENSG00000197993.8	1.43002	0.0226963	0.697942	0.906819	-0.0326837	0.986558	0.184679	0.930731	-0.645667	0.708182	-0.303629	0.877168	0.532997	0.853058	0.765022	0.57004	yes
protein_coding	ROR2	ENSG00000169071.14	4.01792	1.55008e-23	0.750528	0.392966	0.207969	0.87622	-0.304032	0.762812	0.626393	0.515833	0.192046	0.87513	0.784723	0.464075	0.767093	0.193861	yes
protein_coding	INKA1	ENSG00000185614.4	3.18114	0.0170752	0.332884	NA	1.4563	NA	-0.577382	0.849276	1.7599	0.490502	0.737274	NA	-0.00793216	NA	0.770213	NA	yes
processed_pseudogene	H3F3AP6	ENSG00000178458.5	1.14333	4.25282e-08	0.894284	0.000631637	0.628223	0.019559	0.543384	0.0706182	0.6838	0.0109431	0.531805	0.0765692	0.75786	0.00483096	0.77434	0.00253335	yes
protein_coding	MECOM	ENSG00000085276.17	2.3326	5.07234e-06	0.605396	0.89079	0.680999	0.491943	0.527813	0.600689	-0.378493	0.832863	0.414948	0.724187	0.8032	0.558379	0.774809	0.401196	yes
antisense	AL645568.1	ENSG00000203739.3	-1.56761	8.25465e-16	0.384557	0.811756	0.315458	0.256258	0.394883	0.427615	0.0985315	0.868108	0.606475	0.0932353	-0.480366	0.0882727	0.775726	0.0175669	yes
protein_coding	RBP7	ENSG00000162444.11	1.17067	0.000257197	0.334833	1	-0.584059	0.247519	-0.446087	0.510664	0.279472	0.731067	-0.0164392	0.992855	0.738939	0.146393	0.776269	0.1043	yes
protein_coding	ADAMTSL4	ENSG00000143382.14	1.42887	6.35442e-07	0.175248	1	-0.477225	0.366043	-0.709466	0.075489	0.160867	0.873885	-0.0823432	0.947042	0.54714	0.366425	0.777113	0.0383086	yes
protein_coding	CACNA1C	ENSG00000151067.21	-1.21095	0.00222513	0.385347	1	-0.44892	0.500573	-0.108036	0.948355	-0.0632815	0.971313	0.980993	0.0592703	-0.195701	0.947962	0.779447	0.266833	yes
protein_coding	TBX15	ENSG00000092607.14	-2.69559	5.17835e-07	-0.0228868	1	0.0137247	0.992973	-0.0224712	0.996098	1.30803	0.0527545	-0.117355	0.980238	0.51786	0.787589	0.779719	0.80811	yes
protein_coding	SLC44A5	ENSG00000137968.16	1.60072	0.00535203	0.682416	0.825717	0.922962	0.304589	0.686379	0.453464	0.482061	0.753152	0.254249	0.878882	1.06506	0.324717	0.786578	0.433624	yes
protein_coding	PGR	ENSG00000082175.14	3.10616	8.94145e-06	0.674594	0.789781	1.7225	0.084116	-0.206364	0.901702	1.09478	0.458038	0.112873	0.959705	1.34995	0.388675	0.789928	0.382831	yes
protein_coding	KLF2	ENSG00000127528.5	1.25517	0.00707289	0.943909	0.416648	0.33805	0.746951	0.637766	0.495408	-0.0659749	0.977887	-0.141497	0.948106	0.394832	0.858363	0.792519	0.402094	yes
protein_coding	PCDHB7	ENSG00000113212.6	1.12294	0.00429658	0.786715	0.366653	-0.49997	0.54381	0.0799761	0.961523	-0.587225	0.498974	0.144821	0.925845	-0.458919	0.767288	0.796481	0.188625	yes
protein_coding	AC092718.8	ENSG00000284512.1	-1.71787	0.0472797	0.643708	1	-0.663685	0.64519	0.0946639	0.983991	-1.05031	0.445335	1.0444	NA	-0.107282	NA	0.798429	NA	yes
protein_coding	RTN2	ENSG00000125744.11	1.21234	0.00805145	0.242591	1	0.0167592	0.990025	-0.107799	0.95224	0.675132	0.384544	-0.0648952	0.979947	0.448656	0.784329	0.804934	0.310172	yes
protein_coding	ST6GALNAC5	ENSG00000117069.14	2.13034	2.42e-07	0.727659	0.420108	-0.955418	0.260241	-0.475243	0.54767	-0.299776	0.848891	0.0423047	0.984487	0.454537	0.805093	0.80763	0.140273	yes
protein_coding	CCDC60	ENSG00000183273.6	1.31367	0.0313223	0.12567	1	-0.238924	0.881981	0.289067	0.880578	-0.104672	0.971313	0.254958	0.909709	0.76448	0.632723	0.81066	0.581413	yes
protein_coding	NTF4	ENSG00000225950.8	2.31321	0.00424712	0.192797	1	0.72728	0.682311	-0.752062	0.660182	1.47619	0.247519	-0.0534805	0.988736	1.54932	0.295685	0.812655	NA	yes
protein_coding	TNFRSF25	ENSG00000215788.10	1.27211	0.00051736	0.357556	1	0.593835	0.310742	-0.0253035	0.987558	0.556018	0.406546	0.0954545	0.949387	0.639981	0.405726	0.813859	0.0972995	yes
antisense	AC109466.1	ENSG00000241956.9	2.27714	3.6669e-05	0.517758	1	0.00203737	0.999061	0.0868402	0.967121	0.351332	0.859215	-0.258481	0.873712	1.20236	0.238742	0.813929	0.352246	yes
protein_coding	FMNL1	ENSG00000184922.13	1.58966	0.00902664	0.312902	1	-0.644345	0.616416	-0.0391098	0.987847	-0.438562	0.810623	-0.609518	0.644943	0.733266	0.683075	0.832004	0.502663	yes
protein_coding	PCDHB6	ENSG00000113211.5	1.82004	0.00111149	0.802447	0.666274	0.663299	0.544997	0.533236	0.625097	1.15863	0.167071	0.372414	0.794352	1.02366	0.365619	0.833137	0.378186	yes
lincRNA	AL157700.1	ENSG00000260118.1	-1.90963	0.0417781	-1.22133	0.958126	0.120015	0.954427	-0.0445019	0.991754	1.32127	0.220184	0.440698	NA	-1.66736	NA	0.834561	NA	yes
protein_coding	PHF21B	ENSG00000056487.15	1.72033	0.00612314	0.572913	0.997029	0.0911857	0.963045	0.331178	0.832883	1.13116	0.248759	0.111047	0.9679	1.2541	0.243413	0.843627	0.413823	yes
protein_coding	KSR1	ENSG00000141068.14	1.06314	0.00166443	0.943264	0.0698562	-0.274597	0.741168	0.631818	0.243106	-0.17941	0.886087	0.861342	0.0479754	-0.0894809	0.988137	0.862095	0.0626724	yes
protein_coding	FHOD3	ENSG00000134775.15	1.2186	3.28327e-07	0.702266	0.0486517	-0.349772	0.489297	0.119481	0.881896	-0.0250789	0.985405	0.39797	0.330053	0.331832	0.668779	0.863884	0.00128011	yes
protein_coding	DRAXIN	ENSG00000162490.6	1.48547	0.00958762	0.59865	0.909574	-0.368609	0.818888	0.00433446	0.999699	0.493546	0.741193	0.671418	0.434263	0.418855	0.908045	0.866475	0.2994	yes
protein_coding	C1QL4	ENSG00000186897.4	2.80508	0.000260689	-0.0995654	1	0.280509	0.909113	-0.477521	0.776171	1.59444	0.18944	1.1795	0.1299	1.00874	0.700821	0.866579	0.488224	yes
protein_coding	WWTR1	ENSG00000018408.14	-1.18579	3.16055e-05	0.599563	0.951111	-0.383996	0.397715	-0.408337	0.799164	0.387962	0.403378	-0.794584	0.520685	0.558818	0.194527	0.867534	0.345485	yes
protein_coding	LRRC4C	ENSG00000148948.7	1.84583	0.00105327	0.641017	0.860026	-0.0370946	0.984004	0.140109	0.941016	0.251505	0.912722	0.329364	0.822477	0.2899	0.958146	0.867619	0.304558	yes
protein_coding	VWC2L	ENSG00000174453.9	3.67329	0.000795729	0.599081	1	1.54594	0.451516	0.798358	0.452133	2.4708	0.121174	1.10808	0.172386	1.90555	0.448884	0.874386	0.477184	yes
protein_coding	NFATC2	ENSG00000101096.19	1.33923	0.00211533	0.79066	0.398717	-0.432162	0.659107	-0.128286	0.932367	0.122386	0.949143	0.268732	0.823782	0.506295	0.731342	0.876945	0.130709	yes
antisense	TMEM72-AS1	ENSG00000224812.2	2.03225	0.0241082	0.736495	1	0.024955	0.993161	0.980789	0.447593	0.824375	0.704108	-0.45451	0.849234	0.174707	0.991302	0.877499	NA	yes
protein_coding	SATB1	ENSG00000182568.16	3.03223	0.000375182	1.25404	0.38933	1.07867	0.535537	1.06732	0.292867	-0.0584584	0.992407	0.449626	0.814044	0.519075	0.949748	0.88117	NA	yes
protein_coding	BEAN1	ENSG00000166546.13	1.42125	0.0041138	0.672791	0.834184	-0.447319	0.679959	0.074789	0.974136	0.420216	0.735287	-0.0511099	0.985995	0.285109	0.943966	0.882762	0.311825	yes
protein_coding	FAM131C	ENSG00000185519.8	3.37991	0.0114513	0.738651	NA	0.385558	NA	-0.00471888	0.999984	1.82867	0.466239	0.300456	NA	1.52823	NA	0.888114	NA	yes
protein_coding	PRR29	ENSG00000224383.7	1.66648	0.0179321	0.460242	1	-0.25053	0.900835	0.417442	0.828165	-1.15536	0.417672	-0.0325119	0.992742	0.310705	0.961471	0.894404	0.567358	yes
protein_coding	DEUP1	ENSG00000165325.13	-1.84527	0.00261719	0.323689	1	0.69951	0.433159	1.02639	0.324042	-0.247736	0.892512	0.367012	0.857315	1.07585	0.226302	0.894802	0.544689	yes
protein_coding	SYNE1	ENSG00000131018.22	3.05847	1.05699e-13	1.07609	0.0604441	0.397324	0.70313	0.135686	0.923946	-0.400249	0.778463	0.22279	0.857124	0.145103	0.983932	0.89869	0.100394	yes
protein_coding	HRH3	ENSG00000101180.15	-1.8554	0.0368779	0.339837	NA	-0.517784	NA	-0.554622	0.878876	-0.996699	0.492415	0.73785	NA	-0.644002	NA	0.921673	NA	yes
protein_coding	KLK15	ENSG00000174562.13	-1.49603	0.00128658	0.851138	1	0.389444	0.619182	-0.33725	0.931154	0.435428	0.613895	1.98351	0.071799	0.0147161	0.999825	0.928405	0.79587	yes
protein_coding	COL27A1	ENSG00000196739.14	1.69619	0.000974776	1.16418	0.166992	-0.442584	0.710604	-0.0220175	0.99252	0.455933	0.729169	0.0209155	0.993738	0.296549	0.945919	0.928408	0.245518	yes
protein_coding	CAVIN1	ENSG00000177469.12	1.80557	7.16712e-10	0.337912	0.997233	0.78237	0.0560067	0.42898	0.453816	0.592014	0.241442	0.304989	0.67491	0.622105	0.287551	0.942178	0.0092365	yes
protein_coding	KLHDC8A	ENSG00000162873.14	2.96389	0.000339562	1.27889	0.529735	-3.09182	0.167637	-0.37071	0.878876	0.127893	0.978102	1.18187	0.289028	0.169001	0.992508	0.942254	0.608543	yes
protein_coding	SLC38A3	ENSG00000188338.14	1.51727	0.0392141	0.421199	1	-0.637186	0.696083	-0.705879	0.652876	0.792652	0.592943	0.600084	0.705893	0.757636	0.756074	0.946713	0.520956	yes
protein_coding	TMEM74B	ENSG00000125895.5	2.89099	0.0272587	0.917441	NA	1.55357	NA	0.0722927	0.986115	1.27387	0.678563	0.281221	NA	2.49756	NA	0.968443	NA	yes
protein_coding	FXYD5	ENSG00000089327.14	1.39606	0.00593848	0.908829	0.613408	-0.342679	0.783474	-0.148598	0.944742	0.342768	0.813164	0.41339	0.78306	0.103687	0.991207	0.969	0.304259	yes
protein_coding	FSCN1	ENSG00000075618.17	2.03321	8.68947e-11	0.876567	0.127848	-0.22148	0.787487	0.425117	0.539289	0.12358	0.925581	0.622511	0.225225	0.367318	0.75908	0.969687	0.0230952	yes
protein_coding	FSTL4	ENSG00000053108.16	1.71949	0.0297982	0.104371	1	-1.4557	0.359046	-0.092698	0.978177	-0.418369	0.880868	0.70898	0.660067	0.945752	0.675967	0.978943	NA	yes
processed_pseudogene	RPS28P7	ENSG00000227097.5	1.56055	0.0333075	-0.535415	1	0.458559	0.788058	0.390906	0.860545	-0.595862	0.781984	0.0989364	0.98117	1.04612	0.533093	0.982025	NA	yes
protein_coding	NOV	ENSG00000136999.4	1.54148	0.0212561	0.719702	0.938524	-1.51362	0.201031	0.123098	0.960174	-0.486319	0.810353	-0.0703389	0.984105	0.0937739	0.994656	0.991574	0.380463	yes
protein_coding	SNCB	ENSG00000074317.10	1.48203	0.0482415	-0.50919	1	-0.234121	0.913122	0.384095	0.857641	-0.264661	0.931809	0.757408	0.605521	0.0194907	0.999825	0.992167	NA	yes
protein_coding	DUSP15	ENSG00000149599.15	1.56387	0.00711333	0.98413	0.58852	-0.0757632	0.964175	0.555656	0.676491	0.607054	0.63492	1.07331	0.188661	0.444569	0.889613	0.993376	0.334488	yes
antisense	AC011365.1	ENSG00000254042.1	-4.43532	0.0179283	-0.842448	NA	0.889744	NA	0.798755	NA	-1.03601	NA	0.231225	NA	-0.404927	NA	1.01371	NA	yes
processed_pseudogene	AC005912.1	ENSG00000227081.5	1.90923	0.00261719	0.263545	1	0.751589	0.530359	0.700929	0.608738	-0.497917	0.806111	0.0618596	0.986949	1.01255	0.484519	1.02355	0.413487	yes
antisense	AL358777.1	ENSG00000285763.1	-1.59279	0.000666615	0.530303	1	-0.660562	0.321583	0.115462	0.977032	0.589782	0.396763	1.04638	0.497752	0.0694855	0.993536	1.02715	0.632936	yes
protein_coding	ADAM7	ENSG00000069206.15	-2.06875	2.08175e-05	0.286676	1	-0.853913	0.221985	0.365989	0.883766	1.10622	0.0778393	0.639364	0.751836	1.13018	0.101564	1.0291	0.572525	yes
antisense	GDNF-AS1	ENSG00000248587.7	2.27184	0.000268698	1.37084	0.21273	0.400877	0.797884	1.06902	0.242918	0.369924	0.857316	0.961117	0.310548	0.667183	0.773932	1.02991	0.344823	yes
protein_coding	CYP11A1	ENSG00000140459.17	-1.8183	4.97443e-05	-0.339453	1	-0.527953	0.463873	-0.0133421	0.999011	0.0610459	0.974899	1.03688	0.693366	0.813827	0.226302	1.03022	0.832707	yes
lincRNA	AL589986.2	ENSG00000236427.1	-1.7258	0.00960031	0.443979	1	1.16032	0.104379	1.94117	0.242788	-0.146548	0.950216	1.96256	0.221016	-0.249194	0.961471	1.03088	0.852875	yes
protein_coding	FLT4	ENSG00000037280.15	1.42448	0.00119424	0.982822	0.320846	-0.0620635	0.963598	-0.410448	0.761781	0.66504	0.409412	0.889256	0.188912	0.65305	0.564046	1.03813	0.12446	yes
protein_coding	RAET1G	ENSG00000203722.7	2.19289	0.00034029	0.5902	1	-0.883881	0.55785	0.0454364	0.987143	0.361588	0.868543	0.869805	0.406129	0.331953	0.958146	1.0457	0.326862	yes
protein_coding	LRRC31	ENSG00000114248.9	2.7558	2.47302e-07	0.716487	0.802078	0.205678	0.903001	0.3853	0.783977	0.132139	0.961621	-0.245719	0.886658	0.973236	0.434939	1.04767	0.188017	yes
protein_coding	KANK3	ENSG00000186994.11	1.2215	0.00516278	0.108397	1	0.208973	0.850103	0.271979	0.829381	0.325139	0.775278	0.410745	0.687999	0.840463	0.263613	1.04809	0.0680848	yes
protein_coding	HPGD	ENSG00000164120.13	-2.59601	4.8384e-14	0.997876	0.360258	0.683787	0.194385	-0.124492	0.950719	0.273675	0.778605	0.992282	0.141338	0.426899	0.717883	1.05978	0.140273	yes
transcribed_unprocessed_pseudogene	GOLGA6L5P	ENSG00000230373.8	1.35974	0.0491873	0.743125	0.884808	-0.0018896	0.999162	-0.158503	0.943563	-0.722732	0.667055	0.216956	0.922281	0.618706	0.814508	1.0683	0.276708	yes
protein_coding	CCDC73	ENSG00000186714.12	-2.77619	0.000121682	1.4494	0.590489	0.366343	0.774162	0.918222	0.621301	-0.217993	0.917427	0.346197	0.919813	0.0892607	0.993616	1.07922	0.644437	yes
protein_coding	CNTNAP3	ENSG00000106714.17	-1.56136	8.07559e-05	0.814053	0.781207	0.357956	0.590334	0.502409	0.730595	0.0342536	0.984456	1.17479	0.119408	0.24111	0.91134	1.07993	0.244704	yes
protein_coding	CYP27B1	ENSG00000111012.9	-2.31636	0.0463033	0.148455	1	1.02782	0.367366	0.504656	0.820486	0.965746	0.464795	-0.0408696	NA	1.0158	NA	1.08216	NA	yes
protein_coding	NTN1	ENSG00000065320.8	2.22073	0.00707289	0.710236	1	0.462357	0.832009	0.892503	0.539498	0.725781	0.734856	0.139564	0.972816	0.56858	0.922522	1.08371	NA	yes
antisense	PARD3-AS1	ENSG00000226386.1	1.51284	0.0198765	0.755954	0.968158	1.32056	0.113315	1.21236	0.212428	0.287872	0.902136	1.21613	0.197762	0.889264	0.584372	1.08922	0.378587	yes
processed_transcript	AC092902.5	ENSG00000284624.1	2.68501	0.0233646	0.348606	NA	0.973306	NA	0.525626	0.85236	1.43172	0.543846	0.613876	NA	0.440214	NA	1.09206	NA	yes
protein_coding	PDLIM3	ENSG00000154553.14	1.82083	0.0120588	0.673911	1	-0.429191	0.828007	0.372883	0.851602	-0.254901	0.934877	0.119267	0.973486	0.819151	0.729936	1.10678	0.343158	yes
protein_coding	BEGAIN	ENSG00000183092.16	2.47104	0.00471764	-0.0301232	1	1.69204	0.173861	-0.586148	0.742593	1.1583	0.514582	0.36764	0.858894	1.60147	0.344703	1.12377	NA	yes
protein_coding	ANKRD62	ENSG00000181626.11	1.83518	0.00112576	0.873506	0.580979	-0.38446	0.811233	0.345967	0.811819	0.9707	0.311946	0.841098	0.282844	0.369448	0.935185	1.14438	0.101402	yes
protein_coding	ADGRA2	ENSG00000020181.17	2.21078	0.00109415	0.777452	0.809716	1.12806	0.315271	1.32718	0.0528142	1.06031	0.411425	1.20165	0.0958713	1.34302	0.29834	1.14811	0.168798	yes
protein_coding	NOTCH4	ENSG00000204301.6	1.89859	0.0156772	0.581974	1	0.702242	0.651532	0.586436	0.793946	0.195692	0.953444	0.254155	0.942357	0.0328161	0.999825	1.19026	NA	yes
protein_coding	CNTN5	ENSG00000149972.10	1.83291	0.00337724	0.757361	0.826403	1.09632	0.244717	1.26191	0.0751261	0.788603	0.54282	0.694303	0.523223	1.07268	0.413715	1.19709	0.132532	yes
protein_coding	ATP1A4	ENSG00000132681.16	-3.65916	0.025834	1.1146	NA	-0.992985	NA	1.14011	NA	-0.0993299	NA	1.36244	NA	-1.06018	NA	1.20608	NA	yes
lincRNA	LINC02352	ENSG00000259448.2	2.54017	0.000512976	0.889987	0.751285	0.823053	0.592518	-0.22717	0.921048	0.258965	0.939519	0.238152	0.918425	1.436	0.313851	1.22089	0.188625	yes
protein_coding	TCF7L1	ENSG00000152284.4	3.90805	0.000370591	1.37236	0.420108	-0.627964	0.881268	-0.428174	0.863843	-1.51117	0.724776	0.659968	NA	-1.54055	NA	1.22272	NA	yes
protein_coding	BDKRB2	ENSG00000168398.6	2.79857	0.0201935	0.95751	0.776095	2.24788	0.173971	0.959044	0.418714	0.420233	0.938967	0.624478	0.703118	2.09104	0.365115	1.24273	NA	yes
protein_coding	CHRM1	ENSG00000168539.3	2.52915	1.7365e-05	1.40243	0.21273	-0.883079	0.556991	0.316859	0.878378	0.466933	0.80614	1.38136	0.0807808	-0.0828137	0.997929	1.24354	0.198176	yes
processed_pseudogene	AL080243.2	ENSG00000237214.3	2.68138	0.0112353	1.17267	NA	1.33936	NA	1.26427	0.52572	0.628962	0.856456	-0.144178	NA	1.98584	NA	1.2452	NA	yes
protein_coding	SLC22A11	ENSG00000168065.15	2.32089	0.039769	1.07098	NA	0.165951	NA	-0.856463	NA	1.11692	NA	0.327692	NA	0.790703	NA	1.25703	NA	yes
protein_coding	UNC5C	ENSG00000182168.14	2.18915	0.000958981	0.615257	1	0.382576	0.828437	0.552714	0.683953	0.0941897	0.97864	-0.25595	0.905204	1.5703	0.126401	1.2622	0.132317	yes
processed_pseudogene	AC098583.1	ENSG00000244538.1	1.52623	0.0241158	1.19993	0.705319	-0.00554155	0.998353	1.42993	0.217774	0.105169	0.974899	0.810866	0.654027	0.266386	0.970764	1.26226	NA	yes
protein_coding	DLGAP3	ENSG00000116544.11	2.27838	0.0450237	0.559581	1	-1.54977	0.552688	-0.722132	0.810509	-1.1237	0.730575	-0.258627	NA	0.125032	NA	1.26558	NA	yes
protein_coding	TRPA1	ENSG00000104321.10	6.49064	9.66732e-06	1.40341	0.412391	2.39958	0.424748	-0.692858	0.718377	0.931129	0.891919	0.841124	0.571761	1.7935	0.814251	1.26567	0.323511	yes
protein_coding	ORM2	ENSG00000228278.3	-1.71682	0.000210351	-0.33775	1	0.194627	0.860004	0.0741989	0.990045	0.868846	0.148202	1.28021	0.64045	-0.154366	0.975679	1.30028	0.770704	yes
lincRNA	FAM87B	ENSG00000177757.2	-2.52268	0.00131416	0.383312	NA	-0.436382	NA	1.4194	0.591046	-0.549849	0.715443	0.594885	NA	-2.38697	NA	1.30233	NA	yes
antisense	AC009063.2	ENSG00000260788.5	2.22422	0.0268028	1.18738	NA	-0.0276966	NA	1.41098	0.202569	0.221288	0.965273	0.977406	NA	1.21021	NA	1.31093	NA	yes
unprocessed_pseudogene	AC126177.6	ENSG00000257951.2	1.20655	0.0340821	0.783943	0.777735	0.9868	0.201857	1.00728	0.217476	-0.217241	0.918646	-0.639802	0.624679	1.32072	0.0848902	1.31438	0.0696967	yes
protein_coding	HGFAC	ENSG00000109758.8	1.90315	0.0216825	1.52401	0.221619	1.61196	0.142773	1.3938	0.137517	1.74005	0.117816	0.959128	0.43562	1.67207	0.208383	1.32713	NA	yes
antisense	AC090572.3	ENSG00000254115.1	4.98767	0.00229769	0.903543	NA	2.82955	NA	0.356435	NA	2.39434	NA	0.748914	NA	2.78794	NA	1.33823	NA	yes
protein_coding	COL8A2	ENSG00000171812.12	2.8547	0.00138022	0.885918	0.826403	0.566023	0.819356	0.617002	0.686539	0.870638	0.715443	0.915842	0.422548	0.358559	0.977416	1.35309	0.159235	yes
TEC	AC046185.3	ENSG00000279369.1	3.8622	2.60271e-06	1.06907	0.591206	-1.6132	0.549102	-0.379632	0.85236	0.938899	0.673196	0.0928373	0.979947	1.62529	0.370472	1.35364	0.130997	yes
processed_pseudogene	RPL12P4	ENSG00000185834.10	1.45381	0.0239941	1.43089	0.367465	-0.06689	0.971062	1.32717	0.211564	-0.490343	0.786661	0.616013	0.742554	-0.0837512	0.995931	1.39187	0.225991	yes
protein_coding	CREG2	ENSG00000175874.9	3.59414	0.0280999	0.855408	NA	1.31162	NA	0.610189	NA	1.21555	NA	0.491876	NA	0.902967	NA	1.41863	NA	yes
protein_coding	RNASE7	ENSG00000165799.4	2.62376	0.0422673	0.64009	NA	-1.48357	NA	1.14425	0.559142	0.975992	0.784129	2.59505	NA	2.63832	NA	1.42036	NA	yes
protein_coding	PLEKHG4B	ENSG00000153404.14	2.25043	0.0152525	1.39589	0.455971	-0.0285925	0.992973	0.715425	0.687516	1.98546	0.112685	1.69127	NA	1.43969	NA	1.42475	NA	yes
miRNA	MIR3189	ENSG00000264175.1	-1.61398	0.0234712	-0.85313	1	-0.713436	0.524659	1.5986	0.240484	0.12099	0.963042	0.659401	0.81064	-0.160157	0.98615	1.4272	NA	yes
protein_coding	SHISAL1	ENSG00000138944.7	2.82518	0.00717353	1.06494	NA	-2.24373	NA	-1.95186	0.332635	-0.495169	0.917838	0.144213	NA	0.778086	NA	1.43955	NA	yes
antisense	FLG-AS1	ENSG00000237975.6	-4.00005	0.0365362	1.32793	NA	0.773326	NA	3.18242	NA	-1.32961	NA	0	NA	-0.76132	NA	1.45802	NA	yes
protein_coding	HDAC9	ENSG00000048052.21	2.13615	0.0170001	0.29345	1	-0.488803	0.859085	-0.0693772	0.982706	1.74035	0.171205	0.381346	0.857431	-0.0767803	0.999825	1.49083	0.110258	yes
protein_coding	RAD51	ENSG00000051180.16	-4.1989	0.0279552	1.0681	NA	-1.23214	NA	-0.879257	NA	-1.70375	NA	1.81019	NA	0.230168	NA	1.49295	NA	yes
protein_coding	CHRNB2	ENSG00000160716.5	3.80941	0.0377219	0.494931	NA	2.85811	NA	0.810173	NA	3.14169	NA	2.17935	NA	2.63959	NA	1.4937	NA	yes
protein_coding	PLPPR3	ENSG00000129951.18	4.50864	0.00463585	0.511168	NA	-0.0359279	NA	0.208198	NA	0.79626	NA	0.414928	NA	2.7247	NA	1.49801	NA	yes
protein_coding	MRGPRE	ENSG00000184350.9	4.07916	0.00198716	2.12382	NA	-0.00874714	NA	1.92399	0.303878	0.955068	0.821323	2.13732	NA	1.19896	NA	1.50303	NA	yes
antisense	ST7-AS2	ENSG00000226367.5	1.96127	0.036168	1.14078	0.831526	-0.636688	0.813346	1.52759	0.219761	0.204984	0.963274	0.660902	NA	1.02705	NA	1.51438	NA	yes
antisense	AC004264.1	ENSG00000268812.3	2.30215	0.0208802	1.31435	0.783777	1.4187	0.372439	1.00233	0.616226	0.252784	0.954763	1.66171	NA	2.19826	NA	1.55115	NA	yes
transcribed_unprocessed_pseudogene	PGCP1	ENSG00000227179.6	-2.63731	0.0201489	0	NA	0.182477	NA	0	NA	0.0406962	NA	2.30177	NA	0.957866	NA	1.55424	NA	yes
protein_coding	ASB11	ENSG00000165192.13	-3.72675	8.2643e-08	0	1	-1.09095	0.0943354	0.624541	0.934047	0.890343	0.175134	1.72598	0.710432	1.11388	0.0798849	1.56167	0.889354	yes
protein_coding	KL	ENSG00000133116.7	-3.25689	0.000134492	1.52179	1	0.0651639	0.971746	2.4533	0.453942	0.818866	0.500874	2.29395	0.519628	0.354052	0.945919	1.57083	0.894427	yes
transcribed_processed_pseudogene	AC114947.1	ENSG00000188850.9	-2.91668	0.0480066	-1.29987	NA	0.90752	NA	-1.29955	NA	0.842404	NA	0.648447	NA	-1.13501	NA	1.59104	NA	yes
lincRNA	AL022316.1	ENSG00000230107.1	4.52456	0.0130254	1.14971	NA	0	NA	0.678711	NA	2.78422	NA	-0.528425	NA	2.33275	NA	1.63765	NA	yes
protein_coding	SEMA6B	ENSG00000167680.15	3.88312	0.0286697	0.910847	NA	-0.0370939	NA	0.284137	NA	3.5763	NA	1.10274	NA	0.810517	NA	1.64607	NA	yes
antisense	AC008750.1	ENSG00000254760.1	4.16983	0.0278439	0.563084	NA	1.69693	NA	-1.09306	NA	1.93295	NA	0.474566	NA	3.29201	NA	1.6644	NA	yes
lincRNA	UCA1	ENSG00000214049.7	-3.16195	0.00260919	0.643516	NA	-0.865758	NA	0.996887	0.83243	-0.0968764	0.97864	0.456042	NA	0.614798	NA	1.71644	NA	yes
lincRNA	AL359881.2	ENSG00000270035.1	2.41192	0.0411812	1.15283	NA	1.42091	NA	1.8618	0.192805	1.70119	0.391491	1.33419	NA	1.0734	NA	1.73726	NA	yes
antisense	FAM66C	ENSG00000226711.6	4.11137	0.0220144	1.86546	NA	2.1778	NA	1.45047	NA	3.71611	NA	1.21389	NA	3.54741	NA	1.75474	NA	yes
[truncated: 610 more rows]
