# Supplementary material for: The SMARCD Family of SWI/SNF Accessory Proteins Is Involved in the Transcriptional Regulation of Androgen Receptor-Driven Genes and Plays a Role in Various Essential Processes of Prostate Cancer
Source: Cells. 2022 Dec 28;12(1):124. doi: 10.3390/cells12010124 (PMC9818446; doi:10.3390/cells12010124)
Supplement: Supplementary file 1 [file cells-12-00124-s001.zip › Suppl. Table S2.xlsx]

## Sheet: AR_1nM DHT
Source Database	Organism	Pathway Name	Proportion	Pathway ORA P-Value	Pathway ORA P-Value (Corrected)
KEGG	Homo sapiens	Steroid biosynthesis	0.35	0.0009	0.05614
KEGG	Homo sapiens	Histidine metabolism	0.3	0.00227	0.09284
KEGG	Homo sapiens	Phenylalanine metabolism	0.28	0.0147	0.22345
KEGG	Homo sapiens	Ascorbate and aldarate metabolism	0.25	0.00755	0.15432
KEGG	Homo sapiens	Proximal tubule bicarbonate reclamation	0.25	0.01313	0.21333
KEGG	Homo sapiens	ECM-receptor interaction	0.24	0.00001	0.0123
KEGG	Homo sapiens	Pentose and glucuronate interconversions	0.24	0.00312	0.1056
KEGG	Homo sapiens	Ether lipid metabolism	0.23	0.00267	0.096
KEGG	Homo sapiens	beta-Alanine metabolism	0.23	0.01118	0.20099
KEGG	Homo sapiens	Mucin type O-Glycan biosynthesis	0.23	0.01342	0.21501
KEGG	Homo sapiens	Steroid hormone biosynthesis	0.22	0.00094	0.05574
KEGG	Homo sapiens	Fat digestion and absorption	0.22	0.00646	0.14193
KEGG	Homo sapiens	p53 signaling pathway	0.21	0.00147	0.07264
KEGG	Homo sapiens	Amino sugar and nucleotide sugar metabolism	0.21	0.0053	0.13363
KEGG	Homo sapiens	Axon guidance	0.18	0.00043	0.03429
KEGG	Homo sapiens	Starch and sucrose metabolism	0.18	0.02051	0.25076
KEGG	Homo sapiens	Glycerophospholipid metabolism	0.17	0.00433	0.12843
KEGG	Homo sapiens	Protein digestion and absorption	0.17	0.00758	0.15239
KEGG	Homo sapiens	Retinol metabolism	0.17	0.02222	0.26093
KEGG	Homo sapiens	Focal adhesion	0.16	0.00039	0.03522
KEGG	Homo sapiens	Dilated cardiomyopathy	0.16	0.01901	0.24781
KEGG	Homo sapiens	Hypertrophic cardiomyopathy (HCM)	0.16	0.02212	0.26236
KEGG	Homo sapiens	Drug metabolism	0.16	0.02462	0.27548
KEGG	Homo sapiens	Complement and coagulation cascades	0.16	0.02998	0.30388
KEGG	Homo sapiens	Glycerolipid metabolism	0.16	0.04067	0.35466
KEGG	Homo sapiens	Calcium signaling pathway	0.15	0.00157	0.07467
KEGG	Homo sapiens	Bile secretion	0.15	0.0395	0.35223
KEGG	Homo sapiens	Metabolism of xenobiotics by cytochrome P450	0.15	0.04309	0.35493
KEGG	Homo sapiens	Arrhythmogenic right ventricular cardiomyopathy (ARVC)	0.15	0.04691	0.36842
KEGG	Homo sapiens	MAPK signaling pathway	0.14	0.00345	0.10761
KEGG	Homo sapiens	Vascular smooth muscle contraction	0.14	0.03061	0.30762
KEGG	Homo sapiens	Amoebiasis	0.14	0.04191	0.35249
KEGG	Homo sapiens	Pathways in cancer	0.12	0.02034	0.25668
KEGG	Homo sapiens	Endocytosis	0.12	0.03976	0.35186

## Sheet: SMARCD1_1nM DHT
Source Database	Organism	Pathway Name	Proportion	Pathway ORA P-Value	Pathway ORA P-Value (Corrected)
KEGG	Homo sapiens	Steroid hormone biosynthesis	0.12	0.00002	0.00865
KEGG	Homo sapiens	Metabolism of xenobiotics by cytochrome P450	0.1	0.0001	0.01947
KEGG	Homo sapiens	Adherens junction	0.08	0.00073	0.02599
KEGG	Homo sapiens	Drug metabolism	0.11	0.00063	0.02737
KEGG	Homo sapiens	Retinol metabolism	0.09	0.00042	0.02769
KEGG	Homo sapiens	Ascorbate and aldarate metabolism	0.14	0.00072	0.02851
KEGG	Homo sapiens	Porphyrin and chlorophyll metabolism	0.12	0.00037	0.029
KEGG	Homo sapiens	Peroxisome	0.07	0.00134	0.04395
KEGG	Homo sapiens	Pentose and glucuronate interconversions	0.11	0.0021	0.05923
KEGG	Homo sapiens	Starch and sucrose metabolism	0.07	0.01002	0.0987
KEGG	Homo sapiens	Neuroactive ligand-receptor interaction	0.03	0.02126	0.11966
KEGG	Homo sapiens	Colorectal cancer	0.06	0.01412	0.12641
KEGG	Homo sapiens	Pathways in cancer	0.03	0.02458	0.12745
KEGG	Homo sapiens	Cytokine-cytokine receptor interaction	0.03	0.01464	0.12816
KEGG	Homo sapiens	Long-term potentiation	0.06	0.01736	0.12907
KEGG	Homo sapiens	TGF-beta signaling pathway	0.05	0.03095	0.14691
KEGG	Homo sapiens	Hypertrophic cardiomyopathy (HCM)	0.05	0.03477	0.15567
KEGG	Homo sapiens	MAPK signaling pathway	0.03	0.03755	0.15739
KEGG	Homo sapiens	Endocytosis	0.03	0.04017	0.1615
KEGG	Homo sapiens	Dilated cardiomyopathy	0.04	0.04471	0.17102

## Sheet: SMARCD1_no DHT
Source Database	Organism	Pathway Name	Proportion	Pathway ORA P-Value	Pathway ORA P-Value (Corrected)
KEGG	Homo sapiens	Amoebiasis	0.06	0.0005	0.0641
KEGG	Homo sapiens	Mucin type O-Glycan biosynthesis	0.1	0.00284	0.06116
KEGG	Homo sapiens	Metabolism of xenobiotics by cytochrome P450	0.07	0.00055	0.04744
KEGG	Homo sapiens	Glutathione metabolism	0.06	0.01035	0.08613
KEGG	Homo sapiens	Prion diseases	0.06	0.04343	0.18073
KEGG	Homo sapiens	Peroxisome	0.05	0.00689	0.08468
KEGG	Homo sapiens	ECM-receptor interaction	0.05	0.00881	0.07841
KEGG	Homo sapiens	Small cell lung cancer	0.05	0.00881	0.07841
KEGG	Homo sapiens	Steroid hormone biosynthesis	0.05	0.01633	0.10805
KEGG	Homo sapiens	Drug metabolism	0.04	0.0239	0.13406
KEGG	Homo sapiens	TGF-beta signaling pathway	0.04	0.03766	0.16192
KEGG	Homo sapiens	Pathways in cancer	0.03	0.00327	0.06485
KEGG	Homo sapiens	Toxoplasmosis	0.03	0.02422	0.13295
KEGG	Homo sapiens	Protein digestion and absorption	0.03	0.04909	0.18903
KEGG	Homo sapiens	Focal adhesion	0.02	0.04475	0.18325

## Sheet: SMARCD2_1nM DHT
Source Database	Organism	Pathway Name	Proportion	Pathway ORA P-Value	Pathway ORA P-Value (Corrected)
KEGG	Homo sapiens	Steroid hormone biosynthesis	0.09	0.00145	0.11205
KEGG	Homo sapiens	Jak-STAT signaling pathway	0.04	0.00786	0.22148
KEGG	Homo sapiens	MAPK signaling pathway	0.04	0.01205	0.23338
KEGG	Homo sapiens	Renal cell carcinoma	0.06	0.01661	0.24513
KEGG	Homo sapiens	Bile secretion	0.06	0.02008	0.21462
KEGG	Homo sapiens	Amoebiasis	0.05	0.0206	0.20603
KEGG	Homo sapiens	Cytokine-cytokine receptor interaction	0.03	0.03318	0.21428
KEGG	Homo sapiens	Type II diabetes mellitus	0.06	0.03347	0.20751
KEGG	Homo sapiens	Amyotrophic lateral sclerosis (ALS)	0.06	0.03706	0.21675
KEGG	Homo sapiens	ECM-receptor interaction	0.05	0.03822	0.21942
KEGG	Homo sapiens	Pathogenic Escherichia coli infection	0.05	0.04685	0.23055

## Sheet: SMARCD2_no DHT
Source Database	Organism	Pathway Name	Proportion	Pathway ORA P-Value	Pathway ORA P-Value (Corrected)
KEGG	Homo sapiens	Nitrogen metabolism	0.12	0.01466	0.21105
KEGG	Homo sapiens	Mucin type O-Glycan biosynthesis	0.1	0.00466	0.25151
KEGG	Homo sapiens	Valine, leucine and isoleucine degradation	0.07	0.01238	0.22283
KEGG	Homo sapiens	Ascorbate and aldarate metabolism	0.07	0.03767	0.24659
KEGG	Homo sapiens	Axon guidance	0.04	0.01337	0.20622
KEGG	Homo sapiens	Phagosome	0.03	0.02604	0.25565
KEGG	Homo sapiens	Focal adhesion	0.03	0.02821	0.2539

## Sheet: SMARCD3_1nM DHT
Source Database	Organism	Pathway Name	Proportion	Pathway ORA P-Value	Pathway ORA P-Value (Corrected)
KEGG	Homo sapiens	Steroid hormone biosynthesis	0.07	0.00016	0.02242
KEGG	Homo sapiens	Metabolism of xenobiotics by cytochrome P450	0.03	0.04735	0.13258
KEGG	Homo sapiens	B cell receptor signaling pathway	0.03	0.04852	0.13064

## Sheet: SMARCD3_no DHT
Source Database	Organism	Pathway Name	Proportion	Pathway ORA P-Value	Pathway ORA P-Value (Corrected)
KEGG	Homo sapiens	p53 signaling pathway	0.04	0.00865	0.0467
KEGG	Homo sapiens	ECM-receptor interaction	0.03	0.01735	0.0598
KEGG	Homo sapiens	Bladder cancer	0.05	0.02324	0.06606
