# Supplementary material for: The SMARCD Family of SWI/SNF Accessory Proteins Is Involved in the Transcriptional Regulation of Androgen Receptor-Driven Genes and Plays a Role in Various Essential Processes of Prostate Cancer
Source: Cells. 2022 Dec 28;12(1):124. doi: 10.3390/cells12010124 (PMC9818446; doi:10.3390/cells12010124)
Supplement: Supplementary file 1 [file cells-12-00124-s001.zip › Suppl. Table S3.xlsx]

## Sheet: smarcd1_DHT _vs_ control_DHT
gs_cat	gs_subcat	gs_id	gs_name	gs_exact_source	GSVA score difference	Average GSVA score	t	P.Value	adj.P.Val	B
C5	GO:BP	M29152	GOBP_NEGATIVE_REGULATION_OF_GLIAL_CELL_APOPTOTIC_PROCESS	GO:0034351	-0.894241	-0.0738118	-9.89211	1.48771e-09	2.08636e-05	11.6822
C2	CP:WIKIPATHWAYS	M39372	WP_GLIAL_CELL_DIFFERENTIATION	WP2276	-1.08617	0.0250474	-8.34367	2.94288e-08	0.000206355	8.99824
C2	CP:BIOCARTA	M22080	BIOCARTA_PLCD_PATHWAY		-1.12211	-0.0989094	-7.95759	6.50183e-08	0.000238291	8.27226
C2	CGP	M659	KOBAYASHI_EGFR_SIGNALING_6HR_DN	Table 1: Down-regulated genes	-0.963832	-0.0307893	-7.93627	6.79667e-08	0.000238291	8.2315
C2	CGP	M42502	FOROUTAN_TGFB_EMT_DN	"Table S1. TGF_-EMT signature, https://doi.org/10.4225/49/5a2a11fa43fe3"	-0.557883	-0.0360079	-7.6521	1.23472e-07	0.000306847	7.68145
C2	CP:REACTOME	M26945	REACTOME_ELEVATION_OF_CYTOSOLIC_CA2_LEVELS	R-HSA-139853	-0.789537	0.0164229	-7.56098	1.49863e-07	0.000306847	7.50244
C5	GO:BP	M23691	GOBP_INTERMEDIATE_FILAMENT_BUNDLE_ASSEMBLY	GO:0045110	-1.07782	-0.0408554	-7.55078	1.53161e-07	0.000306847	7.48231
C5	GO:BP	M23264	GOBP_REGULATION_OF_GLIAL_CELL_APOPTOTIC_PROCESS	GO:0034350	-0.709591	-0.0703041	-7.48335	1.7691e-07	0.000310123	7.34891
C5	GO:BP	M24413	GOBP_BASEMENT_MEMBRANE_ASSEMBLY	GO:0070831	-0.728548	0.00119995	-7.38887	2.16734e-07	0.00033772	7.16079
C5	GO:BP	M13287	GOBP_RESPONSE_TO_FOLLICLE_STIMULATING_HORMONE	GO:0032354	-0.679683	0.0237259	-7.28006	2.74224e-07	0.000343015	6.94247
C2	CGP	M1734	GAVIN_FOXP3_TARGETS_CLUSTER_P4	Fig 5S: cluster P4	-0.54343	0.00165791	-7.25462	2.89797e-07	0.000343015	6.89116
C2	CP:WIKIPATHWAYS	M39340	WP_OXIDATIVE_DAMAGE_RESPONSE	WP3941	-0.48493	-0.025237	-7.24876	2.9351e-07	0.000343015	6.87934
C2	CP:WIKIPATHWAYS	M40050	WP_SARSCOV2_AND_COVID19_PATHWAY	WP4846	-0.759194	-0.00406169	-7.17225	3.46752e-07	0.000349205	6.72437
C2	CP:PID	M165	PID_SYNDECAN_4_PATHWAY		-0.53713	-0.0309276	-7.16981	3.48608e-07	0.000349205	6.71941
C2	CP:WIKIPATHWAYS	M39586	WP_INTERACTIONS_BETWEEN_LOXL4_AND_OXIDATIVE_STRESS_PATHWAY	WP3670	-0.748823	-0.0164209	-7.08032	4.24089e-07	0.000396495	6.53699
C5	GO:BP	M23263	GOBP_GLIAL_CELL_APOPTOTIC_PROCESS	GO:0034349	-0.657801	-0.0531471	-6.97272	5.37528e-07	0.000459436	6.31608
C2	CP:BIOCARTA	M22014	BIOCARTA_BTG2_PATHWAY		-0.727648	-0.0207015	-6.95668	5.56932e-07	0.000459436	6.28301
C2	CP:REACTOME	M27217	REACTOME_SYNDECAN_INTERACTIONS	R-HSA-3000170	-0.626352	-0.0138158	-6.89835	6.33785e-07	0.000493789	6.16238
C5	GO:BP	M40398	GOBP_CELLULAR_MONOVALENT_INORGANIC_ANION_HOMEOSTASIS	GO:0030320	-0.87142	-0.0537071	-6.86227	6.86684e-07	0.000506845	6.08753
C2	CP:REACTOME	M27947	REACTOME_ACTIVATION_OF_RAC1_DOWNSTREAM_OF_NMDARS	R-HSA-9619229	-0.772993	-0.0641516	-6.78947	8.07683e-07	0.000561831	5.93589
C2	CGP	M1616	BURTON_ADIPOGENESIS_7	Table 2: cluster 1	-0.621557	-0.0139063	-6.76643	8.50365e-07	0.000561831	5.88774
C2	CGP	M17552	MAINA_VHL_TARGETS_DN	Table 2: Microarray fold change < 0 or -	-0.698189	-0.0469321	-6.73231	9.17882e-07	0.000561831	5.81629
C2	CP:REACTOME	M924	REACTOME_PLATELET_CALCIUM_HOMEOSTASIS	R-HSA-418360	-0.555078	-0.00828998	-6.6901	1.00905e-06	0.000561831	5.72768
C2	CGP	M1298	GROSS_ELK3_TARGETS_UP	Table 1S: Fold Change > 0	-0.534466	-0.0103818	-6.65742	1.086e-06	0.000561831	5.65888
C5	GO:BP	M16113	GOBP_MIDGUT_DEVELOPMENT	GO:0007494	-0.741521	0.0391671	-6.65721	1.08652e-06	0.000561831	5.65844
C2	CGP	M42506	FOROUTAN_INTEGRATED_TGFB_EMT_DN	"Table S1. TGF_-EMT signature, https://doi.org/10.4225/49/5a2a11fa43fe3"	-0.53802	-0.0302962	-6.65484	1.09232e-06	0.000561831	5.65345
C5	GO:BP	M23002	GOBP_ANIMAL_ORGAN_REGENERATION	GO:0031100	-0.440305	-0.0289401	-6.61806	1.18673e-06	0.000561831	5.57582
C2	CGP	M19826	ZHANG_RESPONSE_TO_IKK_INHIBITOR_AND_TNF_UP	Table 1S	-0.426736	-0.0111773	-6.60363	1.226e-06	0.000561831	5.54532
C2	CP:WIKIPATHWAYS	M39498	WP_TRANSCRIPTIONAL_ACTIVATION_BY_NRF2_IN_RESPONSE_TO_PHYTOCHEMICALS	WP3	-0.806075	-0.0480369	-6.59843	1.24047e-06	0.000561831	5.53433
C5	GO:BP	M12936	GOBP_RESPONSE_TO_ISCHEMIA	GO:0002931	-0.47101	-0.031998	-6.59257	1.257e-06	0.000561831	5.52193
C2	CGP	M16956	YAMASHITA_LIVER_CANCER_STEM_CELL_UP	Table 3S, 4S: Up	-0.554637	-0.0370938	-6.58177	1.28807e-06	0.000561831	5.49905
C5	GO:BP	M13241	GOBP_CELLULAR_ANION_HOMEOSTASIS	GO:0030002	-0.739365	-0.0114841	-6.57479	1.30855e-06	0.000561831	5.48426
C5	GO:BP	M16540	GOBP_THYROID_GLAND_DEVELOPMENT	GO:0030878	-0.711139	-0.0108777	-6.55891	1.35642e-06	0.000561831	5.45059
C5	GO:BP	M29104	GOBP_MYOBLAST_FUSION_INVOLVED_IN_SKELETAL_MUSCLE_REGENERATION	GO:0014905	-0.899065	-0.0401651	-6.55705	1.36211e-06	0.000561831	5.44666
C5	GO:BP	M34228	GOBP_N_ACYLETHANOLAMINE_METABOLIC_PROCESS	GO:0070291	-0.844926	-0.0499914	-6.52848	1.45318e-06	0.000582268	5.38599
C2	CP:REACTOME	M26979	REACTOME_IRF3_MEDIATED_ACTIVATION_OF_TYPE_1_IFN	R-HSA-1606341	0.871168	-0.0226082	6.46364	1.68374e-06	0.00065591	5.24786
C5	GO:BP	M22368	GOBP_UDP_N_ACETYLGLUCOSAMINE_BIOSYNTHETIC_PROCESS	GO:0006048	-0.792722	-0.0699375	-6.35409	2.16185e-06	0.000819399	5.0132
C2	CGP	M4306	ONDER_CDH1_TARGETS_2_DN	Table 1S	-0.43996	-0.0140875	-6.33355	2.26597e-06	0.000836261	4.969
C2	CP:REACTOME	M27737	REACTOME_PHOSPHATE_BOND_HYDROLYSIS_BY_NTPDASE_PROTEINS	R-HSA-8850843	-0.766724	-0.0678346	-6.32117	2.33116e-06	0.00083826	4.94235
C2	CGP	M19432	MCBRYAN_PUBERTAL_BREAST_4_5WK_UP	Table 1S: week 4 to 5 = I	-0.394165	-0.0406864	-6.30917	2.39621e-06	0.00084011	4.91649
C5	GO:BP	M42820	GOBP_INOSINE_METABOLIC_PROCESS	GO:0046102	-0.835513	0.00656758	-6.27932	2.56618e-06	0.00087776	4.85207
C5	GO:BP	M24071	GOBP_RESPONSE_TO_HYPEROXIA	GO:0055093	-0.758825	-0.000880247	-6.25778	2.69644e-06	0.000900354	4.80552
C2	CP:WIKIPATHWAYS	M39709	WP_PHOTODYNAMIC_THERAPYINDUCED_NFE2L2_NRF2_SURVIVAL_SIGNALING	WP3612	-0.579453	-0.0292374	-6.23287	2.85552e-06	0.000920855	4.75161
C5	GO:BP	M13445	GOBP_LIVER_REGENERATION	GO:0097421	-0.48847	-0.024746	-6.22286	2.92214e-06	0.000920855	4.72992
C2	CGP	M3495	AGARWAL_AKT_PATHWAY_TARGETS	Table 1	-0.685488	0.00956129	-6.21449	2.97902e-06	0.000920855	4.71179
C2	CP:PID	M118	PID_INTEGRIN_A9B1_PATHWAY		-0.575524	-0.0528036	-6.2085	3.02049e-06	0.000920855	4.69878
C2	CP:PID	M77	PID_WNT_SIGNALING_PATHWAY		-0.453706	-0.00185173	-6.18527	3.18673e-06	0.000950867	4.64838
C5	GO:BP	M16279	GOBP_POSITIVE_REGULATION_OF_NITRIC_OXIDE_SYNTHASE_ACTIVITY	GO:0051000	-0.62024	-0.0485663	-6.05632	4.2959e-06	0.00123362	4.36719
C2	CP:WIKIPATHWAYS	M39481	WP_ETHANOL_METABOLISM_PRODUCTION_OF_ROS_BY_CYP2E1	WP4269	-0.65346	-0.0870493	-6.04667	4.3933e-06	0.00123362	4.34607
C5	GO:BP	M29171	GOBP_ETHANOLAMINE_CONTAINING_COMPOUND_METABOLIC_PROCESS	GO:0042439	-0.836675	-0.025915	-6.0403	4.4588e-06	0.00123362	4.33213
C5	GO:BP	M12116	GOBP_REGULATION_OF_NITRIC_OXIDE_SYNTHASE_ACTIVITY	GO:0050999	-0.49758	-0.039023	-6.03767	4.48622e-06	0.00123362	4.32635
C5	GO:BP	M23722	GOBP_REGULATION_OF_INNER_EAR_AUDITORY_RECEPTOR_CELL_DIFFERENTIATION	GO:0045607	-0.594311	0.00604118	-6.00787	4.80834e-06	0.00127355	4.26101
C2	CP:REACTOME	M27052	REACTOME_SYNTHESIS_OF_IP2_IP_AND_INS_IN_THE_CYTOSOL	R-HSA-1855183	-0.607923	-0.0026761	-6.00745	4.81304e-06	0.00127355	4.26009
C2	CGP	M1722	LEIN_MEDULLA_MARKERS	Table 3S: MY	-0.382659	-0.0122641	-5.99303	4.97743e-06	0.00129266	4.22844
C2	CGP	M11771	DOANE_BREAST_CANCER_CLASSES_DN	Table 1: Class A v B Fold Change < 1	-0.54334	-0.0342263	-5.95142	5.48488e-06	0.00139854	4.13692
C2	CGP	M11951	HINATA_NFKB_TARGETS_KERATINOCYTE_UP	Table 1: black and blue colors	-0.521503	0.00852547	-5.94267	5.59814e-06	0.00140194	4.11765
C2	CGP	M42504	FOROUTAN_PRODRANK_TGFB_EMT_DN	"Table S1. TGF_-EMT signature, https://doi.org/10.4225/49/5a2a11fa43fe3"	-0.515563	-0.0385333	-5.91955	5.90898e-06	0.00145382	4.06669
C5	GO:BP	M34100	GOBP_SIALIC_ACID_TRANSPORT	GO:0015739	-1.1416	0.0219865	-5.89648	6.23667e-06	0.00150798	4.01579
C2	CGP	M1576	GERHOLD_ADIPOGENESIS_DN	Table 3: Clusters 1-18	-0.478569	-0.035501	-5.87335	6.58384e-06	0.00155297	3.96469
C2	CGP	M11954	XU_HGF_SIGNALING_NOT_VIA_AKT1_48HR_UP	Table 3S	-0.508723	-0.0273595	-5.86925	6.64747e-06	0.00155297	3.95561
C5	GO:BP	M16687	GOBP_HETEROTYPIC_CELL_CELL_ADHESION	GO:0034113	-0.436675	0.014278	-5.86241	6.75492e-06	0.00155297	3.94049
C5	GO:BP	M22772	GOBP_GLYCEROL_TRANSPORT	GO:0015793	-1.10857	0.0664666	-5.85389	6.89133e-06	0.00155877	3.92162
C2	CGP	M13186	MCBRYAN_PUBERTAL_BREAST_3_4WK_UP	Table 1S: week 3 to 4 = I	-0.371493	-0.0319591	-5.84361	7.05956e-06	0.00156865	3.89886
C2	CGP	M4435	YAO_HOXA10_TARGETS_VIA_PROGESTERONE_DN	Table 2	-0.733691	0.0101041	-5.83767	7.15868e-06	0.00156865	3.88571
C2	CP:BIOCARTA	M15181	BIOCARTA_PGC1A_PATHWAY		-0.731862	-0.0381341	-5.82592	7.35883e-06	0.0015877	3.85968
C2	CP:PID	M99	PID_TXA2PATHWAY		-0.596778	-0.0248673	-5.81762	7.50382e-06	0.00159445	3.84127
C5	GO:BP	M24779	GOBP_NECROPTOTIC_SIGNALING_PATHWAY	GO:0097527	-0.638057	-0.029792	-5.80384	7.75078e-06	0.00159815	3.81071
C2	CGP	M4723	TONKS_TARGETS_OF_RUNX1_RUNX1T1_FUSION_HSC_DN	Table 2S: list 1	-0.509903	-0.00601006	-5.79786	7.8605e-06	0.00159815	3.79744
C5	GO:BP	M42746	GOBP_NEGATIVE_REGULATION_OF_DOPAMINE_SECRETION	GO:0033602	-0.640136	-0.00312556	-5.79772	7.8631e-06	0.00159815	3.79713
C5	GO:BP	M13401	GOBP_EXOCRINE_SYSTEM_DEVELOPMENT	GO:0035272	-0.570164	-0.00362841	-5.71269	9.60724e-06	0.00189792	3.60798
C2	CGP	M1194	NAISHIRO_CTNNB1_TARGETS_WITH_LEF1_MOTIF	Table 1S	-0.689526	-0.0270388	-5.70715	9.73367e-06	0.00189792	3.59563
C2	CP:WIKIPATHWAYS	M39373	WP_SUDDEN_INFANT_DEATH_SYNDROME_SIDS_SUSCEPTIBILITY_PATHWAYS	WP706	-0.43006	-0.00307524	-5.7001	9.89695e-06	0.00189792	3.57991
C2	CP:WIKIPATHWAYS	M42550	WP_GABA_METABOLISM_AKA_GHB	WP4157	-0.908239	-0.0462714	-5.69601	9.99323e-06	0.00189792	3.57077
C5	GO:BP	M23337	GOBP_PHOSPHATE_ION_TRANSMEMBRANE_TRANSPORT	GO:0035435	-0.6774	-0.0642397	-5.6951	1.00147e-05	0.00189792	3.56874
C2	CGP	M2414	PEDERSEN_TARGETS_OF_611CTF_ISOFORM_OF_ERBB2	Fig. 11S	-0.443125	-0.0206375	-5.67335	1.05429e-05	0.00195127	3.5202
C2	CGP	M15351	SUZUKI_AMPLIFIED_IN_ORAL_CANCER	Table 1	-0.631848	0.0161236	-5.67208	1.05745e-05	0.00195127	3.51737
C2	CP:WIKIPATHWAYS	M39503	WP_ALPHA_6_BETA_4_SIGNALING_PATHWAY	WP244	-0.637087	-0.0454186	-5.66314	1.08006e-05	0.00195345	3.49737
C2	CP:PID	M212	PID_INTEGRIN5_PATHWAY		-0.768527	-0.0341651	-5.66063	1.08649e-05	0.00195345	3.49177
C2	CGP	M1227	TRAYNOR_RETT_SYNDROM_DN	Table 2	-0.684522	-0.0177007	-5.63871	1.14433e-05	0.00203141	3.44276
C5	GO:BP	M40338	GOBP_NADH_OXIDATION	GO:0006116	-0.953701	-0.0448848	-5.61512	1.21011e-05	0.00212132	3.38995
C5	GO:BP	M34202	GOBP_TRNA_TRANSPORT	GO:0051031	0.875515	-0.0566489	5.60746	1.23226e-05	0.00213349	3.37281
C5	GO:BP	M14788	GOBP_REGULATION_OF_SUPEROXIDE_METABOLIC_PROCESS	GO:0090322	-0.571598	0.0412561	-5.59397	1.27232e-05	0.00216578	3.34257
C2	CGP	M3362	MARKS_HDAC_TARGETS_DN	Table 2: Repressed	-0.640106	-0.058416	-5.59044	1.28305e-05	0.00216578	3.33464
C2	CGP	M19586	VALK_AML_WITH_CEBPA	Supplementary Table R: cEBPalpha	-0.470799	0.00908644	-5.5858	1.29725e-05	0.00216578	3.32424
C5	GO:BP	M10932	GOBP_T_CELL_HOMEOSTASIS	GO:0043029	-0.52345	-0.0205995	-5.57512	1.33055e-05	0.00218531	3.30028
C2	CP:PID	M158	PID_INTEGRIN4_PATHWAY		-0.718039	0.0225677	-5.5721	1.34011e-05	0.00218531	3.29351
C5	GO:BP	M22331	GOBP_GROWTH_INVOLVED_IN_HEART_MORPHOGENESIS	GO:0003241	-0.955648	-0.0562183	-5.56631	1.35867e-05	0.00219012	3.28051
C2	CP:WIKIPATHWAYS	M39645	WP_OXIDATIVE_STRESS_RESPONSE	WP408	-0.500539	-0.0438842	-5.5586	1.38379e-05	0.00220525	3.2632
C2	CGP	M11516	ADDYA_ERYTHROID_DIFFERENTIATION_BY_HEMIN	Table 2	-0.421705	-0.0398078	-5.54715	1.42193e-05	0.00224058	3.23749
C5	GO:BP	M23128	GOBP_NEGATIVE_REGULATION_OF_INTERLEUKIN_13_PRODUCTION	GO:0032696	-0.94407	-0.0676156	-5.53281	1.47124e-05	0.00228016	3.20526
C2	CP:PID	M174	PID_UPA_UPAR_PATHWAY		-0.490108	-0.0138683	-5.52551	1.49701e-05	0.00228016	3.18884
C2	CGP	M1578	BOQUEST_STEM_CELL_DN	Table 3S	-0.37549	-0.0107863	-5.52229	1.50854e-05	0.00228016	3.18159
C5	GO:BP	M23844	GOBP_SNORNA_LOCALIZATION	GO:0048254	0.737825	-0.0825301	5.5213	1.51209e-05	0.00228016	3.17937
C5	GO:BP	M42657	GOBP_GAMMA_AMINOBUTYRIC_ACID_METABOLIC_PROCESS	GO:0009448	-0.948405	0.0292164	-5.51556	1.53289e-05	0.00228319	3.16645
C5	GO:BP	M25476	GOBP_REGULATION_OF_LAMELLIPODIUM_MORPHOGENESIS	GO:2000392	-0.807313	-0.0123799	-5.51116	1.549e-05	0.00228319	3.15657
C5	GO:BP	M15792	GOBP_POSITIVE_REGULATION_OF_MONOOXYGENASE_ACTIVITY	GO:0032770	-0.597126	-0.0457595	-5.5074	1.56294e-05	0.00228319	3.14809
C2	CGP	M27969	GARGALOVIC_RESPONSE_TO_OXIDIZED_PHOSPHOLIPIDS_LIGHTGREEN_DN	Table 1S: module=lightgreen & fold change < 0.667	0.957311	0.0173178	5.48888	1.6334e-05	0.00236152	3.1064
C2	CP:KEGG	M19096	KEGG_BLADDER_CANCER	hsa05219	-0.470458	-0.0545533	-5.48188	1.66089e-05	0.00237676	3.09062
C2	CGP	M1612	BURTON_ADIPOGENESIS_1	Table 1: cluster 1	-0.410073	-0.078651	-5.46988	1.70903e-05	0.00240255	3.06359
C2	CP:WIKIPATHWAYS	M39499	WP_IL7_SIGNALING_PATHWAY	WP205	-0.586407	-0.0394767	-5.46887	1.71317e-05	0.00240255	3.06131
C5	GO:BP	M12542	GOBP_REGULATION_OF_GLIAL_CELL_PROLIFERATION	GO:0060251	-0.406872	-0.0384133	-5.45768	1.75951e-05	0.00244311	3.03606
C5	GO:BP	M11111	GOBP_LYMPH_NODE_DEVELOPMENT	GO:0048535	-0.638383	-0.00410842	-5.44842	1.7988e-05	0.00247317	3.01518
C2	CGP	M19467	SANA_TNF_SIGNALING_DN	GSE569: bottom 100 from COLON_TNFA DERMAL_TNFA ILIAC_TNFA AORTIC_TNFA LUNG_TNFA	-0.384092	-0.0054997	-5.43923	1.83867e-05	0.00250345	2.99444
C2	CP:WIKIPATHWAYS	M39577	WP_INTEGRINMEDIATED_CELL_ADHESION	WP185	-0.46857	-0.0356228	-5.43136	1.87355e-05	0.00252477	2.97666
C5	GO:BP	M22536	GOBP_GONADAL_MESODERM_DEVELOPMENT	GO:0007506	1.52018	0.0802837	5.42762	1.89034e-05	0.00252477	2.96823
C2	CP:BIOCARTA	M13158	BIOCARTA_LONGEVITY_PATHWAY		-0.699264	-0.0508746	-5.41931	1.92821e-05	0.00255106	2.94946
C5	GO:BP	M22604	GOBP_NEGATIVE_REGULATION_OF_CELL_FATE_SPECIFICATION	GO:0009996	-0.838768	-0.011091	-5.41025	1.97041e-05	0.00257329	2.92899
C2	CGP	M1868	MIKI_COEXPRESSED_WITH_CYP19A1	Fig 2B	-0.799275	0.0298875	-5.40747	1.98351e-05	0.00257329	2.92272
C5	GO:BP	M16051	GOBP_BRANCHING_MORPHOGENESIS_OF_AN_EPITHELIAL_TUBE	GO:0048754	-0.39603	-0.000854667	-5.404	2.00006e-05	0.00257329	2.91486
C5	GO:BP	M10696	GOBP_SALIVARY_GLAND_DEVELOPMENT	GO:0007431	-0.58736	-0.00507974	-5.38826	2.07674e-05	0.00264765	2.87927
C2	CGP	M1790	NADELLA_PRKAR1A_TARGETS_UP	Table 1: fold expression change > 0	-0.679847	-0.102276	-5.38292	2.10341e-05	0.0026575	2.86719
C5	GO:BP	M14598	GOBP_RENAL_SYSTEM_VASCULATURE_DEVELOPMENT	GO:0061437	-0.522107	0.00863628	-5.37211	2.15849e-05	0.00266556	2.84274
C5	GO:BP	M23647	GOBP_TRANSLOCATION_OF_MOLECULES_INTO_HOST	GO:0044417	0.610201	-0.0526005	5.36633	2.18858e-05	0.00266556	2.82964
C5	GO:BP	M16771	GOBP_INTESTINAL_ABSORPTION	GO:0050892	-0.466384	-0.0395319	-5.36439	2.19873e-05	0.00266556	2.82526
C2	CGP	M17466	SANA_TNF_SIGNALING_UP	GSE569: top 100 from COLON_TNFA DERMAL_TNFA ILIAC_TNFA AORTIC_TNFA LUNG_TNFA	-0.377146	0.00310805	-5.36375	2.20212e-05	0.00266556	2.82381
C2	CGP	M18467	MATTIOLI_MULTIPLE_MYELOMA_WITH_14Q32_TRANSLOCATIONS	Table 2S	-0.566848	-0.0498397	-5.36324	2.20483e-05	0.00266556	2.82264
C2	CP:WIKIPATHWAYS	M39369	WP_GABA_RECEPTOR_SIGNALING	WP4159	-0.511534	0.00430866	-5.348	2.2867e-05	0.00274091	2.78814
C5	GO:BP	M15872	GOBP_NEPHRON_DEVELOPMENT	GO:0072006	-0.342565	0.00214603	-5.33567	2.35527e-05	0.0027958	2.76018
C5	GO:BP	M16868	GOBP_CELLULAR_RESPONSE_TO_ALKALOID	GO:0071312	-0.48353	-0.00332402	-5.33265	2.37237e-05	0.0027958	2.75334
C2	CGP	M1303	GROSS_HYPOXIA_VIA_ELK3_UP	Table 2S: Fold Change > 0	-0.444647	-0.0514594	-5.32109	2.43901e-05	0.00282162	2.72713
C2	CGP	M2348	TORCHIA_TARGETS_OF_EWSR1_FLI1_FUSION_UP	Table 4S: Ratio > 1	-0.351634	-0.015141	-5.31894	2.45156e-05	0.00282162	2.72227
C2	CGP	M5312	CHIARADONNA_NEOPLASTIC_TRANSFORMATION_KRAS_CDC25_DN	Table 1S: kras-DN Down regulated genes	-0.440988	0.0241568	-5.31842	2.45463e-05	0.00282162	2.72109
C5	GO:BP	M25406	GOBP_MRNA_PSEUDOURIDINE_SYNTHESIS	GO:1990481	0.52713	-0.0942023	5.30831	2.51485e-05	0.00283437	2.69815
C2	CP:WIKIPATHWAYS	M42541	WP_ANGIOTENSIN_II_RECEPTOR_TYPE_1_PATHWAY	WP5036	-0.478027	-0.0322426	-5.3039	2.54161e-05	0.00283437	2.68813
C2	CP:REACTOME	M18308	REACTOME_THROMBOXANE_SIGNALLING_THROUGH_TP_RECEPTOR	R-HSA-428930	-0.597131	-0.000179777	-5.30118	2.55825e-05	0.00283437	2.68196
C5	GO:BP	M13139	GOBP_MORPHOGENESIS_OF_AN_EPITHELIAL_SHEET	GO:0002011	-0.554097	-0.0162524	-5.29943	2.569e-05	0.00283437	2.67799
C2	CGP	M2777	AMIT_SERUM_RESPONSE_240_MCF10A	Table 1S: Part-5 serum peak 240 min	-0.513187	-0.030601	-5.29696	2.58425e-05	0.00283437	2.67239
C5	GO:BP	M23212	GOBP_RESPONSE_TO_L_ASCORBIC_ACID	GO:0033591	-1.2965	0.00985963	-5.29652	2.58699e-05	0.00283437	2.67139
C2	CGP	M1721	LEIN_PONS_MARKERS	Table 3S: P	-0.338995	0.0016924	-5.28811	2.63969e-05	0.00286154	2.6523
C5	GO:BP	M24390	GOBP_RRNA_BASE_METHYLATION	GO:0070475	0.796224	-0.0383108	5.28608	2.6526e-05	0.00286154	2.64768
C5	GO:BP	M25341	GOBP_VASCULAR_ASSOCIATED_SMOOTH_MUSCLE_CELL_APOPTOTIC_PROCESS	GO:1905288	-0.802036	-0.0743413	-5.26946	2.76052e-05	0.00295523	2.60994
C2	CGP	M15662	WATANABE_ULCERATIVE_COLITIS_WITH_CANCER_DN	Table 1	-0.713026	0.0297796	-5.26105	2.81683e-05	0.00297024	2.59083
C2	CGP	M15226	LOPEZ_MESOTHELIOMA_SURVIVAL_WORST_VS_BEST_UP	Table 6AS: worst25	-0.66559	-0.0724569	-5.26104	2.8169e-05	0.00297024	2.5908
C2	CP:KEGG	M2164	KEGG_LEUKOCYTE_TRANSENDOTHELIAL_MIGRATION	hsa04670	-0.410082	-0.0322349	-5.25507	2.85761e-05	0.00299068	2.57722
C2	CP:BIOCARTA	M22030	BIOCARTA_BBCELL_PATHWAY		-0.906904	-0.00348963	-5.24905	2.89925e-05	0.00301178	2.56353
C5	GO:BP	M13379	GOBP_PURINE_NUCLEOBASE_BIOSYNTHETIC_PROCESS	GO:0009113	-0.57987	-0.0926853	-5.2445	2.93107e-05	0.00302245	2.5532
C2	CGP	M2001	WU_CELL_MIGRATION	Table 1S	-0.348158	-0.0241822	-5.22636	3.0617e-05	0.00312532	2.51193
C5	GO:BP	M29209	GOBP_POSITIVE_REGULATION_OF_FATTY_ACID_OXIDATION	GO:0046321	-0.815307	-0.0518351	-5.2245	3.0754e-05	0.00312532	2.5077
C5	GO:BP	M13433	GOBP_MESONEPHRIC_TUBULE_MORPHOGENESIS	GO:0072171	-0.417364	0.00533018	-5.2193	3.11411e-05	0.00314189	2.49586
C2	CP:REACTOME	M601	REACTOME_ANTIGEN_ACTIVATES_B_CELL_RECEPTOR_BCR_LEADING_TO_GENERATION_OF_SECOND_MESSENGERS	R-HSA-983695	-0.497737	0.019311	-5.21429	3.15185e-05	0.00315725	2.48446
C5	GO:BP	M12799	GOBP_NEPHRON_EPITHELIUM_DEVELOPMENT	GO:0072009	-0.363405	0.00679268	-5.2093	3.18993e-05	0.00316016	2.47309
C5	GO:BP	M14095	GOBP_POSITIVE_REGULATION_OF_LONG_TERM_SYNAPTIC_POTENTIATION	GO:1900273	-0.534424	-0.0173597	-5.20801	3.19982e-05	0.00316016	2.47016
C5	GO:BP	M34091	GOBP_REGULATION_OF_LONG_CHAIN_FATTY_ACID_IMPORT_ACROSS_PLASMA_MEMBRANE	GO:0010746	-0.723715	-0.0924856	-5.19972	3.26428e-05	0.00320127	2.45128
C5	GO:BP	M14282	GOBP_METANEPHRIC_MESENCHYME_DEVELOPMENT	GO:0072075	-0.449857	-0.017776	-5.195	3.30153e-05	0.00321533	2.44054
C5	GO:BP	M13089	GOBP_RENAL_TUBULE_DEVELOPMENT	GO:0061326	-0.359704	0.00671392	-5.1875	3.36172e-05	0.00324092	2.42343
C2	CGP	M8570	DOANE_BREAST_CANCER_ESR1_DN	Table 2S: Up in ER N.txt	-0.597251	0.0101413	-5.18598	3.37404e-05	0.00324092	2.41997
C2	CGP	M1928	MIKKELSEN_PARTIALLY_REPROGRAMMED_TO_PLURIPOTENCY	Fig. 1: UP in partially reprogrammed cells	-0.58797	-0.0189659	-5.18163	3.40955e-05	0.00325276	2.41006
C5	GO:BP	M12791	GOBP_POLYOL_TRANSPORT	GO:0015791	-0.674776	0.0273319	-5.17815	3.43825e-05	0.00325763	2.40212
C2	CP:WIKIPATHWAYS	M39761	WP_NRF2ARE_REGULATION	WP4357	-0.717223	-0.0594534	-5.1754	3.46111e-05	0.00325763	2.39585
C5	GO:BP	M42930	GOBP_TNFSF11_MEDIATED_SIGNALING_PATHWAY	GO:0071847	-0.741165	0.0235948	-5.17099	3.49801e-05	0.0032704	2.38581
C5	GO:BP	M24257	GOBP_REGULATION_OF_HISTONE_H3_K27_METHYLATION	GO:0061085	0.742123	-0.0710199	5.16711	3.53088e-05	0.00327927	2.37696
C5	GO:BP	M14682	GOBP_KIDNEY_MESENCHYME_DEVELOPMENT	GO:0072074	-0.456311	-0.0141504	-5.16247	3.57059e-05	0.00329434	2.36637
C2	CP:REACTOME	M920	REACTOME_AQUAPORIN_MEDIATED_TRANSPORT	R-HSA-445717	-0.467278	0.0152452	-5.15883	3.60199e-05	0.00330158	2.35808
C5	GO:BP	M11315	GOBP_REGENERATION	GO:0031099	-0.342603	-0.010676	-5.15568	3.6294e-05	0.00330511	2.3509
C5	GO:BP	M15950	GOBP_RESPONSE_TO_NUTRIENT	GO:0007584	-0.331198	-0.0141415	-5.14849	3.69286e-05	0.00330669	2.33449
C5	GO:BP	M11249	GOBP_SUPEROXIDE_METABOLIC_PROCESS	GO:0006801	-0.505521	0.0141671	-5.1468	3.70791e-05	0.00330669	2.33064
C5	GO:BP	M16419	GOBP_RRNA_METHYLATION	GO:0031167	0.675158	-0.0502082	5.14472	3.7266e-05	0.00330669	2.32588
C2	CGP	M13337	ICHIBA_GRAFT_VERSUS_HOST_DISEASE_35D_DN	Suppl. data file 'BMT_356_public.xls': A35 vs S35 P<.01 and FC<0.5	-0.434634	-0.00508678	-5.13745	3.79242e-05	0.00330669	2.3093
C5	GO:BP	M42825	GOBP_PURINE_RIBONUCLEOSIDE_CATABOLIC_PROCESS	GO:0046130	-0.6034	-0.0156028	-5.13671	3.79925e-05	0.00330669	2.3076
C5	GO:BP	M15599	GOBP_KIDNEY_MORPHOGENESIS	GO:0060993	-0.372802	0.00351351	-5.13463	3.81828e-05	0.00330669	2.30287
C5	GO:BP	M29365	GOBP_NEGATIVE_REGULATION_OF_NITRIC_OXIDE_METABOLIC_PROCESS	GO:1904406	-0.48874	0.00747664	-5.13443	3.8202e-05	0.00330669	2.30239
C2	CGP	M11695	STOSSI_RESPONSE_TO_ESTRADIOL	Table 2	-0.494586	-0.0183427	-5.13089	3.85295e-05	0.00330669	2.29431
C2	CGP	M17359	XU_HGF_TARGETS_INDUCED_BY_AKT1_48HR_UP	Table 4S	-0.690005	-0.00713368	-5.12936	3.86719e-05	0.00330669	2.29082
C5	GO:BP	M40560	GOBP_NEGATIVE_REGULATION_OF_OXIDATIVE_STRESS_INDUCED_CELL_DEATH	GO:1903202	-0.509257	-0.0587006	-5.12798	3.88008e-05	0.00330669	2.28767
C2	CP:KEGG	M15798	KEGG_MELANOMA	hsa05218	-0.438659	-0.0115216	-5.12351	3.92208e-05	0.00330669	2.27748
C2	CGP	M39016	RYAN_MANTLE_CELL_LYMPHOMA_NOTCH_DIRECT_UP	Table S4. Linkage Analysis for Notch-Activated Genes and Notch Transcription Complex Binding Peaks in MCL Cell Lines; Tab 1; Column A	-0.397677	-0.0207639	-5.12235	3.93309e-05	0.00330669	2.27482
C5	GO:BP	M12130	GOBP_REGULATION_OF_REMOVAL_OF_SUPEROXIDE_RADICALS	GO:2000121	-0.928561	0.0850378	-5.12187	3.93766e-05	0.00330669	2.27372
C2	CP:REACTOME	M27249	REACTOME_REGULATION_BY_C_FLIP	R-HSA-3371378	-0.623833	-0.0454629	-5.10742	4.07729e-05	0.00340356	2.24073
C5	GO:BP	M24539	GOBP_NEPHRON_MORPHOGENESIS	GO:0072028	-0.380345	0.00592205	-5.10414	4.10972e-05	0.00341034	2.23323
C2	CGP	M2163	FIGUEROA_AML_METHYLATION_CLUSTER_2_DN	Table 3BS: Hypomethylated	-0.716732	-0.0426699	-5.09835	4.16755e-05	0.00343798	2.22
C2	CGP	M2213	WIERENGA_STAT5A_TARGETS_DN	Table 2S: Fold change STAT3A(1*6)-ER < 1	-0.313658	-0.016337	-5.09499	4.20147e-05	0.0034457	2.21232
C5	GO:BP	M14165	GOBP_REGULATION_OF_NEURON_PROJECTION_REGENERATION	GO:0070570	-0.575956	0.00601951	-5.09129	4.2392e-05	0.00345643	2.20386
C5	GO:BP	M23697	GOBP_ESTABLISHMENT_OF_EPITHELIAL_CELL_APICAL_BASAL_POLARITY	GO:0045198	-0.515663	-0.036473	-5.08717	4.28151e-05	0.00347074	2.19445
C5	GO:BP	M14836	GOBP_RESPONSE_TO_VITAMIN	GO:0033273	-0.382758	-0.0114977	-5.07704	4.38755e-05	0.00352238	2.17129
C2	CP:WIKIPATHWAYS	M40041	WP_HAIR_FOLLICLE_DEVELOPMENT_ORGANOGENESIS_PART_2_OF_3	WP2839	-0.526712	0.0258667	-5.0763	4.39545e-05	0.00352238	2.16959
C2	CP:KEGG	M7253	KEGG_FOCAL_ADHESION	hsa04510	-0.39333	-0.0216982	-5.06986	4.46426e-05	0.00355721	2.15488
C5	GO:BP	M42872	GOBP_TUBE_LUMEN_CAVITATION	GO:0060605	-0.549848	-0.0369063	-5.06576	4.50869e-05	0.00357231	2.1455
C2	CGP	M11782	SMID_BREAST_CANCER_RELAPSE_IN_LIVER_DN	Fig 1S: liver down	-0.722948	0.00582258	-5.05503	4.62716e-05	0.00360865	2.12094
C2	CP	M17200	SA_B_CELL_RECEPTOR_COMPLEXES		-0.702816	-0.0555124	-5.05419	4.63649e-05	0.00360865	2.11903
C2	CGP	M4856	MORI_LARGE_PRE_BII_LYMPHOCYTE_DN	Table 4S: Large Pre-BII	-0.39182	-0.0258169	-5.05232	4.65754e-05	0.00360865	2.11474
C2	CGP	M1666	BURTON_ADIPOGENESIS_9	Table 2: cluster 3	-0.368577	-0.0278361	-5.05098	4.67268e-05	0.00360865	2.11167
C5	GO:BP	M11503	GOBP_KIDNEY_EPITHELIUM_DEVELOPMENT	GO:0072073	-0.344433	0.00446167	-5.04901	4.69495e-05	0.00360865	2.10717
C2	CP:REACTOME	M26991	REACTOME_CHREBP_ACTIVATES_METABOLIC_GENE_EXPRESSION	R-HSA-163765	-0.621636	-0.0445104	-5.04637	4.72501e-05	0.00360865	2.10112
C5	GO:BP	M24724	GOBP_CELL_DIFFERENTIATION_INVOLVED_IN_PHENOTYPIC_SWITCHING	GO:0090679	-1.11416	-0.0801571	-5.04405	4.75157e-05	0.00360865	2.09582
C2	CGP	M3848	LINDSTEDT_DENDRITIC_CELL_MATURATION_D	Table 4	-0.407598	0.00412404	-5.04328	4.76041e-05	0.00360865	2.09406
C2	CP:REACTOME	M27311	REACTOME_EPH_EPHRIN_MEDIATED_REPULSION_OF_CELLS	R-HSA-3928665	-0.493091	-0.0655766	-5.03886	4.8116e-05	0.00361794	2.08393
C5	GO:BP	M14311	GOBP_DEVELOPMENTAL_PIGMENTATION	GO:0048066	-0.491432	-0.03267	-5.03569	4.84851e-05	0.00361794	2.07669
C5	GO:BP	M16464	GOBP_MANNOSYLATION	GO:0097502	-0.466093	-0.0291358	-5.03556	4.85007e-05	0.00361794	2.07639
C2	CP:WIKIPATHWAYS	M39782	WP_NETRINUNC5B_SIGNALING_PATHWAY	WP4747	-0.540985	-0.0227465	-5.03137	4.89947e-05	0.00362372	2.06679
C2	CGP	M15066	LIU_CMYB_TARGETS_UP	Table 1S: average (cMyb/Cont) >= 2	-0.449428	-0.0532951	-5.02816	4.93763e-05	0.00362372	2.05945
C2	CGP	M1527	MCDOWELL_ACUTE_LUNG_INJURY_UP	Table 1	-0.459795	-0.0380611	-5.02664	4.95584e-05	0.00362372	2.05596
C2	CP:WIKIPATHWAYS	M39542	WP_PRADERWILLI_AND_ANGELMAN_SYNDROME	WP3998	-0.405005	0.00433116	-5.02619	4.96116e-05	0.00362372	2.05494
C2	CP:WIKIPATHWAYS	M39803	WP_SIGNAL_TRANSDUCTION_THROUGH_IL1R	WP4496	-0.543733	-0.0427855	-5.01316	5.1201e-05	0.00372043	2.02508
C2	CGP	M4707	IIZUKA_LIVER_CANCER_PROGRESSION_G2_G3_DN	Table 5: genes upregulated in G3 in comparison with G2	-0.676769	-0.0286738	-5.0086	5.17682e-05	0.00372712	2.01465
C2	CP:BIOCARTA	M11358	BIOCARTA_ARF_PATHWAY		-0.521491	-0.0609409	-5.00815	5.18246e-05	0.00372712	2.01362
C5	GO:BP	M23989	GOBP_DETOXIFICATION_OF_NITROGEN_COMPOUND	GO:0051410	-1.06053	-0.0231931	-5.00429	5.23117e-05	0.00374295	2.00476
C5	GO:BP	M15453	GOBP_REGULATION_OF_CELL_FATE_SPECIFICATION	GO:0042659	-0.535776	0.0339687	-4.99856	5.30413e-05	0.0037759	1.99164
C2	CP:REACTOME	M10775	REACTOME_G_ALPHA_Z_SIGNALLING_EVENTS	R-HSA-418597	-0.452729	-0.00363839	-4.99617	5.33499e-05	0.00377868	1.98615
C2	CGP	M2475	LIU_IL13_MEMORY_MODEL_DN	Genes downregulated in therepeated-stimulation model	-1.1583	-0.0306164	-4.98898	5.42859e-05	0.00382566	1.96968
C2	CGP	M4090	BOYAULT_LIVER_CANCER_SUBCLASS_G3_DN	Table 4S: G3_DN	-0.489305	0.00122215	-4.98291	5.50892e-05	0.00386285	1.95577
C5	GO:BP	M10626	GOBP_RESPONSE_TO_IMMOBILIZATION_STRESS	GO:0035902	-0.664383	-0.0441163	-4.97467	5.61987e-05	0.00391602	1.93689
C2	CGP	M4619	LIU_PROSTATE_CANCER_UP	Table 1S	-0.37953	-0.0542703	-4.97315	5.64059e-05	0.00391602	1.9334
C5	GO:BP	M23048	GOBP_POSITIVE_REGULATION_OF_FATTY_ACID_BETA_OXIDATION	GO:0032000	-0.8073	-0.0418907	-4.97088	5.67173e-05	0.00391824	1.92819
C2	CP:WIKIPATHWAYS	M39695	WP_MICROGLIA_PATHOGEN_PHAGOCYTOSIS_PATHWAY	WP3937	-0.501936	0.039415	-4.96006	5.82229e-05	0.00399466	1.90338
C5	GO:BP	M13804	GOBP_EPIBOLY	GO:0090504	-0.502142	-0.0367762	-4.95886	5.83931e-05	0.00399466	1.90061
C5	GO:BP	M15320	GOBP_RESPONSE_TO_MINERALOCORTICOID	GO:0051385	-0.504297	-0.0074532	-4.95483	5.89651e-05	0.00401421	1.89138
C2	CP:WIKIPATHWAYS	M42573	WP_FOXP3_IN_COVID19	WP5063	-0.555476	0.0323834	-4.94981	5.96874e-05	0.00404375	1.87985
C5	GO:BP	M40485	GOBP_CANONICAL_WNT_SIGNALING_PATHWAY_INVOLVED_IN_CARDIAC_MUSCLE_CELL_FATE_COMMITMENT	GO:0061317	1.18753	0.0389704	4.9458	6.02697e-05	0.00406148	1.87066
C5	GO:BP	M15867	GOBP_NEGATIVE_REGULATION_OF_RECEPTOR_MEDIATED_ENDOCYTOSIS	GO:0048261	-0.439317	-0.0273386	-4.94404	6.05283e-05	0.00406148	1.86661
C5	GO:BP	M23563	GOBP_VERY_LONG_CHAIN_FATTY_ACID_CATABOLIC_PROCESS	GO:0042760	-0.632793	-0.0205725	-4.94083	6.09999e-05	0.00407363	1.85926
C2	CGP	M9874	OUYANG_PROSTATE_CANCER_MARKERS	Table 2S	-0.446523	-0.0226361	-4.93283	6.21952e-05	0.00413377	1.84088
C2	CP:REACTOME	M27420	REACTOME_UPTAKE_AND_FUNCTION_OF_ANTHRAX_TOXINS	R-HSA-5210891	-0.71162	-0.0513721	-4.92861	6.28333e-05	0.00415648	1.83121
C5	GO:BP	M40404	GOBP_CENTRAL_NERVOUS_SYSTEM_MYELIN_FORMATION	GO:0032289	-1.01689	-0.0150057	-4.92445	6.34712e-05	0.00417897	1.82165
C5	GO:BP	M25318	GOBP_POSITIVE_REGULATION_OF_METALLOPEPTIDASE_ACTIVITY	GO:1905050	-0.745633	-0.0978779	-4.91947	6.42425e-05	0.00420998	1.81021
C2	CP:REACTOME	M29844	REACTOME_KILLING_MECHANISMS	R-HSA-9664420	-0.635946	-0.0621479	-4.91529	6.4896e-05	0.00423051	1.80062
C5	GO:BP	M15855	GOBP_POSITIVE_REGULATION_OF_ACTIN_FILAMENT_BUNDLE_ASSEMBLY	GO:0032233	-0.375693	-0.0331882	-4.91362	6.5159e-05	0.00423051	1.79679
C5	GO:BP	M14714	GOBP_ENERGY_HOMEOSTASIS	GO:0097009	-0.369212	-0.0240136	-4.9103	6.56867e-05	0.00424512	1.78916
C5	GO:BP	M24972	GOBP_REGULATION_OF_GLUTAMATE_RECEPTOR_SIGNALING_PATHWAY	GO:1900449	-0.876703	0.0372901	-4.90129	6.71372e-05	0.00430821	1.76847
C2	CP:WIKIPATHWAYS	M39344	WP_BENZOAPYRENE_METABOLISM	WP696	-0.71683	-0.0292284	-4.90043	6.72773e-05	0.00430821	1.7665
C5	GO:BP	M11448	GOBP_REGULATION_OF_MEMBRANE_DEPOLARIZATION	GO:0003254	-0.481572	-0.0366352	-4.89586	6.80271e-05	0.0043313	1.756
C2	CP:BIOCARTA	M16120	BIOCARTA_SALMONELLA_PATHWAY		-0.994484	-0.00255093	-4.89448	6.82556e-05	0.0043313	1.75283
C5	GO:BP	M12765	GOBP_REACTIVE_NITROGEN_SPECIES_METABOLIC_PROCESS	GO:2001057	-0.40017	-0.0357251	-4.88786	6.9361e-05	0.00438161	1.73761
C2	CP:BIOCARTA	M19118	BIOCARTA_KERATINOCYTE_PATHWAY		-0.5555	-0.0611873	-4.88139	7.04577e-05	0.00443094	1.72276
C5	GO:BP	M43021	GOBP_POSITIVE_REGULATION_OF_NEUTROPHIL_ACTIVATION	GO:1902565	-0.771303	0.0123705	-4.87776	7.10825e-05	0.00445027	1.7144
C2	CGP	M5053	EHRLICH_ICF_SYNDROM_UP	Table 2-4: FC > 0	-0.596147	0.0207967	-4.87125	7.22136e-05	0.00450099	1.69945
C2	CP	M1529	SA_G1_AND_S_PHASES		-0.565709	-0.0917067	-4.86696	7.29694e-05	0.00452798	1.68959
C5	GO:BP	M10630	GOBP_POSITIVE_REGULATION_OF_KERATINOCYTE_DIFFERENTIATION	GO:0045618	-0.463479	-0.0371336	-4.86392	7.35102e-05	0.00454144	1.68259
C2	CGP	M9946	LU_TUMOR_ANGIOGENESIS_UP	Fig. 2C: Fold-Change > 0	-0.426124	-0.0342443	-4.86143	7.39557e-05	0.00454458	1.67687
C5	GO:BP	M24474	GOBP_CELLULAR_RESPONSE_TO_SALT_STRESS	GO:0071472	-0.530888	-0.0692597	-4.85895	7.44029e-05	0.00454458	1.67116
C5	GO:BP	M42653	GOBP_PYRIMIDINE_DEOXYRIBONUCLEOSIDE_MONOPHOSPHATE_BIOSYNTHETIC_PROCESS	GO:0009177	-0.774383	-0.116755	-4.85823	7.45332e-05	0.00454458	1.66951
C2	CGP	M38971	JINESH_BLEBBISHIELD_TRANSFORMED_STEM_CELL_SPHERES_UP	Supplementary table-1 & Figure-2B Genes Upregulated in transformed stem cell spheres Log2Fold change >1.0	-0.347107	-0.0345944	-4.85584	7.49658e-05	0.00455117	1.66403
C2	CP:REACTOME	M791	REACTOME_GLUCAGON_LIKE_PEPTIDE_1_GLP1_REGULATES_INSULIN_SECRETION	R-HSA-381676	-0.438479	0.00354249	-4.84949	7.61313e-05	0.004602	1.64942
C2	CGP	M19805	LI_CYTIDINE_ANALOGS_CYCTOTOXICITY	Table 1	-0.713933	-0.0383999	-4.84587	7.6803e-05	0.00462048	1.6411
C2	CP:WIKIPATHWAYS	M39402	WP_FOCAL_ADHESION	WP306	-0.406583	-0.0272931	-4.84431	7.70958e-05	0.00462048	1.6375
C2	CGP	M5321	VERRECCHIA_RESPONSE_TO_TGFB1_C3	Table 1: Cluster 3	-0.570608	-0.0136907	-4.83952	7.79966e-05	0.00462383	1.6265
C5	GO:BP	M16285	GOBP_MESONEPHROS_DEVELOPMENT	GO:0001823	-0.356409	0.000690215	-4.8363	7.86089e-05	0.00462383	1.61909
C5	GO:BP	M16724	GOBP_T_CELL_SELECTION	GO:0045058	-0.520981	0.00671267	-4.83443	7.89683e-05	0.00462383	1.61477
C2	CGP	M1318	GROSS_HYPOXIA_VIA_ELK3_AND_HIF1A_DN	Table 7S	-0.437771	-0.0551422	-4.83359	7.91288e-05	0.00462383	1.61285
C2	CP:REACTOME	M41729	REACTOME_ATTACHMENT_AND_ENTRY	R-HSA-9694614	-0.881693	-0.0447985	-4.8334	7.91643e-05	0.00462383	1.61242
C2	CP:REACTOME	M27775	REACTOME_MET_INTERACTS_WITH_TNS_PROTEINS	R-HSA-8875513	-0.741861	-0.0712032	-4.83237	7.93632e-05	0.00462383	1.61005
C2	CGP	M1399	KHETCHOUMIAN_TRIM24_TARGETS_UP	Table 2S: FC > 2	-0.464527	-0.00631329	-4.8313	7.9571e-05	0.00462383	1.60757
C5	GO:BP	M13516	GOBP_PIGMENT_CELL_DIFFERENTIATION	GO:0050931	-0.454153	-0.0245525	-4.83017	7.97894e-05	0.00462383	1.60498
C5	GO:BP	M22960	GOBP_GROWTH_HORMONE_SECRETION	GO:0030252	-0.689076	-0.00558012	-4.82839	8.01338e-05	0.00462468	1.6009
C2	CP:WIKIPATHWAYS	M39327	WP_MAMMARY_GLAND_DEVELOPMENT_PATHWAY_EMBRYONIC_DEVELOPMENT_STAGE_1_OF_4	WP2813	-0.638971	-0.0252954	-4.82404	8.09862e-05	0.00465201	1.59088
C2	CGP	M3002	FRASOR_RESPONSE_TO_ESTRADIOL_DN	Tables 2-5: E2 down-regulated genes	-0.360648	-0.0247738	-4.82087	8.16128e-05	0.00465201	1.58358
C2	CGP	M2210	WIERENGA_STAT5A_TARGETS_UP	Table 2S: Fold change STAT3A(1*6)-ER > 1	-0.361633	-0.00660851	-4.81844	8.20954e-05	0.00465201	1.578
C2	CP:PID	M50	PID_PTP1B_PATHWAY		-0.45028	-0.0491135	-4.8173	8.23229e-05	0.00465201	1.57538
C5	GO:BP	M14763	GOBP_NEUROMUSCULAR_PROCESS_CONTROLLING_POSTURE	GO:0050884	-0.547449	-0.0322487	-4.81597	8.25904e-05	0.00465201	1.57231
C2	CP:BIOCARTA	M10579	BIOCARTA_EDG1_PATHWAY		-0.540314	-0.0254592	-4.81593	8.25977e-05	0.00465201	1.57222
C2	CP:WIKIPATHWAYS	M39475	WP_MYOMETRIAL_RELAXATION_AND_CONTRACTION_PATHWAYS	WP289	-0.40374	-0.0187226	-4.81073	8.36483e-05	0.00469233	1.56025
C5	GO:BP	M24859	GOBP_POSTSYNAPTIC_CYTOSKELETON_ORGANIZATION	GO:0099188	-0.714328	-0.0408744	-4.80903	8.39941e-05	0.00469296	1.55635
C5	GO:BP	M42812	GOBP_NEGATIVE_REGULATION_OF_CYCLIN_DEPENDENT_PROTEIN_SERINE_THREONINE_KINASE_ACTIVITY	GO:0045736	-0.551108	-0.0547864	-4.803	8.52346e-05	0.00473652	1.54246
C2	CGP	M15368	ROSS_AML_WITH_PML_RARA_FUSION	Table S8	-0.405161	-0.0146481	-4.80196	8.54491e-05	0.00473652	1.54008
C2	CP:REACTOME	M13115	REACTOME_G_PROTEIN_ACTIVATION	R-HSA-202040	-0.540249	0.0176617	-4.79843	8.61872e-05	0.00474912	1.53194
C2	CGP	M16061	STANELLE_E2F1_TARGETS	Table 1	-0.387466	-0.037283	-4.79763	8.63538e-05	0.00474912	1.53011
C5	GO:BP	M14426	GOBP_GROOMING_BEHAVIOR	GO:0007625	-0.541179	-0.0761172	-4.79582	8.67348e-05	0.00475144	1.52594
C2	CP:REACTOME	M6467	REACTOME_OPIOID_SIGNALLING	R-HSA-111885	-0.440523	-0.0091747	-4.79078	8.78042e-05	0.00477061	1.51434
C5	GO:BP	M40494	GOBP_NADPH_OXIDATION	GO:0070995	-0.884468	-0.0152694	-4.79007	8.79567e-05	0.00477061	1.5127
C2	CGP	M6967	HU_ANGIOGENESIS_UP	Table 4S: Angio/non-angio > 1	-0.482685	-0.0499325	-4.78861	8.82689e-05	0.00477061	1.50934
C2	CGP	M14487	HOEGERKORP_CD44_TARGETS_DIRECT_UP	Table 1	-0.493976	0.00897152	-4.78331	8.94128e-05	0.00477061	1.49715
C2	CGP	M7245	SEKI_INFLAMMATORY_RESPONSE_LPS_UP	Table 1S: Fold change > 2	-0.483467	0.00864102	-4.78301	8.94788e-05	0.00477061	1.49645
C5	GO:BP	M14729	GOBP_MORPHOGENESIS_OF_A_BRANCHING_STRUCTURE	GO:0001763	-0.341538	-0.00511582	-4.78231	8.96316e-05	0.00477061	1.49483
C5	GO:BP	M13446	GOBP_REGULATION_OF_REACTIVE_OXYGEN_SPECIES_METABOLIC_PROCESS	GO:2000377	-0.377908	-0.0245728	-4.78186	8.97287e-05	0.00477061	1.49381
C2	CP:WIKIPATHWAYS	M39770	WP_EPITHELIAL_TO_MESENCHYMAL_TRANSITION_IN_COLORECTAL_CANCER	WP4239	-0.37307	-0.0236101	-4.78151	8.98061e-05	0.00477061	1.49299
C5	GO:BP	M24756	GOBP_KERATINOCYTE_APOPTOTIC_PROCESS	GO:0097283	0.825264	-0.0949878	4.77643	9.0921e-05	0.00481161	1.48131
C5	GO:BP	M42759	GOBP_RESPONSE_TO_LUTEINIZING_HORMONE	GO:0034699	-0.834482	0.0206871	-4.76811	9.27807e-05	0.00489157	1.46214
C2	CGP	M16003	LOPEZ_MESOTHELIOMA_SURVIVAL_OVERALL_DN	Table 3AS: Unfavorable	-0.46813	-0.0741908	-4.75811	9.50648e-05	0.00499322	1.43911
C2	CP:REACTOME	M911	REACTOME_PASSIVE_TRANSPORT_BY_AQUAPORINS	R-HSA-432047	-0.787043	0.0605676	-4.75365	9.61023e-05	0.00502888	1.42883
C2	CP:WIKIPATHWAYS	M42556	WP_SERINE_METABOLISM	WP4688	-0.731358	-0.0672315	-4.752	9.64889e-05	0.00503034	1.42503
C2	CGP	M2467	KRIEG_HYPOXIA_VIA_KDM3A	Table 2S: list 1	-0.390816	-0.0349196	-4.74577	9.79628e-05	0.00508826	1.41068
C2	CGP	M9440	DUTTA_APOPTOSIS_VIA_NFKB	Table 1	-0.462268	-0.0222696	-4.73991	9.93679e-05	0.00510983	1.39719
C5	GO:BP	M13820	GOBP_RESPONSE_TO_CAFFEINE	GO:0031000	-0.54158	0.0308857	-4.73947	9.94753e-05	0.00510983	1.39617
C5	GO:BP	M16799	GOBP_RESPONSE_TO_LEPTIN	GO:0044321	-0.582426	-0.0102077	-4.73824	9.97734e-05	0.00510983	1.39334
C2	CP:WIKIPATHWAYS	M39329	WP_CALCIUM_REGULATION_IN_CARDIAC_CELLS	WP536	-0.39415	-0.0130045	-4.737	0.000100076	0.00510983	1.39047
C2	CP:WIKIPATHWAYS	M39891	WP_GENES_CONTROLLING_NEPHROGENESIS	WP4823	-0.442791	0.0314485	-4.73577	0.000100376	0.00510983	1.38764
C5	GO:BP	M2173	GOBP_GLAND_DEVELOPMENT	GO:0048732	-0.331763	-0.0233956	-4.735	0.000100564	0.00510983	1.38586
C2	CGP	M12710	AMIT_EGF_RESPONSE_120_HELA	Table 1S: Part-2 EGF peak 120 min	-0.347769	-0.0475269	-4.73155	0.000101411	0.00513427	1.37792
C2	CGP	M3102	SMID_BREAST_CANCER_ERBB2_UP	Fig 1S: erbb2 up	-0.395386	-0.0359107	-4.72392	0.000103313	0.00518415	1.36033
C5	GO:BP	M10509	GOBP_RESPONSE_TO_ESTRADIOL	GO:0032355	-0.342059	-0.0265594	-4.72391	0.000103314	0.00518415	1.36032
C5	GO:BP	M11267	GOBP_CELLULAR_COMPONENT_MAINTENANCE	GO:0043954	-0.407315	-0.042055	-4.72315	0.000103506	0.00518415	1.35857
C5	GO:BP	M13580	GOBP_POSITIVE_REGULATION_OF_REACTIVE_OXYGEN_SPECIES_METABOLIC_PROCESS	GO:2000379	-0.483273	-0.0222497	-4.71776	0.000104872	0.00522388	1.34615
C5	GO:BP	M14949	GOBP_MUSCLE_CELL_CELLULAR_HOMEOSTASIS	GO:0046716	-0.460125	-0.0138672	-4.71709	0.000105044	0.00522388	1.3446
C5	GO:BP	M24900	GOBP_CARDIAC_MUSCLE_MYOBLAST_PROLIFERATION	GO:0110021	1.12357	0.0291023	4.71455	0.000105696	0.00522559	1.33874
C2	CP:KEGG	M3228	KEGG_SMALL_CELL_LUNG_CANCER	hsa05222	-0.459605	-0.0341525	-4.71362	0.000105934	0.00522559	1.33661
C2	CGP	M3911	GEISS_RESPONSE_TO_DSRNA_UP	Table 1	-0.415151	-0.0281896	-4.71042	0.000106764	0.00522559	1.32922
C2	CGP	M15103	DOUGLAS_BMI1_TARGETS_UP	Table 1AS: Direction = Up	-0.350187	-0.0451609	-4.70707	0.000107639	0.00522559	1.3215
C5	GO:BP	M24371	GOBP_EXTRACELLULAR_MATRIX_CONSTITUENT_SECRETION	GO:0070278	-0.713722	0.00418365	-4.70618	0.000107872	0.00522559	1.31945
C5	GO:BP	M14345	GOBP_MONOVALENT_INORGANIC_ANION_HOMEOSTASIS	GO:0055083	-0.547174	-0.0191216	-4.7047	0.000108262	0.00522559	1.31603
C5	GO:BP	M24454	GOBP_CELLULAR_RESPONSE_TO_CAFFEINE	GO:0071313	-0.746932	0.0519781	-4.70427	0.000108375	0.00522559	1.31504
C2	CGP	M2197	THILLAINADESAN_ZNF217_TARGETS_UP	Table 1: Genes activated	-0.428681	-0.0727951	-4.70277	0.00010877	0.00522559	1.3116
C2	CP:REACTOME	M2286	REACTOME_PEROXISOMAL_LIPID_METABOLISM	R-HSA-390918	-0.504579	-0.0528822	-4.70216	0.000108933	0.00522559	1.31018
C2	CGP	M1587	YIH_RESPONSE_TO_ARSENITE_C4	Table 1: Cluster 4	-0.459058	-0.0549753	-4.70183	0.000109021	0.00522559	1.30942
C5	GO:BP	M24258	GOBP_POSITIVE_REGULATION_OF_HISTONE_H3_K27_METHYLATION	GO:0061087	0.709112	-0.051777	4.70124	0.000109177	0.00522559	1.30806
C5	GO:BP	M24518	GOBP_POSITIVE_REGULATION_OF_PODOSOME_ASSEMBLY	GO:0071803	-0.823145	-0.0212653	-4.69619	0.000110527	0.00525594	1.29643
C5	GO:BP	M16883	GOBP_POSITIVE_REGULATION_OF_GLIOGENESIS	GO:0014015	-0.377261	-0.0269542	-4.69607	0.000110561	0.00525594	1.29614
C2	CGP	M2504	PHONG_TNF_RESPONSE_NOT_VIA_P38	Table 2S: p38i LY79754 response=no response	-0.34833	-0.0398721	-4.69269	0.000111472	0.00528137	1.28837
C5	GO:BP	M13693	GOBP_POSITIVE_REGULATION_OF_RECEPTOR_INTERNALIZATION	GO:0002092	-0.423829	-0.0096443	-4.68918	0.000112429	0.00529893	1.28027
C2	CP:KEGG	M5669	KEGG_NATURAL_KILLER_CELL_MEDIATED_CYTOTOXICITY	hsa04650	-0.378398	-0.01112	-4.68857	0.000112599	0.00529893	1.27885
C2	CGP	M16643	VERRECCHIA_DELAYED_RESPONSE_TO_TGFB1	Table 1: Clusters 4-6	-0.479328	-0.0187846	-4.68284	0.000114181	0.00535543	1.26564
C2	CP:BIOCARTA	M18215	BIOCARTA_TOB1_PATHWAY		-0.665021	-0.0201288	-4.68025	0.000114901	0.00537126	1.25968
C5	GO:BP	M13290	GOBP_REGULATION_OF_FATTY_ACID_TRANSPORT	GO:2000191	-0.472586	-0.0278277	-4.67789	0.000115563	0.00538426	1.25424
C5	GO:BP	M24102	GOBP_POSITIVE_REGULATION_OF_GROWTH_HORMONE_SECRETION	GO:0060124	-0.494064	0.00462401	-4.67637	0.000115995	0.00538645	1.25072
C2	CP:PID	M63	PID_AVB3_OPN_PATHWAY		-0.523623	-0.0374006	-4.66848	0.000118245	0.00547284	1.23252
C5	GO:BP	M14177	GOBP_RESPONSE_TO_FATTY_ACID	GO:0070542	-0.375327	-0.029825	-4.66663	0.000118779	0.00547949	1.22826
C2	CP:REACTOME	M713	REACTOME_NEGATIVE_REGULATION_OF_THE_PI3K_AKT_NETWORK	R-HSA-199418	-0.409007	0.00784757	-4.65811	0.00012127	0.00557603	1.20861
C5	GO:BP	M12937	GOBP_ENSHEATHMENT_OF_NEURONS	GO:0007272	-0.359369	0.00032865	-4.65331	0.000122697	0.00561045	1.19754
C2	CP:REACTOME	M27959	REACTOME_SERINE_BIOSYNTHESIS	R-HSA-977347	-0.765827	-0.00288054	-4.65155	0.000123223	0.00561045	1.19349
C2	CP:BIOCARTA	M8601	BIOCARTA_RAC1_PATHWAY		-0.616009	-0.0197008	-4.65128	0.000123304	0.00561045	1.19287
C2	CP:REACTOME	M27746	REACTOME_RET_SIGNALING	R-HSA-8853659	-0.51954	-0.00317858	-4.65024	0.000123619	0.00561045	1.19045
C2	CGP	M19622	LEONARD_HYPOXIA	Table 1	-0.360419	-0.0388569	-4.64304	0.000125805	0.00569125	1.17386
C5	GO:BP	M10636	GOBP_POSITIVE_REGULATION_OF_INTERLEUKIN_8_PRODUCTION	GO:0032757	-0.457709	-0.00483774	-4.6397	0.000126835	0.00570555	1.16614
C2	CP:REACTOME	M933	REACTOME_VASOPRESSIN_REGULATES_RENAL_WATER_HOMEOSTASIS_VIA_AQUAPORINS	R-HSA-432040	-0.470326	0.0074634	-4.63937	0.000126935	0.00570555	1.1654
C5	GO:BP	M14915	GOBP_REGULATION_OF_CYCLIN_DEPENDENT_PROTEIN_KINASE_ACTIVITY	GO:1904029	-0.373703	-0.0552092	-4.6279	0.000130534	0.00584858	1.13893
C5	GO:BP	M13178	GOBP_REGULATION_OF_RESPONSE_TO_WOUNDING	GO:1903034	-0.40358	-0.0027872	-4.62376	0.000131857	0.00588508	1.12939
C5	GO:BP	M16086	GOBP_BASEMENT_MEMBRANE_ORGANIZATION	GO:0071711	-0.448576	0.0168363	-4.62203	0.000132415	0.00588508	1.12539
C5	GO:BP	M10433	GOBP_POSITIVE_REGULATION_OF_ENDOCYTOSIS	GO:0045807	-0.364062	-0.002649	-4.62144	0.000132607	0.00588508	1.12401
C2	CGP	M2382	LIU_TOPBP1_TARGETS	Table 1S	-0.496736	-0.0287141	-4.60685	0.000137407	0.00607887	1.09036
C2	CP:REACTOME	M27218	REACTOME_NON_INTEGRIN_MEMBRANE_ECM_INTERACTIONS	R-HSA-3000171	-0.474013	-0.00876198	-4.601	0.000139383	0.00614687	1.07685
C2	CGP	M9128	KIM_WT1_TARGETS_UP	Table 1S	-0.386502	-0.0409326	-4.5982	0.000140335	0.00615939	1.07041
C2	CP:PID	M276	PID_FGF_PATHWAY		-0.479391	-0.0128409	-4.59748	0.000140582	0.00615939	1.06874
C5	GO:BP	M22946	GOBP_ACTIN_MODIFICATION	GO:0030047	-0.897635	-0.0587693	-4.59631	0.000140984	0.00615939	1.06604
C5	GO:BP	M14221	GOBP_NEGATIVE_REGULATION_OF_BLOOD_PRESSURE	GO:0045776	-0.385529	-0.00788158	-4.59421	0.000141708	0.00617177	1.06119
C2	CGP	M1644	SAFFORD_T_LYMPHOCYTE_ANERGY	Table 1	-0.359597	-0.0310349	-4.59024	0.000143086	0.00621251	1.05203
C2	CP:PID	M240	PID_SYNDECAN_2_PATHWAY		-0.606158	-0.0470963	-4.58674	0.000144311	0.00624637	1.04396
C5	GO:BP	M34257	GOBP_CELLULAR_RESPONSE_TO_OXYGEN_GLUCOSE_DEPRIVATION	GO:0090650	-0.938726	-0.0465119	-4.57497	0.000148514	0.00638053	1.01679
C2	CGP	M1604	JACKSON_DNMT1_TARGETS_UP	Table 2: Fold >= 2	-0.401221	-0.049455	-4.57385	0.000148921	0.00638053	1.0142
C2	CP:BIOCARTA	M12095	BIOCARTA_IL1R_PATHWAY		-0.519283	-0.0362881	-4.57318	0.000149165	0.00638053	1.01265
C2	CGP	M19439	DOANE_BREAST_CANCER_ESR1_UP	Table 2S: Up in ER P.txt	-0.320292	-0.0169251	-4.573	0.000149231	0.00638053	1.01224
C5	GO:BP	M10566	GOBP_NEGATIVE_REGULATION_OF_STRIATED_MUSCLE_CELL_DIFFERENTIATION	GO:0051154	-0.38097	-0.0019792	-4.57155	0.000149759	0.00638179	1.00889
C2	CGP	M1854	RIZ_ERYTHROID_DIFFERENTIATION_6HR	Table 6S	-0.377425	-0.00392951	-4.56982	0.000150391	0.00638179	1.00491
C2	CP:BIOCARTA	M1547	BIOCARTA_HDAC_PATHWAY		-0.564863	-0.0382	-4.56919	0.000150626	0.00638179	1.00343
C2	CGP	M38990	MEBARKI_HCC_PROGENITOR_WNT_UP_CTNNB1_DEPENDENT_BLOCKED_BY_FZD8CRD	Supplementary Table 3G, in Mebarki et al., Oncotarget (2016), 7: 39026 - 39043	-0.431582	0.00260701	-4.55868	0.000154533	0.00652764	0.979194
C2	CP:KEGG	M5436	KEGG_B_CELL_RECEPTOR_SIGNALING_PATHWAY	hsa04662	-0.401525	-0.0278905	-4.55692	0.000155198	0.00653605	0.97513
C5	GO:BP	M11296	GOBP_INORGANIC_ANION_TRANSPORT	GO:0015698	-0.322871	0.00247106	-4.5547	0.000156042	0.00654154	0.97
C2	CP:REACTOME	M27886	REACTOME_INTERLEUKIN_36_PATHWAY	R-HSA-9014826	-0.787187	0.0263777	-4.55412	0.000156262	0.00654154	0.968668
C5	GO:BP	M16681	GOBP_SYNCYTIUM_FORMATION	GO:0006949	-0.365778	-0.00551305	-4.54842	0.000158451	0.00661344	0.955504
C2	CGP	M5888	RASHI_RESPONSE_TO_IONIZING_RADIATION_2	Supplementary Table A: cluster 2	-0.376135	-0.0468274	-4.54516	0.000159718	0.00664653	0.947969
C2	CP:REACTOME	M27413	REACTOME_WNT5A_DEPENDENT_INTERNALIZATION_OF_FZD4	R-HSA-5099900	-0.666058	-0.0517299	-4.54284	0.000160624	0.00666448	0.942613
C5	GO:BP	M34315	GOBP_RESPONSE_TO_ALDOSTERONE	GO:1904044	-0.52905	-0.00414815	-4.53638	0.000163177	0.00672443	0.927692
C5	GO:BP	M10048	GOBP_SPINAL_CORD_DEVELOPMENT	GO:0021510	-0.336309	0.00968794	-4.53605	0.000163307	0.00672443	0.926941
C5	GO:BP	M13027	GOBP_REGULATION_OF_SYNCYTIUM_FORMATION_BY_PLASMA_MEMBRANE_FUSION	GO:0060142	-0.421157	-0.0247209	-4.53555	0.000163508	0.00672443	0.925778
C2	CP:REACTOME	M27126	REACTOME_FATTY_ACIDS	R-HSA-211935	0.754582	-0.0494689	4.5338	0.000164204	0.00673332	0.921757
C5	GO:BP	M14107	GOBP_POSITIVE_REGULATION_OF_LIPID_CATABOLIC_PROCESS	GO:0050996	-0.624463	-0.0276075	-4.5324	0.000164767	0.00673672	0.918517
C5	GO:BP	M12814	GOBP_POSITIVE_REGULATION_OF_SMOOTH_MUSCLE_CONTRACTION	GO:0045987	-0.563795	-0.0116154	-4.52881	0.000166219	0.006756	0.910215
C2	CGP	M18702	MARSON_FOXP3_TARGETS_STIMULATED_DN	Table 7aS: fox3p+/fox3p- <1 & Foxp3 bound (FDR<.10)	-0.625982	0.0174541	-4.5279	0.000166586	0.006756	0.908129
C5	GO:BP	M14480	GOBP_PURINE_NUCLEOSIDE_CATABOLIC_PROCESS	GO:0006152	-0.585059	-0.0248668	-4.52564	0.00016751	0.006756	0.902898
C5	GO:BP	M10771	GOBP_NEGATIVE_REGULATION_OF_BLOOD_VESSEL_ENDOTHELIAL_CELL_MIGRATION	GO:0043537	-0.401648	-0.010812	-4.52516	0.000167706	0.006756	0.901789
C2	CGP	M3649	BROWNE_HCMV_INFECTION_2HR_UP	Table 1S: 2hpi >= 3 & Diff Call [2hpi] = I, MI	-0.482751	-0.00630424	-4.52292	0.000168623	0.006756	0.896628
C5	GO:BP	M14950	GOBP_T_CELL_LINEAGE_COMMITMENT	GO:0002360	-0.644658	0.000580562	-4.52288	0.000168641	0.006756	0.896529
C2	CP:WIKIPATHWAYS	M39424	WP_ESTROGEN_METABOLISM	WP697	-0.669328	0.00768859	-4.52157	0.000169181	0.006756	0.893505
C2	CGP	M27965	GARGALOVIC_RESPONSE_TO_OXIDIZED_PHOSPHOLIPIDS_BROWN_UP	Table 1S: module=brown & fold change >= 1.5	-0.40821	-0.0354477	-4.52	0.000169831	0.006756	0.889874
C2	CP:PID	M209	PID_P38_GAMMA_DELTA_PATHWAY		-0.624625	-0.0462239	-4.51921	0.000170158	0.006756	0.888058
C5	GO:BP	M11295	GOBP_NEGATIVE_REGULATION_OF_MYOTUBE_DIFFERENTIATION	GO:0010832	-0.546605	0.00853557	-4.51909	0.000170208	0.006756	0.887777
C5	GO:BP	M10607	GOBP_INTERMEDIATE_FILAMENT_ORGANIZATION	GO:0045109	-0.526576	0.0148918	-4.51743	0.000170899	0.006756	0.883946
C2	CGP	M1882	MARSHALL_VIRAL_INFECTION_RESPONSE_DN	Table 1	-0.453166	-0.0252755	-4.51714	0.00017102	0.006756	0.883277
C2	CP:WIKIPATHWAYS	M39658	WP_TYPE_II_DIABETES_MELLITUS	WP1584	-0.450216	0.0144629	-4.5107	0.000173728	0.0068437	0.868412
C5	GO:BP	M10825	GOBP_REGULATION_OF_HETEROTYPIC_CELL_CELL_ADHESION	GO:0034114	-0.495039	-0.00248745	-4.50801	0.000174872	0.00686947	0.862201
C2	CP:REACTOME	M26947	REACTOME_CASPASE_ACTIVATION_VIA_DEATH_RECEPTORS_IN_THE_PRESENCE_OF_LIGAND	R-HSA-140534	-0.416371	-0.0239352	-4.50613	0.000175676	0.0068818	0.857858
C2	CP:WIKIPATHWAYS	M39523	WP_BLADDER_CANCER	WP2828	-0.375511	-0.0646407	-4.50481	0.000176242	0.00688276	0.854819
C2	CP:REACTOME	M27431	REACTOME_UPTAKE_AND_ACTIONS_OF_BACTERIAL_TOXINS	R-HSA-5339562	-0.34268	-0.0267994	-4.50229	0.00017733	0.00688276	0.848997
C5	GO:BP	M10490	GOBP_METANEPHROS_DEVELOPMENT	GO:0001656	-0.338398	-0.00318738	-4.5003	0.000178193	0.00688276	0.844399
C2	CP:REACTOME	M17034	REACTOME_INTEGRATION_OF_ENERGY_METABOLISM	R-HSA-163685	-0.360484	-0.0172336	-4.50003	0.000178309	0.00688276	0.843786
C5	GO:BP	M23357	GOBP_REGULATION_OF_SNARE_COMPLEX_ASSEMBLY	GO:0035542	-0.571786	-0.0200396	-4.49946	0.000178559	0.00688276	0.842462
C5	GO:BP	M23955	GOBP_REGULATION_OF_NK_T_CELL_ACTIVATION	GO:0051133	0.647737	0.0074816	4.49926	0.000178645	0.00688276	0.842002
C2	CP:REACTOME	M861	REACTOME_THROMBIN_SIGNALLING_THROUGH_PROTEINASE_ACTIVATED_RECEPTORS_PARS	R-HSA-456926	-0.535137	-0.0110358	-4.49548	0.0001803	0.00692748	0.833279
C5	GO:BP	M14176	GOBP_VENTRICULAR_CARDIAC_MUSCLE_CELL_ACTION_POTENTIAL	GO:0086005	-0.599866	0.00282971	-4.49165	0.000181994	0.00697345	0.824434
C2	CGP	M2191	SUBTIL_PROGESTIN_TARGETS	Table 1S	-0.399788	-0.0569416	-4.48246	0.000186123	0.00711223	0.803211
C2	CP:BIOCARTA	M18928	BIOCARTA_IL5_PATHWAY		-0.744111	-0.0151348	-4.48103	0.000186775	0.00711412	0.799902
C5	GO:BP	M12351	GOBP_RESPONSE_TO_TESTOSTERONE	GO:0033574	-0.415794	-0.0376708	-4.48013	0.000187187	0.00711412	0.797819
C2	CP:WIKIPATHWAYS	M39834	WP_SMALL_CELL_LUNG_CANCER	WP4658	-0.351628	-0.0410334	-4.47871	0.000187837	0.00711952	0.794541
C5	GO:BP	M10469	GOBP_REGULATION_OF_BLOOD_PRESSURE	GO:0008217	-0.349536	-0.00322358	-4.4707	0.000191543	0.00724042	0.776058
C2	CP:WIKIPATHWAYS	M39798	WP_NEURAL_CREST_CELL_MIGRATION_DURING_DEVELOPMENT	WP4564	-0.45237	-0.0199282	-4.46784	0.000192889	0.00725724	0.769433
C2	CGP	M13537	KOKKINAKIS_METHIONINE_DEPRIVATION_48HR_UP	Table 1S	-0.360839	-0.0400805	-4.46681	0.000193375	0.00725724	0.767054
C2	CGP	M2785	EHLERS_ANEUPLOIDY_DN	Fig. 5A: DOWN in low aneuploidy, UP in high aneuploidy	-0.613877	-0.056639	-4.4641	0.000194654	0.00725724	0.760819
C5	GO:BP	M22278	GOBP_NEGATIVE_REGULATION_OF_B_CELL_MEDIATED_IMMUNITY	GO:0002713	0.413824	-0.00150945	4.46292	0.000195219	0.00725724	0.758077
C2	CP:REACTOME	M27824	REACTOME_RUNX3_REGULATES_P14_ARF	R-HSA-8951936	-0.664805	-0.00150873	-4.46284	0.000195256	0.00725724	0.757897
C2	CGP	M1163	BAKER_HEMATOPOIESIS_STAT3_TARGETS	Table 2: STAT3	-0.494857	-0.0483646	-4.46275	0.000195299	0.00725724	0.75769
C5	GO:BP	M10687	GOBP_NEGATIVE_REGULATION_OF_FAT_CELL_DIFFERENTIATION	GO:0045599	-0.357752	-0.0143497	-4.46099	0.00019614	0.00725724	0.753626
C2	CP:PID	M55	PID_S1P_S1P3_PATHWAY		-0.561709	-0.0462643	-4.46097	0.000196151	0.00725724	0.75357
C5	GO:BP	M13192	GOBP_REGULATION_OF_HEART_RATE	GO:0002027	-0.377858	-0.00406376	-4.45855	0.000197312	0.00725724	0.747988
C2	CP:WIKIPATHWAYS	M39496	WP_ESTROGEN_RECEPTOR_PATHWAY	WP2881	-0.8067	0.0034133	-4.45835	0.000197406	0.00725724	0.747538
C5	GO:BP	M14277	GOBP_POSITIVE_REGULATION_OF_OXIDOREDUCTASE_ACTIVITY	GO:0051353	-0.424754	-0.0444167	-4.45779	0.00019768	0.00725724	0.746226
C5	GO:BP	M13372	GOBP_PHOSPHATE_ION_TRANSPORT	GO:0006817	-0.484511	-0.0559222	-4.45186	0.000200563	0.00732784	0.732533
C5	GO:BP	M13895	GOBP_SPERMATID_NUCLEUS_DIFFERENTIATION	GO:0007289	0.489625	-0.0302296	4.45033	0.000201312	0.00732784	0.729006
C5	GO:BP	M24870	GOBP_SYNAPTIC_MEMBRANE_ADHESION	GO:0099560	-0.46913	0.0193778	-4.45031	0.000201319	0.00732784	0.728975
C5	GO:BP	M25477	GOBP_POSITIVE_REGULATION_OF_LAMELLIPODIUM_MORPHOGENESIS	GO:2000394	-0.718609	-0.0182683	-4.44946	0.000201739	0.00732784	0.727001
C2	CP	M16801	SIG_REGULATION_OF_THE_ACTIN_CYTOSKELETON_BY_RHO_GTPASES		-0.39952	-0.0357868	-4.44849	0.000202216	0.00732784	0.724769
C2	CP:WIKIPATHWAYS	M39642	WP_PHYSICOCHEMICAL_FEATURES_AND_TOXICITYASSOCIATED_PATHWAYS	WP3680	-0.516169	-0.0427189	-4.44385	0.000204523	0.00739234	0.714039
C2	CGP	M1117	CAIRO_PML_TARGETS_BOUND_BY_MYC_DN	Table 1: Regulation=Down	-0.508885	0.000408276	-4.44259	0.000205154	0.00739608	0.711127
C2	CP:BIOCARTA	M6327	BIOCARTA_CSK_PATHWAY		-0.586824	0.00369356	-4.43939	0.000206759	0.00741906	0.703755
C5	GO:BP	M15536	GOBP_MYELIN_MAINTENANCE	GO:0043217	-0.577862	-0.0393865	-4.43921	0.000206849	0.00741906	0.703342
C2	CP:REACTOME	M16312	REACTOME_CELL_SURFACE_INTERACTIONS_AT_THE_VASCULAR_WALL	R-HSA-202733	-0.29808	-0.00260839	-4.4372	0.000207867	0.00742285	0.698697
C5	GO:BP	M24471	GOBP_CELLULAR_RESPONSE_TO_HYPEROXIA	GO:0071455	-0.612619	0.0169363	-4.43692	0.000208013	0.00742285	0.698034
C5	GO:BP	M14062	GOBP_POSITIVE_REGULATION_OF_CALCIUM_ION_TRANSPORT_INTO_CYTOSOL	GO:0010524	-0.476084	0.00891192	-4.43399	0.000209506	0.00744253	0.69127
C5	GO:BP	M23074	GOBP_PERIPHERAL_NERVOUS_SYSTEM_MYELIN_MAINTENANCE	GO:0032287	-0.669067	-0.0836542	-4.43375	0.000209626	0.00744253	0.690728
C2	CGP	M6470	VERRECCHIA_RESPONSE_TO_TGFB1_C5	Table 1: Cluster 5	-0.604086	-0.0508564	-4.4297	0.000211713	0.00747715	0.68136
C5	GO:BP	M10701	GOBP_REGULATION_OF_MONOOXYGENASE_ACTIVITY	GO:0032768	-0.442595	-0.0364829	-4.42846	0.000212354	0.00747715	0.6785
C5	GO:BP	M15186	GOBP_ENDOCRINE_SYSTEM_DEVELOPMENT	GO:0035270	-0.329906	0.00710241	-4.42823	0.00021247	0.00747715	0.677986
C2	CGP	M2255	MIYAGAWA_TARGETS_OF_EWSR1_ETS_FUSIONS_UP	Table 1S	-0.309824	-0.0238383	-4.42671	0.000213261	0.00747715	0.674471
C2	CGP	M2185	PANGAS_TUMOR_SUPPRESSION_BY_SMAD1_AND_SMAD5_UP	Table 2S	-0.297258	0.00224892	-4.4267	0.000213267	0.00747715	0.674444
C5	GO:BP	M12574	GOBP_RESPONSE_TO_INCREASED_OXYGEN_LEVELS	GO:0036296	-0.592002	-0.0377228	-4.42352	0.000214932	0.00751672	0.667091
C5	GO:BP	M24656	GOBP_NEGATIVE_REGULATION_OF_CELL_MIGRATION_INVOLVED_IN_SPROUTING_ANGIOGENESIS	GO:0090051	-0.470732	-0.0247331	-4.42167	0.000215904	0.00751741	0.662824
C2	CP:REACTOME	M26902	REACTOME_ACTIVATION_OF_BAD_AND_TRANSLOCATION_TO_MITOCHONDRIA	R-HSA-111447	-0.747585	-0.058536	-4.42144	0.000216024	0.00751741	0.662299
C2	CP:REACTOME	M27738	REACTOME_BUTYROPHILIN_BTN_FAMILY_INTERACTIONS	R-HSA-8851680	-0.620688	0.0457982	-4.41906	0.000217283	0.00754253	0.6568
C2	CP:REACTOME	M878	REACTOME_SIGNAL_TRANSDUCTION_BY_L1	R-HSA-445144	-0.587266	-0.0509115	-4.41668	0.000218552	0.00756785	0.651294
C2	CGP	M17651	FRASOR_TAMOXIFEN_RESPONSE_UP	Table 1AS	-0.531457	-0.0153391	-4.41122	0.000221483	0.00765044	0.638697
C5	GO:BP	M23239	GOBP_TOLL_LIKE_RECEPTOR_2_SIGNALING_PATHWAY	GO:0034134	-0.523339	0.000469859	-4.40928	0.000222535	0.00766788	0.634218
C2	CGP	M2291	PASINI_SUZ12_TARGETS_UP	Table 1S: FC > 0	-0.322566	-0.00796446	-4.40528	0.000224718	0.00772414	0.624985
C5	GO:BP	M24562	GOBP_CELL_PROLIFERATION_INVOLVED_IN_METANEPHROS_DEVELOPMENT	GO:0072203	-0.619698	-0.0129966	-4.40355	0.00022567	0.00773789	0.620988
C2	CGP	M1193	HERNANDEZ_MITOTIC_ARREST_BY_DOCETAXEL_2_DN	Table 4S: Fold < 0	-0.676802	-0.027599	-4.40045	0.000227385	0.00776731	0.613831
C5	GO:BP	M10568	GOBP_REGULATION_OF_ORGANIC_ACID_TRANSPORT	GO:0032890	-0.348515	-0.0178848	-4.4	0.000227636	0.00776731	0.612786
C5	GO:BP	M11050	GOBP_LYMPHOCYTE_COSTIMULATION	GO:0031294	-0.321078	-0.011547	-4.39329	0.000231394	0.00787173	0.597302
C2	CP:WIKIPATHWAYS	M39736	WP_PI3KAKT_SIGNALING_PATHWAY	WP4172	-0.29146	-0.0128233	-4.39174	0.000232275	0.00787173	0.593712
C5	GO:BP	M16916	GOBP_NUCLEOBASE_BIOSYNTHETIC_PROCESS	GO:0046112	-0.441833	-0.0845927	-4.39155	0.00023238	0.00787173	0.593284
C2	CP:BIOCARTA	M10547	BIOCARTA_MAL_PATHWAY		-0.634484	-0.0678986	-4.3867	0.000235149	0.00794635	0.582082
C5	GO:BP	M23213	GOBP_POSITIVE_REGULATION_OF_MAMMARY_GLAND_EPITHELIAL_CELL_PROLIFERATION	GO:0033601	-0.807132	-0.065607	-4.38402	0.000236694	0.00795905	0.575892
C5	GO:BP	M11648	GOBP_POSITIVE_REGULATION_OF_HORMONE_METABOLIC_PROCESS	GO:0032352	-0.479047	-0.0107613	-4.38372	0.000236867	0.00795905	0.575199
C2	CGP	M4991	DAVICIONI_PAX_FOXO1_SIGNATURE_IN_ARMS_UP	Table 1: PAX-FKHR regulation = Up	-0.428302	-0.0204185	-4.38301	0.000237281	0.00795905	0.573548
C5	GO:BP	M14662	GOBP_SUPEROXIDE_ANION_GENERATION	GO:0042554	-0.54976	-0.00765744	-4.38117	0.000238347	0.00795905	0.569312
C2	CP:REACTOME	M10064	REACTOME_TRIGLYCERIDE_CATABOLISM	R-HSA-163560	-0.484063	-0.0312452	-4.38064	0.000238655	0.00795905	0.568092
C2	CGP	M2354	VANLOO_SP3_TARGETS_DN	Fig. 7B: FC < 1	-0.398275	-0.0246356	-4.37917	0.000239517	0.00795905	0.564683
C5	GO:BP	M23243	GOBP_TOLL_LIKE_RECEPTOR_3_SIGNALING_PATHWAY	GO:0034138	-0.527285	0.0098438	-4.37824	0.000240058	0.00795905	0.562548
C5	GO:BP	M15990	GOBP_REACTIVE_OXYGEN_SPECIES_METABOLIC_PROCESS	GO:0072593	-0.36719	-0.0233484	-4.37775	0.000240344	0.00795905	0.561423
C2	CGP	M7404	FRIDMAN_IMMORTALIZATION_DN	Table 2S: immortalized cells	-0.374386	-0.0207433	-4.37726	0.000240633	0.00795905	0.560287
C5	GO:BP	M11449	GOBP_AMINO_SUGAR_BIOSYNTHETIC_PROCESS	GO:0046349	-0.536659	-0.0226595	-4.37386	0.000242644	0.00800668	0.552419
C5	GO:BP	M22668	GOBP_POSITIVE_REGULATION_OF_NITRIC_OXIDE_MEDIATED_SIGNAL_TRANSDUCTION	GO:0010750	-0.887917	-0.0812726	-4.36143	0.000250123	0.00823409	0.523721
C5	GO:BP	M24074	GOBP_RIGHTING_REFLEX	GO:0060013	-0.874894	0.0438751	-4.36003	0.000250977	0.00824285	0.520499
C5	GO:BP	M16688	GOBP_NEGATIVE_REGULATION_OF_HOMOTYPIC_CELL_CELL_ADHESION	GO:0034111	-0.590837	0.00406582	-4.35611	0.000253391	0.00830269	0.51145
C5	GO:BP	M10249	GOBP_HEPATICOBILIARY_SYSTEM_DEVELOPMENT	GO:0061008	-0.341175	-0.0321076	-4.35301	0.000255318	0.00832192	0.504288
C2	CGP	M4562	LENAOUR_DENDRITIC_CELL_MATURATION_UP	Table 1	-0.353856	-0.0299759	-4.35293	0.000255368	0.00832192	0.504104
C2	CP:REACTOME	M27375	REACTOME_SYNTHESIS_OF_UDP_N_ACETYL_GLUCOSAMINE	R-HSA-446210	-0.423904	-0.0702674	-4.3523	0.000255758	0.00832192	0.50266
C5	GO:BP	M12339	GOBP_REGULATION_OF_PLATELET_AGGREGATION	GO:0090330	-0.514173	0.00865157	-4.35011	0.000257129	0.00832867	0.497604
C5	GO:BP	M12185	GOBP_REACTIVE_OXYGEN_SPECIES_BIOSYNTHETIC_PROCESS	GO:1903409	-0.381879	-0.0113651	-4.3492	0.000257706	0.00832867	0.495486
C2	CP:PID	M239	PID_A6B1_A6B4_INTEGRIN_PATHWAY		-0.545004	-0.0365032	-4.34913	0.000257747	0.00832867	0.495337
C5	GO:BP	M16873	GOBP_MYOBLAST_FUSION	GO:0007520	-0.428406	0.0116374	-4.34289	0.000261704	0.00842392	0.480937
C2	CGP	M696	HOLLERN_MICROACINAR_BREAST_TUMOR_UP	File S1: Upregulated_In_Microacinar	-0.436534	-0.0392435	-4.34259	0.000261896	0.00842392	0.480242
C5	GO:BP	M12074	GOBP_WOUND_HEALING	GO:0042060	-0.328666	-0.0294631	-4.34015	0.000263461	0.00845486	0.474612
C2	CP:KEGG	M1835	KEGG_GLIOMA	hsa05214	-0.49434	-0.0369709	-4.33848	0.000264537	0.00845966	0.470759
C2	CP:REACTOME	M1061	REACTOME_MEIOTIC_SYNAPSIS	R-HSA-1221632	0.284423	-0.0347288	4.33805	0.000264817	0.00845966	0.469759
C5	GO:BP	M24617	GOBP_LAMELLIPODIUM_MORPHOGENESIS	GO:0072673	-0.62805	-0.00874023	-4.33213	0.000268675	0.00856227	0.456089
C5	GO:BP	M23508	GOBP_NEUROTRANSMITTER_CATABOLIC_PROCESS	GO:0042135	-0.586667	-0.0103335	-4.33085	0.000269519	0.00856227	0.453125
C5	GO:BP	M29271	GOBP_CELLULAR_HYPEROSMOTIC_SALINITY_RESPONSE	GO:0071475	-0.577244	-0.0949734	-4.32985	0.000270177	0.00856227	0.450818
C5	GO:BP	M24903	GOBP_CELLULAR_RESPONSE_TO_ALDEHYDE	GO:0110096	-0.580453	-0.00479527	-4.32713	0.000271978	0.00856227	0.444538
C5	GO:BP	M24635	GOBP_CARDIAC_MUSCLE_CELL_ACTION_POTENTIAL_INVOLVED_IN_CONTRACTION	GO:0086002	-0.481801	0.00848702	-4.32676	0.000272224	0.00856227	0.443686
C5	GO:BP	M14703	GOBP_NEGATIVE_REGULATION_OF_MEGAKARYOCYTE_DIFFERENTIATION	GO:0045653	0.61704	-0.0440898	4.32608	0.000272673	0.00856227	0.442129
C5	GO:BP	M15490	GOBP_REGULATION_OF_SYSTEMIC_ARTERIAL_BLOOD_PRESSURE_BY_RENIN_ANGIOTENSIN	GO:0003081	-0.564547	-0.014218	-4.32564	0.000272968	0.00856227	0.441107
C2	CGP	M1760	WANG_LSD1_TARGETS_DN	Fig 4AS	-0.529311	-0.00931332	-4.32527	0.000273215	0.00856227	0.440251
C2	CGP	M10084	TAKEDA_TARGETS_OF_NUP98_HOXA9_FUSION_6HR_DN	Table 1S	-0.377181	0.00853657	-4.32481	0.000273524	0.00856227	0.439184
C2	CGP	M1818	MATZUK_STEROIDOGENESIS	Fig. 4: Steroidogenesis	-0.635392	-0.0114271	-4.3218	0.000275539	0.0085768	0.432247
C5	GO:BP	M11086	GOBP_PLASMA_MEMBRANE_ORGANIZATION	GO:0007009	-0.310288	-0.0168357	-4.32036	0.000276508	0.0085768	0.428929
C2	CGP	M9642	GALLUZZI_PERMEABILIZE_MITOCHONDRIA	Table 1	-0.519089	-0.0610405	-4.31937	0.00027718	0.0085768	0.426634
C5	GO:BP	M14828	GOBP_MEMBRANE_HYPERPOLARIZATION	GO:0060081	-0.492094	0.0232284	-4.31838	0.000277851	0.0085768	0.424349
C2	CP:KEGG	M16473	KEGG_ALDOSTERONE_REGULATED_SODIUM_REABSORPTION	hsa04960	-0.415654	-0.0351595	-4.31805	0.000278073	0.0085768	0.423595
C5	GO:BP	M11040	GOBP_POSITIVE_REGULATION_OF_EPIDERMAL_CELL_DIFFERENTIATION	GO:0045606	-0.457355	-0.0226423	-4.31797	0.000278126	0.0085768	0.423415
C5	GO:BP	M24728	GOBP_RESPONSE_TO_GRANULOCYTE_MACROPHAGE_COLONY_STIMULATING_FACTOR	GO:0097012	-0.720292	-0.0463476	-4.31776	0.000278269	0.0085768	0.422928
C2	CP:REACTOME	M27342	REACTOME_SIRT1_NEGATIVELY_REGULATES_RRNA_EXPRESSION	R-HSA-427359	0.403879	-0.0378654	4.31053	0.000283229	0.00870716	0.406231
C2	CP:WIKIPATHWAYS	M39413	WP_HEPATITIS_C_AND_HEPATOCELLULAR_CARCINOMA	WP3646	-0.443453	-0.0494723	-4.30979	0.00028374	0.00870716	0.404528
C2	CP:WIKIPATHWAYS	M39516	WP_EXTRACELLULAR_VESICLEMEDIATED_SIGNALING_IN_RECIPIENT_CELLS	WP2870	-0.391899	-0.0253325	-4.3084	0.000284705	0.00871742	0.401322
C2	CGP	M2700	SMID_BREAST_CANCER_RELAPSE_IN_BONE_DN	Fig 1S: bone down	-0.344742	-0.00844507	-4.30752	0.000285318	0.00871742	0.399289
C5	GO:BP	M23506	GOBP_ENDOTHELIAL_CELL_ACTIVATION	GO:0042118	-0.574938	-0.0565997	-4.30527	0.000286888	0.00871766	0.394102
C5	GO:BP	M13284	GOBP_ANION_HOMEOSTASIS	GO:0055081	-0.451172	-0.00857823	-4.30507	0.000287034	0.00871766	0.393623
C2	CP:WIKIPATHWAYS	M39392	WP_IL5_SIGNALING_PATHWAY	WP127	-0.516804	-0.0493743	-4.30479	0.000287226	0.00871766	0.392988
C2	CGP	M34026	BLANCO_MELO_BRONCHIAL_EPITHELIAL_CELLS_INFLUENZA_A_DEL_NS1_INFECTION_UP	Table S2. Differential Gene Expression Analysis of Experiments Performed in NHBE Cells, Related to Figure 2. log2(FC)>1, padj<0.05	-0.25502	-0.0157712	-4.30396	0.000287812	0.00871766	0.391063
C5	GO:BP	M23039	GOBP_POSITIVE_REGULATION_OF_SYNAPTIC_PLASTICITY	GO:0031915	-0.622423	0.00741658	-4.29398	0.000294912	0.00891346	0.368036
C2	CGP	M2088	LI_INDUCED_T_TO_NATURAL_KILLER_DN	Table 1S: ITNK vs DN3 Ratio < 1	-0.296023	-0.00975746	-4.28987	0.00029789	0.00898412	0.358542
C5	GO:BP	M10495	GOBP_REGULATION_OF_WOUND_HEALING	GO:0061041	-0.358557	-0.00179272	-4.28449	0.00030183	0.00905148	0.346127
C2	CGP	M5823	BROWNE_HCMV_INFECTION_1HR_UP	Table 1S: 60min >= 3 & Diff Call [60 min] = I, MI	-0.472487	0.00694962	-4.28425	0.000302005	0.00905148	0.34558
C5	GO:BP	M22434	GOBP_L_SERINE_BIOSYNTHETIC_PROCESS	GO:0006564	-0.764472	0.0257893	-4.28346	0.000302589	0.00905148	0.343754
C5	GO:BP	M24002	GOBP_POSITIVE_REGULATION_OF_STRESS_FIBER_ASSEMBLY	GO:0051496	-0.381917	-0.0434906	-4.2833	0.000302706	0.00905148	0.343391
C5	GO:BP	M10168	GOBP_POSITIVE_REGULATION_OF_MITOTIC_NUCLEAR_DIVISION	GO:0045840	-0.394156	-0.0325453	-4.27959	0.000305459	0.00911439	0.334835
C2	CGP	M3737	PUIFFE_INVASION_INHIBITED_BY_ASCITES_UP	Table W1: Up	-0.36627	-0.0557647	-4.27507	0.000308855	0.00919614	0.32439
C5	GO:BP	M16217	GOBP_BRANCHING_INVOLVED_IN_SALIVARY_GLAND_MORPHOGENESIS	GO:0060445	-0.538761	-0.00235568	-4.27417	0.000309531	0.00919675	0.322324
C2	CGP	M8825	DORN_ADENOVIRUS_INFECTION_24HR_DN	Table 1: 24 h p.i. =< -1	-0.430555	-0.0507719	-4.27099	0.000311945	0.00924888	0.314985
C5	GO:BP	M23120	GOBP_INTERLEUKIN_23_PRODUCTION	GO:0032627	-0.610108	-0.0780364	-4.26916	0.00031334	0.00925184	0.310771
C5	GO:BP	M22433	GOBP_L_SERINE_METABOLIC_PROCESS	GO:0006563	-0.575419	-0.0221948	-4.2682	0.00031408	0.00925184	0.308541
C2	CP:WIKIPATHWAYS	M39471	WP_ONECARBON_METABOLISM	WP241	-0.418282	-0.0442521	-4.26695	0.000315035	0.00925184	0.305675
C2	CGP	M3238	SMID_BREAST_CANCER_RELAPSE_IN_BONE_UP	Fig 1S: bone up	-0.318501	-0.00759548	-4.26687	0.000315097	0.00925184	0.305487
C2	CGP	M15484	ONDER_CDH1_SIGNALING_VIA_CTNNB1	Table 4S	-0.358424	-0.00759694	-4.26655	0.000315344	0.00925184	0.304748
C2	CGP	M4710	ZHU_CMV_8_HR_UP	Table 1: 8 h U	-0.352176	-0.0489156	-4.26522	0.000316369	0.00925301	0.301682
C5	GO:BP	M24418	GOBP_POSITIVE_REGULATION_OF_PROTEIN_EXIT_FROM_ENDOPLASMIC_RETICULUM	GO:0070863	-0.550663	-0.013981	-4.26438	0.00031702	0.00925301	0.299741
C2	CP:WIKIPATHWAYS	M39530	WP_EMBRYONIC_STEM_CELL_PLURIPOTENCY_PATHWAYS	WP3931	-0.367794	-0.020533	-4.26214	0.000318762	0.00925301	0.294564
C2	CP:KEGG	M12868	KEGG_PATHWAYS_IN_CANCER	hsa05200	-0.342976	-0.0258222	-4.26137	0.000319361	0.00925301	0.29279
C2	CGP	M2662	SINGH_NFE2L2_TARGETS	Table 1	-0.539464	-0.0691649	-4.26114	0.000319542	0.00925301	0.292256
C2	CGP	M679	REICHERT_G1S_REGULATORS_AS_PI3K_TARGETS	Table 1	-0.546244	-0.0752261	-4.2606	0.000319961	0.00925301	0.291016
C5	GO:BP	M23732	GOBP_POSITIVE_REGULATION_OF_MEGAKARYOCYTE_DIFFERENTIATION	GO:0045654	-0.421663	-0.0575188	-4.26055	0.000320002	0.00925301	0.290896
C2	CGP	M41739	RIEGE_DELTANP63_DIRECT_TARGETS_UP	Table 1 (positive p63 Expression Score)	-0.279806	-0.0506174	-4.25911	0.000321125	0.00926637	0.287587
C5	GO:BP	M24225	GOBP_ENDOTHELIAL_CELL_FATE_COMMITMENT	GO:0060839	0.62504	-0.00531973	4.2569	0.000322868	0.00926792	0.282473
C2	CGP	M12480	LINDSTEDT_DENDRITIC_CELL_MATURATION_B	Table 2	-0.36297	-0.0361698	-4.25623	0.000323391	0.00926792	0.280943
C2	CGP	M1641	BURTON_ADIPOGENESIS_PEAK_AT_8HR	Table 2: Cluster 3	-0.34724	-0.041514	-4.2556	0.000323896	0.00926792	0.279472
C2	CP:REACTOME	M811	REACTOME_ADP_SIGNALLING_THROUGH_P2Y_PURINOCEPTOR_1	R-HSA-418592	-0.494968	0.0143545	-4.25461	0.000324679	0.00926792	0.277191
C5	GO:BP	M13629	GOBP_PIGMENT_METABOLIC_PROCESS	GO:0042440	-0.331722	-0.0479699	-4.25434	0.000324888	0.00926792	0.276582
C2	CP:BIOCARTA	M4835	BIOCARTA_BCELLSURVIVAL_PATHWAY		-0.605862	-0.0654306	-4.25402	0.000325144	0.00926792	0.275839
C2	CGP	M15148	LE_EGR2_TARGETS_DN	Table 2S: DEC ALL	-0.340328	-0.033644	-4.2529	0.000326032	0.00927187	0.273262
C2	CP:PID	M86	PID_ARF6_PATHWAY		-0.510373	-0.0400738	-4.25219	0.000326605	0.00927187	0.271604
C2	CGP	M12892	SMID_BREAST_CANCER_LUMINAL_B_UP	Fig 1S: luminal B up	-0.255464	-0.0168238	-4.25067	0.000327814	0.00928741	0.268112
C5	GO:BP	M29252	GOBP_NEGATIVE_REGULATION_OF_HISTONE_H3_K27_METHYLATION	GO:0061086	0.710794	-0.0694365	4.24644	0.000331215	0.00936484	0.258364
C2	CP:REACTOME	M8395	REACTOME_HEMOSTASIS	R-HSA-109582	-0.257363	-0.0206372	-4.24263	0.000334313	0.00943342	0.249569
C5	GO:BP	M14195	GOBP_CD4_POSITIVE_OR_CD8_POSITIVE_ALPHA_BETA_T_CELL_LINEAGE_COMMITMENT	GO:0043369	-0.605193	-0.00141959	-4.24071	0.000335888	0.00945882	0.245131
C5	GO:BP	M6401	GOBP_REGULATION_OF_CELL_CELL_ADHESION	GO:0022407	-0.243865	-0.00170231	-4.23863	0.000337596	0.00948787	0.240341
C2	CGP	M2899	LINDGREN_BLADDER_CANCER_HIGH_RECURRENCE	Fig 5	-0.423636	-0.00224845	-4.23464	0.000340903	0.00956164	0.231135
C5	GO:BP	M12267	GOBP_ECTODERM_DEVELOPMENT	GO:0007398	-0.428194	-0.00553173	-4.22897	0.000345658	0.00967565	0.218053
C5	GO:BP	M29184	GOBP_ENTRY_INTO_HOST	GO:0044409	-0.36522	-0.0267358	-4.22791	0.000346552	0.00968138	0.215612
C5	GO:BP	M42583	GOBP_ALLANTOIN_METABOLIC_PROCESS	GO:0000255	-0.662616	-0.042382	-4.22482	0.000349179	0.00973535	0.208482
C5	GO:BP	M40504	GOBP_CELLULAR_TRIVALENT_INORGANIC_ANION_HOMEOSTASIS	GO:0072502	-0.683452	-0.000672368	-4.2223	0.000351327	0.00975988	0.20269
C2	CGP	M18299	YANG_BREAST_CANCER_ESR1_UP	Table 1S: Relative expression +	-0.37932	-0.0598398	-4.22216	0.00035145	0.00975988	0.202358
C5	GO:BP	M14798	GOBP_SOMATIC_STEM_CELL_DIVISION	GO:0048103	-0.497483	0.0676409	-4.22058	0.000352807	0.00976471	0.19872
C5	GO:BP	M22781	GOBP_ORNITHINE_TRANSPORT	GO:0015822	-0.72817	-0.00997283	-4.22034	0.000353017	0.00976471	0.198158
C2	CP:REACTOME	M27163	REACTOME_CONSTITUTIVE_SIGNALING_BY_ABERRANT_PI3K_IN_CANCER	R-HSA-2219530	-0.394545	0.0235164	-4.2167	0.000356165	0.00982401	0.189775
C5	GO:BP	M34170	GOBP_CORTISOL_SECRETION	GO:0043400	-0.846083	-0.0597539	-4.21625	0.000356562	0.00982401	0.188723
C5	GO:BP	M24624	GOBP_RESPONSE_TO_SORBITOL	GO:0072708	-0.863896	-0.074173	-4.21494	0.000357702	0.0098361	0.185708
C2	CGP	M17788	LINDGREN_BLADDER_CANCER_CLUSTER_1_DN	Table 2BS	-0.320679	-0.0587701	-4.21022	0.000361852	0.00991783	0.174815
C5	GO:BP	M16874	GOBP_REGULATION_OF_CELL_SHAPE	GO:0008360	-0.38243	-0.0195197	-4.20884	0.000363066	0.00991783	0.171653
C5	GO:BP	M24939	GOBP_NEGATIVE_REGULATION_OF_CELLULAR_RESPONSE_TO_HYPOXIA	GO:1900038	-0.660262	-0.0562147	-4.20865	0.000363236	0.00991783	0.171212
C5	GO:BP	M13753	GOBP_REGULATION_OF_GLYCOGEN_METABOLIC_PROCESS	GO:0070873	-0.439274	-0.0293132	-4.20835	0.000363503	0.00991783	0.170517
C2	CGP	M14194	MYLLYKANGAS_AMPLIFICATION_HOT_SPOT_30	Table 1: 12q21-q24.3	-0.883571	-0.0143718	-4.20583	0.000365746	0.00995634	0.16471
C2	CGP	M16834	BERENJENO_TRANSFORMED_BY_RHOA_REVERSIBLY_UP	Table 3S: RhoAi > 1 & RhoA < 1	-0.765108	-0.0136818	-4.20517	0.000366334	0.00995634	0.163192
C2	CGP	M11410	LUCAS_HNF4A_TARGETS_UP	Table 1: fold change > 1	-0.37211	-0.0397998	-4.20061	0.000370438	0.0100282	0.152675
C2	CGP	M4740	BENPORATH_ES_CORE_NINE	Table 5S: Core 9	-0.568603	-0.0634575	-4.19989	0.000371088	0.0100282	0.151019
C2	CP:REACTOME	M27874	REACTOME_EXTRA_NUCLEAR_ESTROGEN_SIGNALING	R-HSA-9009391	-0.424231	-0.0202885	-4.19985	0.000371125	0.0100282	0.150924
C5	GO:BP	M11417	GOBP_REGULATION_OF_MYELINATION	GO:0031641	-0.382587	0.0090904	-4.19832	0.000372516	0.0100434	0.147393
C2	CGP	M1165	BAKER_HEMATOPOESIS_STAT5_TARGETS	Table 2: STAT5	-0.55132	-0.0583941	-4.19766	0.000373119	0.0100434	0.145865
C2	CGP	M7815	RADMACHER_AML_PROGNOSIS	Table 1S	-0.380135	-0.0174906	-4.19573	0.000374883	0.0100627	0.141411
C2	CGP	M2447	PLASARI_NFIC_TARGETS_BASAL_UP	Table 4S: KO vs WT basal condition: Fold Change > 0	-0.43111	0.0278767	-4.1953	0.000375271	0.0100627	0.140435
C5	GO:BP	M10384	GOBP_INTERMEDIATE_FILAMENT_BASED_PROCESS	GO:0045103	-0.388927	-0.0163579	-4.19279	0.000377579	0.0100779	0.134646
C5	GO:BP	M16039	GOBP_NEGATIVE_REGULATION_OF_OXIDATIVE_STRESS_INDUCED_INTRINSIC_APOPTOTIC_SIGNALING_PATHWAY	GO:1902176	-0.484363	-0.0497334	-4.19239	0.000377951	0.0100779	0.133716
C5	GO:BP	M25052	GOBP_RESPONSE_TO_L_GLUTAMATE	GO:1902065	-0.443169	-0.0631516	-4.19234	0.000377992	0.0100779	0.133613
C5	GO:BP	M16127	GOBP_NUCLEOTIDE_SUGAR_BIOSYNTHETIC_PROCESS	GO:0009226	-0.373329	-0.089416	-4.19032	0.000379868	0.0101087	0.128941
C2	CGP	M17268	SAMOLS_TARGETS_OF_KHSV_MIRNAS_DN	Table 1S	-0.316356	-0.0325432	-4.18777	0.000382237	0.0101395	0.123071
C5	GO:BP	M16092	GOBP_SERINE_FAMILY_AMINO_ACID_METABOLIC_PROCESS	GO:0009069	-0.42384	-0.0308656	-4.18675	0.000383193	0.0101395	0.120714
C5	GO:BP	M25155	GOBP_NEGATIVE_REGULATION_OF_HYPOXIA_INDUCED_INTRINSIC_APOPTOTIC_SIGNALING_PATHWAY	GO:1903298	-0.685459	-0.0752085	-4.18674	0.000383196	0.0101395	0.120706
C2	CP:WIKIPATHWAYS	M39838	WP_FGFR3_SIGNALING_IN_CHONDROCYTE_PROLIFERATION_AND_TERMINAL_DIFFERENTIATION	WP4767	-0.463489	-0.0629797	-4.18311	0.000386613	0.0101545	0.112325
C2	CP:REACTOME	M27778	REACTOME_MET_PROMOTES_CELL_MOTILITY	R-HSA-8875878	-0.400313	-0.0034454	-4.18242	0.000387265	0.0101545	0.110735
C2	CP:PID	M176	PID_FOXM1_PATHWAY		-0.386313	-0.0414407	-4.18216	0.000387502	0.0101545	0.110157
C2	CGP	M8645	MCCLUNG_DELTA_FOSB_TARGETS_2WK	Table 5S	-0.387799	0.00202072	-4.18209	0.00038757	0.0101545	0.109991
C5	GO:BP	M13894	GOBP_SUBSTRATE_ADHESION_DEPENDENT_CELL_SPREADING	GO:0034446	-0.405937	-0.0368496	-4.18187	0.00038778	0.0101545	0.109479
C5	GO:BP	M12396	GOBP_REGULATION_OF_MULTICELLULAR_ORGANISM_GROWTH	GO:0040014	-0.335333	-0.0532243	-4.18123	0.000388392	0.0101545	0.107992
C2	CGP	M9678	STEIN_ESR1_TARGETS	Table 2S: ER-regulated (n=99) = YES	-0.38578	-0.0353271	-4.18076	0.000388831	0.0101545	0.106926
C5	GO:BP	M22254	GOBP_FC_RECEPTOR_MEDIATED_STIMULATORY_SIGNALING_PATHWAY	GO:0002431	-0.445747	-0.0292858	-4.17854	0.000390951	0.0101909	0.101793
C5	GO:BP	M12808	GOBP_NEGATIVE_REGULATION_OF_EPITHELIAL_CELL_MIGRATION	GO:0010633	-0.291432	-0.00644314	-4.17502	0.000394323	0.0102597	0.0936846
C5	GO:BP	M12681	GOBP_NEGATIVE_REGULATION_OF_AMINE_TRANSPORT	GO:0051953	-0.391166	0.0158914	-4.17088	0.000398329	0.0103177	0.0841438
C2	CGP	M2091	NOUSHMEHR_GBM_SILENCED_BY_METHYLATION	Table 2	-0.475473	0.00716515	-4.17076	0.000398446	0.0103177	0.083867
C2	CGP	M2502	PHONG_TNF_RESPONSE_VIA_P38_PARTIAL	Table 2S: p38i LY79754 response=partial	-0.319672	-0.0241621	-4.16979	0.000399384	0.0103177	0.0816468
C5	GO:BP	M18828	GOBP_ENERGY_RESERVE_METABOLIC_PROCESS	GO:0006112	-0.406981	-0.0214442	-4.16968	0.000399493	0.0103177	0.0813893
C5	GO:BP	M42721	GOBP_REGULATION_OF_AXON_DIAMETER	GO:0031133	-0.479616	0.0384303	-4.16845	0.000400699	0.0103298	0.0785446
C5	GO:BP	M13771	GOBP_RESPONSE_TO_ATP	GO:0033198	-0.450711	0.00434507	-4.16635	0.000402753	0.0103637	0.0737175
C2	CP:REACTOME	M27445	REACTOME_RA_BIOSYNTHESIS_PATHWAY	R-HSA-5365859	-0.477371	-0.00287455	-4.16332	0.000405745	0.0104216	0.0667323
C2	CGP	M2299	VANDESLUIS_COMMD1_TARGETS_GROUP_3_UP	Table 1S: Comparison=9.5 dpc KO versus 9.5 dpc WT	-0.426278	-0.0341695	-4.15764	0.00041141	0.0105088	0.0536459
C5	GO:BP	M2986	GOBP_POLYSACCHARIDE_METABOLIC_PROCESS	GO:0005976	-0.378214	-0.0235891	-4.15763	0.00041142	0.0105088	0.0536239
C2	CGP	M1506	WEBER_METHYLATED_HCP_IN_SPERM_UP	Table 1S: HCP, 5mC (log2) in sperm > 0	0.5718	0.0474401	4.1571	0.000411947	0.0105088	0.0524152
C2	CGP	M2496	PHONG_TNF_TARGETS_UP	Table 1S: Fold changes > 0	-0.415982	-0.0185822	-4.15691	0.000412141	0.0105088	0.0519712
C2	CP:WIKIPATHWAYS	M39536	WP_IL2_SIGNALING_PATHWAY	WP49	-0.467301	-0.0642695	-4.15515	0.000413915	0.0105349	0.0479173
C2	CGP	M8124	SMID_BREAST_CANCER_BASAL_UP	Fig 1S: basal up	-0.339175	-0.015487	-4.15312	0.000415973	0.0105448	0.0432375
C5	GO:BP	M12293	GOBP_ANDROGEN_BIOSYNTHETIC_PROCESS	GO:0006702	-0.663807	-0.0189904	-4.15238	0.00041672	0.0105448	0.0415423
C5	GO:BP	M12385	GOBP_FATTY_ACID_BETA_OXIDATION_USING_ACYL_COA_OXIDASE	GO:0033540	-0.520506	-0.0393261	-4.15217	0.000416933	0.0105448	0.0410601
C2	CGP	M16774	WILCOX_RESPONSE_TO_PROGESTERONE_DN	Table 1S	-0.406972	0.00959877	-4.1518	0.00041731	0.0105448	0.0402069
C5	GO:BP	M40488	GOBP_R_LOOP_DISASSEMBLY	GO:0062176	0.834046	-0.0289046	4.15061	0.000418533	0.0105553	0.0374461
C5	GO:BP	M23744	GOBP_NEGATIVE_REGULATION_OF_GLYCOLYTIC_PROCESS	GO:0045820	-0.501565	0.00282335	-4.14973	0.000419429	0.0105553	0.0354285
C2	CGP	M10158	LEE_SP4_THYMOCYTE	Table 3-5S: SOM C4: SP4 vs others	-0.587557	0.0296151	-4.14919	0.000419983	0.0105553	0.0341816
C5	GO:BP	M25272	GOBP_POSITIVE_REGULATION_OF_METALLOENDOPEPTIDASE_ACTIVITY	GO:1904685	-0.873964	-0.093046	-4.14572	0.000423553	0.0106259	0.0261952
C2	CGP	M1267	HOWLIN_PUBERTAL_MAMMARY_GLAND	Supplementary Data 1	-0.353659	-0.00559085	-4.14499	0.00042431	0.0106259	0.0245103
C2	CGP	M17923	BOQUEST_STEM_CELL_CULTURED_VS_FRESH_UP	Table 5S	-0.297904	-0.00427336	-4.1432	0.000426162	0.0106474	0.0203999
C2	CP:WIKIPATHWAYS	M39893	WP_REGUCALCIN_IN_PROXIMAL_TUBULE_EPITHELIAL_KIDNEY_CELLS	WP4838	-0.504226	-0.0141439	-4.14243	0.000426964	0.0106474	0.0186251
C5	GO:BP	M23261	GOBP_CELL_JUNCTION_MAINTENANCE	GO:0034331	-0.392958	-0.0375275	-4.14197	0.000427447	0.0106474	0.017559
C5	GO:BP	M25552	GOBP_POSITIVE_REGULATION_OF_INTEGRIN_MEDIATED_SIGNALING_PATHWAY	GO:2001046	-0.550075	-0.0510505	-4.13783	0.00043179	0.0107199	0.00801837
C5	GO:BP	M25509	GOBP_REGULATION_OF_RECEPTOR_CATABOLIC_PROCESS	GO:2000644	-0.407977	-0.0439007	-4.13774	0.000431885	0.0107199	0.00781194
C2	CP:KEGG	M3812	KEGG_AMYOTROPHIC_LATERAL_SCLEROSIS_ALS	hsa05014	-0.369958	-0.0429799	-4.13652	0.000433171	0.0107329	0.00500521
C2	CGP	M11619	VETTER_TARGETS_OF_PRKCA_AND_ETS1_DN	Table 1: log2 (fold induction) < 0	-0.54662	0.0243504	-4.13391	0.000435943	0.0107825	-0.00101347
C2	CGP	M7623	HELLER_HDAC_TARGETS_SILENCED_BY_METHYLATION_DN	Table 4S: Aza-dC/TSA down-regulated	-0.253233	-0.0356718	-4.13316	0.000436735	0.010783	-0.00272506
C2	CP:REACTOME	M9379	REACTOME_SIGNAL_AMPLIFICATION	R-HSA-392518	-0.479166	-0.00996742	-4.13171	0.000438284	0.0107932	-0.00606688
C5	GO:BP	M12976	GOBP_REGULATION_OF_METAL_ION_TRANSPORT	GO:0010959	-0.27603	-0.0151397	-4.13091	0.000439142	0.0107932	-0.00791073
C2	CP:KEGG	M8492	KEGG_APOPTOSIS	hsa04210	-0.454855	-0.0397711	-4.12901	0.000441185	0.0107932	-0.0122903
C2	CGP	M13387	YAO_TEMPORAL_RESPONSE_TO_PROGESTERONE_CLUSTER_6	Supp. data: out_b_data Web S6: Cluster No.=6	-0.319991	-0.00819431	-4.12876	0.000441452	0.0107932	-0.012861
C2	CGP	M2541	PARK_APL_PATHOGENESIS_DN	Table 1: Down-regulated gene	-0.452881	-0.0365357	-4.12797	0.000442304	0.0107932	-0.0146816
C5	GO:BP	M14853	GOBP_MACROPHAGE_DIFFERENTIATION	GO:0030225	-0.315889	-0.00816595	-4.12708	0.000443267	0.0107932	-0.0167329
C2	CGP	M13061	BILD_E2F3_ONCOGENIC_SIGNATURE	Table 1S: E2F3	-0.30457	-0.036041	-4.12576	0.000444701	0.0107932	-0.0197793
C2	CGP	M2201	PHESSE_TARGETS_OF_APC_AND_MBD2_UP	Table 2S: asterics	-0.512055	0.0438898	-4.12511	0.000445406	0.0107932	-0.0212743
C5	GO:BP	M42886	GOBP_REGULATION_OF_MESONEPHROS_DEVELOPMENT	GO:0061217	-0.66946	-0.00646521	-4.12498	0.000445538	0.0107932	-0.0215546
C5	GO:BP	M11511	GOBP_POSITIVE_REGULATION_OF_RECEPTOR_MEDIATED_ENDOCYTOSIS	GO:0048260	-0.367798	0.00641974	-4.12497	0.00044555	0.0107932	-0.0215789
C5	GO:BP	M12903	GOBP_RESPONSE_TO_OXYGEN_LEVELS	GO:0070482	-0.292179	-0.0428659	-4.12419	0.000446401	0.0107932	-0.0233798
C5	GO:BP	M24746	GOBP_POSITIVE_REGULATION_OF_INHIBITORY_POSTSYNAPTIC_POTENTIAL	GO:0097151	-0.737113	0.0364769	-4.12372	0.00044692	0.0107932	-0.024476
C2	CP:REACTOME	M26927	REACTOME_METHIONINE_SALVAGE_PATHWAY	R-HSA-1237112	-0.561782	-0.0556967	-4.1228	0.000447921	0.0107932	-0.0265873
C2	CGP	M12924	SASSON_RESPONSE_TO_FORSKOLIN_DN	Table 1-4: FK < 0	-0.434413	-0.0554888	-4.1228	0.000447922	0.0107932	-0.02659
C5	GO:BP	M12832	GOBP_POSITIVE_REGULATION_OF_TOLL_LIKE_RECEPTOR_SIGNALING_PATHWAY	GO:0034123	-0.411953	0.0184708	-4.12174	0.000449078	0.0108025	-0.0290206
C2	CP:REACTOME	M27939	REACTOME_REGULATION_OF_LOCALIZATION_OF_FOXO_TRANSCRIPTION_FACTORS	R-HSA-9614399	-0.707727	-0.0351853	-4.12051	0.000450434	0.0108166	-0.0318654
C5	GO:BP	M12329	GOBP_REGULATION_OF_VENTRICULAR_CARDIAC_MUSCLE_CELL_ACTION_POTENTIAL	GO:0098911	-0.707311	-0.0148448	-4.11855	0.000452583	0.0108496	-0.0363567
C5	GO:BP	M24200	GOBP_URETERIC_BUD_ELONGATION	GO:0060677	-0.586473	-0.000614944	-4.11683	0.00045449	0.0108767	-0.0403223
C5	GO:BP	M16308	GOBP_BRANCHING_INVOLVED_IN_MAMMARY_GLAND_DUCT_MORPHOGENESIS	GO:0060444	-0.433575	-0.0354212	-4.11059	0.000461469	0.0110091	-0.0546982
C2	CGP	M2129	CHICAS_RB1_TARGETS_CONFLUENT	Table 2S: confluent_shRb_up	-0.263801	-0.0131884	-4.10958	0.0004626	0.0110091	-0.0570074
C5	GO:BP	M42905	GOBP_REGULATION_OF_G0_TO_G1_TRANSITION	GO:0070316	-0.553031	-0.0522044	-4.10922	0.000463005	0.0110091	-0.0578339
C2	CGP	M17033	LINDSTEDT_DENDRITIC_CELL_MATURATION_A	Table 1	-0.355287	0.00696599	-4.10871	0.000463585	0.0110091	-0.0590142
C2	CP:WIKIPATHWAYS	M39788	WP_NEURAL_CREST_CELL_MIGRATION_IN_CANCER	WP4565	-0.418023	-0.0152607	-4.10839	0.000463947	0.0110091	-0.0597506
C2	CGP	M1550	SIMBULAN_PARP1_TARGETS_UP	Table 1, 2: Fold >= 2	-0.391357	0.052463	-4.10589	0.000466782	0.0110161	-0.0654982
C5	GO:BP	M10764	GOBP_RESPONSE_TO_CORTICOSTEROID	GO:0031960	-0.264237	-0.00314068	-4.10563	0.000467081	0.0110161	-0.0661013
C5	GO:BP	M43028	GOBP_POSITIVE_REGULATION_OF_SUPRAMOLECULAR_FIBER_ORGANIZATION	GO:1902905	-0.345857	-0.0244973	-4.10559	0.000467132	0.0110161	-0.0662046
C5	GO:BP	M15035	GOBP_NEUROTRANSMITTER_METABOLIC_PROCESS	GO:0042133	-0.429099	-0.0119259	-4.10505	0.000467747	0.0110161	-0.0674457
C2	CGP	M15545	VALK_AML_CLUSTER_15	Supplementary Table O1	-0.428529	-0.0239691	-4.10447	0.000468401	0.0110161	-0.0687631
C2	CGP	M14566	PEREZ_TP53_AND_TP63_TARGETS	Table 4S	-0.345841	-0.0191404	-4.10399	0.000468952	0.0110161	-0.0698735
C2	CGP	M4680	DAVICIONI_TARGETS_OF_PAX_FOXO1_FUSIONS_UP	Table 3S: Mean Fold-Difference > 0	-0.271244	-0.0181845	-4.10243	0.00047074	0.0110285	-0.0734613
C5	GO:BP	M42652	GOBP_PURINE_DEOXYRIBONUCLEOSIDE_MONOPHOSPHATE_CATABOLIC_PROCESS	GO:0009172	-0.744644	-0.0241938	-4.10135	0.000471989	0.0110285	-0.0759608
C2	CP:WIKIPATHWAYS	M39579	WP_PREIMPLANTATION_EMBRYO	WP3527	-0.404616	-0.0134392	-4.09981	0.000473763	0.0110285	-0.0795007
C5	GO:BP	M23080	GOBP_OXYGEN_HOMEOSTASIS	GO:0032364	-0.536555	-0.0611658	-4.09934	0.0004743	0.0110285	-0.0805688
C5	GO:BP	M43034	GOBP_REGULATION_OF_HOMOPHILIC_CELL_ADHESION	GO:1903385	-0.744549	0.0163995	-4.09885	0.00047487	0.0110285	-0.0817023
C5	GO:BP	M25316	GOBP_REGULATION_OF_METALLOPEPTIDASE_ACTIVITY	GO:1905048	-0.506068	-0.0707597	-4.09702	0.000477	0.0110285	-0.0859231
C2	CGP	M15821	AMIT_SERUM_RESPONSE_120_MCF10A	Table 1S: Part-5 serum peak 120 min	-0.347539	-0.0707375	-4.09695	0.000477075	0.0110285	-0.0860708
C5	GO:BP	M24118	GOBP_NEGATIVE_REGULATION_OF_RESPIRATORY_BURST_INVOLVED_IN_INFLAMMATORY_RESPONSE	GO:0060266	0.640682	-0.0739627	4.09648	0.000477626	0.0110285	-0.0871593
C5	GO:BP	M16014	GOBP_REGULATION_OF_GLIOGENESIS	GO:0014013	-0.316138	-0.0282079	-4.09519	0.000479134	0.0110285	-0.090134
C2	CGP	M1316	GROSS_HYPOXIA_VIA_ELK3_ONLY_DN	Table 5S: FC siNetH / FC siNetN < 0	-0.360061	-0.0494485	-4.09484	0.000479543	0.0110285	-0.0909382
C5	GO:BP	M25354	GOBP_POSITIVE_REGULATION_OF_VASCULAR_ASSOCIATED_SMOOTH_MUSCLE_CELL_APOPTOTIC_PROCESS	GO:1905461	-0.866559	-0.101618	-4.09472	0.000479678	0.0110285	-0.0912042
C5	GO:BP	M25215	GOBP_RESPONSE_TO_SODIUM_ARSENITE	GO:1903935	-0.611578	-0.0783652	-4.09444	0.000480014	0.0110285	-0.0918649
C5	GO:BP	M10968	GOBP_MAMMARY_GLAND_EPITHELIUM_DEVELOPMENT	GO:0061180	-0.327708	-0.0337757	-4.09442	0.000480033	0.0110285	-0.0919005
C2	CP:BIOCARTA	M89	BIOCARTA_CDK5_PATHWAY		-0.465912	-0.0589176	-4.09388	0.00048066	0.0110285	-0.0931334
C5	GO:BP	M23527	GOBP_WATER_SOLUBLE_VITAMIN_BIOSYNTHETIC_PROCESS	GO:0042364	-0.671666	-0.029494	-4.09274	0.000482001	0.0110285	-0.0957605
C5	GO:BP	M25254	GOBP_NEGATIVE_REGULATION_OF_TUBULIN_DEACETYLATION	GO:1904428	-0.515196	0.0434326	-4.09269	0.000482065	0.0110285	-0.095886
C5	GO:BP	M16559	GOBP_PRIMARY_ALCOHOL_METABOLIC_PROCESS	GO:0034308	-0.412435	-0.0117355	-4.0903	0.000484884	0.0110749	-0.101384
C5	GO:BP	M15697	GOBP_REGULATION_OF_CARDIAC_MUSCLE_CONTRACTION	GO:0055117	-0.339656	0.00508204	-4.08723	0.000488521	0.0111399	-0.108433
C5	GO:BP	M24593	GOBP_FIBROBLAST_ACTIVATION	GO:0072537	-0.537494	-0.0547669	-4.08631	0.000489626	0.0111469	-0.110564
C2	CP:PID	M273	PID_EPHA2_FWD_PATHWAY		-0.660436	-0.0499682	-4.08317	0.000493385	0.0112143	-0.117775
C2	CP:KEGG	M18306	KEGG_REGULATION_OF_ACTIN_CYTOSKELETON	hsa04810	-0.313678	-0.041122	-4.08236	0.000494362	0.0112183	-0.119641
C5	GO:BP	M12758	GOBP_REGULATION_OF_CELLULAR_RESPONSE_TO_HYPOXIA	GO:1900037	-0.587982	-0.0372088	-4.08101	0.000495992	0.0112237	-0.122746
C5	GO:BP	M16507	GOBP_PROTEIN_AUTOPROCESSING	GO:0016540	-0.463929	-0.0148178	-4.08053	0.000496576	0.0112237	-0.123856
C5	GO:BP	M15317	GOBP_RESPONSE_TO_TOXIC_SUBSTANCE	GO:0009636	-0.346023	-0.028141	-4.08018	0.000496999	0.0112237	-0.124659
C5	GO:BP	M43081	GOBP_NEGATIVE_REGULATION_OF_CHEMOKINE_C_X_C_MOTIF_LIGAND_2_PRODUCTION	GO:2000342	-0.759452	-0.0946809	-4.07896	0.000498476	0.0112389	-0.127456
C5	GO:BP	M22212	GOBP_REDUCTION_OF_FOOD_INTAKE_IN_RESPONSE_TO_DIETARY_EXCESS	GO:0002023	-0.54389	-0.0476341	-4.07527	0.000502983	0.0113224	-0.135945
C5	GO:BP	M13739	GOBP_MAMMARY_GLAND_DEVELOPMENT	GO:0030879	-0.322105	-0.0294527	-4.07132	0.00050786	0.0114045	-0.145045
C2	CGP	M18292	MISHRA_CARCINOMA_ASSOCIATED_FIBROBLAST_UP	p. 4335: Top 25 (of 53) up-regulated genes	-0.601352	-5.18457e-05	-4.07099	0.000508259	0.0114045	-0.145784
C5	GO:BP	M11046	GOBP_REGULATION_OF_SUPEROXIDE_ANION_GENERATION	GO:0032928	-0.486028	0.00960378	-4.06814	0.000511808	0.0114658	-0.152345
C5	GO:BP	M16307	GOBP_PHAGOCYTOSIS	GO:0006909	-0.284147	-0.00146852	-4.06722	0.000512959	0.0114733	-0.154465
C5	GO:BP	M15598	GOBP_REGULATION_OF_LIPID_CATABOLIC_PROCESS	GO:0050994	-0.406804	-0.0384986	-4.06634	0.000514063	0.0114796	-0.156491
C2	CGP	M1120	JOHANSSON_GLIOMAGENESIS_BY_PDGFB_UP	Table 1S	-0.355053	-0.0677516	-4.06564	0.00051494	0.0114809	-0.158098
C2	CGP	M12138	TONKS_TARGETS_OF_RUNX1_RUNX1T1_FUSION_ERYTHROCYTE_UP	Table 2S: list 4	-0.279081	-0.00875334	-4.06424	0.000516698	0.0114821	-0.161312
C2	CP:PID	M8	PID_ENDOTHELIN_PATHWAY		-0.417991	-0.0261102	-4.06287	0.000518426	0.0114821	-0.16446
C2	CGP	M4359	SWEET_KRAS_TARGETS_DN	unknown	-0.268962	-0.0392286	-4.06224	0.00051922	0.0114821	-0.165903
C5	GO:BP	M23509	GOBP_MEIOTIC_DNA_DOUBLE_STRAND_BREAK_FORMATION	GO:0042138	0.728886	0.0538871	4.06181	0.000519765	0.0114821	-0.166893
C2	CGP	M1504	RUAN_RESPONSE_TO_TROGLITAZONE_UP	Table 1: Fold-TGZ >= 1.1	-0.513833	-0.0294947	-4.06172	0.000519885	0.0114821	-0.167111
C5	GO:BP	M10706	GOBP_ESTABLISHMENT_OF_EPITHELIAL_CELL_POLARITY	GO:0090162	-0.411132	-0.0451446	-4.06112	0.000520644	0.0114821	-0.168485
C5	GO:BP	M10707	GOBP_TOLL_LIKE_RECEPTOR_9_SIGNALING_PATHWAY	GO:0034162	-0.476332	0.00588321	-4.06106	0.000520722	0.0114821	-0.168627
C2	CGP	M1720	LEIN_MIDBRAIN_MARKERS	Table 3S: MB	-0.286151	-0.00960307	-4.05982	0.000522295	0.0114987	-0.171471
C5	GO:BP	M12626	GOBP_NEGATIVE_REGULATION_OF_SYSTEMIC_ARTERIAL_BLOOD_PRESSURE	GO:0003085	-0.439699	-0.00556557	-4.05774	0.000524956	0.0115143	-0.176262
C5	GO:BP	M40575	GOBP_NEGATIVE_REGULATION_OF_LOW_DENSITY_LIPOPROTEIN_RECEPTOR_ACTIVITY	GO:1905598	-0.664344	0.000491294	-4.05749	0.000525275	0.0115143	-0.176835
C5	GO:BP	M13197	GOBP_REGULATION_OF_EXTRINSIC_APOPTOTIC_SIGNALING_PATHWAY_IN_ABSENCE_OF_LIGAND	GO:2001239	-0.421809	-0.0205132	-4.05702	0.000525881	0.0115143	-0.177921
C2	CGP	M1373	GOTZMANN_EPITHELIAL_TO_MESENCHYMAL_TRANSITION_UP	Fig 4, 5: red	-0.343248	-0.00765793	-4.0567	0.000526286	0.0115143	-0.178648
C5	GO:BP	M16172	GOBP_AMINO_ACID_IMPORT	GO:0043090	-0.438151	-0.0296908	-4.05272	0.000531419	0.0115937	-0.187798
C5	GO:BP	M25468	GOBP_POSITIVE_REGULATION_OF_HEPATOCYTE_PROLIFERATION	GO:2000347	-0.530848	0.0132329	-4.0526	0.000531572	0.0115937	-0.188069
C2	CGP	M1273	SHETH_LIVER_CANCER_VS_TXNIP_LOSS_PAM1	Table 1S	-0.297357	-0.0423711	-4.05176	0.000532662	0.0115995	-0.19
C2	CGP	M1437	WANG_IMMORTALIZED_BY_HOXA9_AND_MEIS1_DN	Table 2	-0.475889	0.0268287	-4.05096	0.000533706	0.0116042	-0.191846
C5	GO:BP	M14229	GOBP_REGULATION_OF_CELLULAR_RESPONSE_TO_VASCULAR_ENDOTHELIAL_GROWTH_FACTOR_STIMULUS	GO:1902547	-0.345084	-0.00990104	-4.04922	0.000535972	0.0116354	-0.19584
C5	GO:BP	M24075	GOBP_PARATHYROID_GLAND_DEVELOPMENT	GO:0060017	-0.804758	-0.0222048	-4.04716	0.000538674	0.011676	-0.200581
C2	CP:BIOCARTA	M7552	BIOCARTA_CARDIACEGF_PATHWAY		-0.520574	-0.0527941	-4.04592	0.000540304	0.0116853	-0.203429
C5	GO:BP	M14888	GOBP_REGULATION_OF_POLYSACCHARIDE_METABOLIC_PROCESS	GO:0032881	-0.420661	-0.0455219	-4.04519	0.000541264	0.0116853	-0.205102
C2	CGP	M3432	LEE_LIVER_CANCER_MYC_TGFA_UP	GSE1897: top 100 up-regulated in Myc/Tgfa; convertied to human orthologs	-0.484703	-0.0182789	-4.04493	0.000541605	0.0116853	-0.205697
C2	CGP	M828	MASSARWEH_TAMOXIFEN_RESISTANCE_DN	Table 1S: lower in TamR tumor	-0.271147	-0.027263	-4.04208	0.00054539	0.0117489	-0.212261
C2	CGP	M624	HOLLERN_EMT_BREAST_TUMOR_DN	File S1: Downregulated_In_EMT	-0.46173	-0.0596567	-4.04118	0.000546577	0.0117564	-0.21431
C2	CP:WIKIPATHWAYS	M39454	WP_NRF2_PATHWAY	WP2884	-0.348373	-0.0333115	-4.03448	0.000555576	0.0119153	-0.229703
C2	CP:REACTOME	M27607	REACTOME_TRNA_PROCESSING_IN_THE_MITOCHONDRION	R-HSA-6785470	0.806163	-0.0311911	4.03384	0.000556446	0.0119153	-0.231179
C2	CGP	M14344	DASU_IL6_SIGNALING_UP	Table 4: Fold change > 1.2	-0.502128	-0.0351361	-4.03379	0.000556511	0.0119153	-0.231289
C2	CGP	M1714	LEIN_OLIGODENDROCYTE_MARKERS	Table 1S: Oligodendrocyte-enriched	-0.327518	-0.0233839	-4.03027	0.000561313	0.0119669	-0.239386
C2	CP:BIOCARTA	M18159	BIOCARTA_RB_PATHWAY		-0.525129	-0.074633	-4.02942	0.000562476	0.0119669	-0.241337
C5	GO:BP	M24089	GOBP_NEUROFILAMENT_CYTOSKELETON_ORGANIZATION	GO:0060052	-0.750959	0.000318573	-4.0294	0.000562501	0.0119669	-0.241379
C5	GO:BP	M11956	GOBP_REGULATION_OF_ACTIN_FILAMENT_BASED_PROCESS	GO:0032970	-0.284781	-0.0307071	-4.02831	0.000564004	0.0119669	-0.243893
C5	GO:BP	M11043	GOBP_POSITIVE_REGULATION_OF_GLIAL_CELL_DIFFERENTIATION	GO:0045687	-0.425658	-0.0238294	-4.02821	0.000564131	0.0119669	-0.244106
C5	GO:BP	M24836	GOBP_RECEPTOR_DIFFUSION_TRAPPING	GO:0098953	-0.617894	0.0370393	-4.02694	0.000565886	0.0119669	-0.247034
C2	CGP	M19612	LEE_LIVER_CANCER_ACOX1_UP	GSE1897: top 100 up-regulated in Acox1; converted to human orthologs	-0.489836	-0.0130603	-4.02672	0.000566194	0.0119669	-0.247546
C5	GO:BP	M15578	GOBP_POSITIVE_REGULATION_OF_ENDOTHELIAL_CELL_APOPTOTIC_PROCESS	GO:2000353	-0.504256	-0.027434	-4.0259	0.000567326	0.0119669	-0.24943
C5	GO:BP	M11220	GOBP_THYMUS_DEVELOPMENT	GO:0048538	-0.504618	-0.0332963	-4.02566	0.000567657	0.0119669	-0.249978
C2	CGP	M2449	PLASARI_NFIC_TARGETS_BASAL_DN	Table 4S: KO vs WT basal condition: Fold Change < 0	-0.487269	0.00626515	-4.02559	0.000567747	0.0119669	-0.250129
C2	CGP	M12176	CAIRO_HEPATOBLASTOMA_CLASSES_DN	Table 7S: Fold change rC2/rC1 <= 0.8	-0.262137	-0.021926	-4.02519	0.000568309	0.0119669	-0.25106
C2	CP:REACTOME	M26964	REACTOME_INOSITOL_PHOSPHATE_METABOLISM	R-HSA-1483249	-0.380916	-0.0024402	-4.02441	0.000569387	0.0119716	-0.252847
C5	GO:BP	M22361	GOBP_REGULATION_OF_GLYCOGEN_CATABOLIC_PROCESS	GO:0005981	-0.556503	-0.0898291	-4.02247	0.000572087	0.0120104	-0.257305
C5	GO:BP	M22456	GOBP_GANGLIOSIDE_CATABOLIC_PROCESS	GO:0006689	-0.516329	-0.0525308	-4.02105	0.000574061	0.0120218	-0.260552
C5	GO:BP	M23956	GOBP_POSITIVE_REGULATION_OF_NK_T_CELL_ACTIVATION	GO:0051135	0.618936	-0.0155942	4.02085	0.000574343	0.0120218	-0.261014
C5	GO:BP	M24145	GOBP_REGULATION_OF_ATRIAL_CARDIAC_MUSCLE_CELL_MEMBRANE_REPOLARIZATION	GO:0060372	-0.629089	-0.00422219	-4.0186	0.000577499	0.0120698	-0.266178
C5	GO:BP	M5634	GOBP_RESPONSE_TO_WOUNDING	GO:0009611	-0.288829	-0.0237986	-4.01679	0.000580055	0.0120906	-0.270341
C2	CGP	M7284	SEITZ_NEOPLASTIC_TRANSFORMATION_BY_8P_DELETION_UP	Table 1S: Log Ratio CT60/4 vs. MDA-MB-231 > 0	-0.299848	-0.00685021	-4.01668	0.000580217	0.0120906	-0.270603
C5	GO:BP	M12749	GOBP_POSITIVE_REGULATION_OF_ION_TRANSPORT	GO:0043270	-0.287261	-0.00672206	-4.01474	0.000582969	0.012112	-0.275062
C5	GO:BP	M12569	GOBP_CELL_DIFFERENTIATION_INVOLVED_IN_KIDNEY_DEVELOPMENT	GO:0061005	-0.36778	0.0172985	-4.01474	0.00058297	0.012112	-0.275065
C2	CP:BIOCARTA	M2699	BIOCARTA_SODD_PATHWAY		-0.550814	-0.0754918	-4.01368	0.000584476	0.0121253	-0.277496
C5	GO:BP	M2973	GOBP_TUBE_DEVELOPMENT	GO:0035295	-0.25838	-0.0161041	-4.0124	0.000586292	0.0121381	-0.280419
C2	CP:PID	M272	PID_CD8_TCR_DOWNSTREAM_PATHWAY		-0.450192	-0.0273218	-4.01154	0.000587529	0.0121381	-0.282405
C2	CGP	M2313	DELPUECH_FOXO3_TARGETS_UP	Table 1: DLD23 24 hours; red	-0.365604	-0.0296727	-4.01143	0.000587689	0.0121381	-0.282662
C5	GO:BP	M12815	GOBP_NEGATIVE_REGULATION_OF_GLIAL_CELL_PROLIFERATION	GO:0060253	-0.467321	-0.0568723	-4.01039	0.000589178	0.0121509	-0.285045
C2	CP:WIKIPATHWAYS	M39722	WP_IL3_SIGNALING_PATHWAY	WP286	-0.490114	-0.0379091	-4.00711	0.000593904	0.0122304	-0.292574
C5	GO:BP	M23554	GOBP_RETINAL_CONE_CELL_DIFFERENTIATION	GO:0042670	0.787702	0.0828143	4.00401	0.000598402	0.012305	-0.299683
C2	CGP	M1448	NEMETH_INFLAMMATORY_RESPONSE_LPS_UP	Table 1: LPS/Control	-0.353543	-0.0466982	-4.00263	0.000600417	0.0123283	-0.30285
C2	CGP	M2346	TORCHIA_TARGETS_OF_EWSR1_FLI1_FUSION_TOP20_UP	Table 5: Ratio > 0	-0.499763	0.00943108	-4.00154	0.000602022	0.0123432	-0.305365
C5	GO:BP	M24400	GOBP_CELL_CELL_ADHESION_INVOLVED_IN_GASTRULATION	GO:0070586	-0.596027	-0.0509708	-4.00023	0.000603945	0.0123646	-0.308371
C2	CP:PID	M22	PID_GMCSF_PATHWAY		-0.578295	-0.0582369	-3.99931	0.000605301	0.0123743	-0.310484
C2	CGP	M6541	WU_HBX_TARGETS_3_UP	Table 1: Up-regulated	-0.516274	-0.045499	-3.99786	0.000607445	0.0124	-0.313815
C2	CP:WIKIPATHWAYS	M42568	WP_NRP1TRIGGERED_SIGNALING_PATHWAYS_IN_PANCREATIC_CANCER	WP5144	-0.387009	-0.0386108	-3.99508	0.000611562	0.0124659	-0.320179
C2	CGP	M2215	WIERENGA_STAT5A_TARGETS_GROUP1	Table 3S	-0.318098	-0.0235318	-3.99378	0.000613508	0.0124743	-0.323171
C2	CGP	M4042	NIKOLSKY_BREAST_CANCER_10Q22_AMPLICON	Suppl. Excel File 1S: 10q22	-0.633186	-0.0658052	-3.99362	0.000613753	0.0124743	-0.323547
C5	GO:BP	M24828	GOBP_MEMBRANE_REPOLARIZATION_DURING_VENTRICULAR_CARDIAC_MUSCLE_CELL_ACTION_POTENTIAL	GO:0098915	-0.777085	0.0340645	-3.99217	0.000615924	0.0125003	-0.326874
C2	CP:WIKIPATHWAYS	M39732	WP_PANCREATIC_ADENOCARCINOMA_PATHWAY	WP4263	-0.332772	-0.0527599	-3.99112	0.000617492	0.012514	-0.329269
C5	GO:BP	M29327	GOBP_REGULATION_OF_LYMPHANGIOGENESIS	GO:1901490	-0.783344	-0.0378307	-3.98997	0.000619231	0.0125312	-0.331918
C2	CGP	M1099	GRAESSMANN_RESPONSE_TO_MC_AND_SERUM_DEPRIVATION_UP	Online supplement ME-ACells0PercFCSAndMC.xls	-0.270528	-0.00987688	-3.9848	0.000627075	0.012637	-0.343777
C2	CGP	M18843	JI_METASTASIS_REPRESSED_BY_STK11	Fig 8S	-0.368435	-0.0590525	-3.98458	0.000627417	0.012637	-0.34429
C5	GO:BP	M12932	GOBP_TISSUE_MIGRATION	GO:0090130	-0.305317	-0.0257275	-3.98455	0.000627453	0.012637	-0.344345
C2	CGP	M17517	WU_HBX_TARGETS_2_DN	Fig. 3B+C	-0.605495	-0.0280928	-3.98415	0.000628067	0.012637	-0.345265
C5	GO:BP	M15441	GOBP_POSITIVE_REGULATION_OF_NUCLEAR_DIVISION	GO:0051785	-0.322451	-0.0318756	-3.98139	0.000632309	0.0126999	-0.351607
C2	CP:KEGG	M16376	KEGG_ARRHYTHMOGENIC_RIGHT_VENTRICULAR_CARDIOMYOPATHY_ARVC	hsa05412	-0.420583	-0.00239083	-3.98035	0.000633908	0.0126999	-0.353985
C2	CP:WIKIPATHWAYS	M39462	WP_ARRHYTHMOGENIC_RIGHT_VENTRICULAR_CARDIOMYOPATHY	WP2118	-0.420583	-0.00239083	-3.98035	0.000633908	0.0126999	-0.353985
C5	GO:BP	M16946	GOBP_POSITIVE_REGULATION_OF_GLUCOSE_METABOLIC_PROCESS	GO:0010907	-0.362665	-0.0264515	-3.97932	0.000635496	0.0127123	-0.356342
C5	GO:BP	M12094	GOBP_POSITIVE_REGULATION_OF_RELEASE_OF_SEQUESTERED_CALCIUM_ION_INTO_CYTOSOL	GO:0051281	-0.40867	0.00375436	-3.97861	0.000636594	0.0127123	-0.357968
C5	GO:BP	M22808	GOBP_DITERPENOID_BIOSYNTHETIC_PROCESS	GO:0016102	-0.582919	0.0294186	-3.97805	0.000637474	0.0127123	-0.35927
C5	GO:BP	M42739	GOBP_NEUROTROPHIN_PRODUCTION	GO:0032898	-0.719535	-0.045456	-3.97761	0.000638152	0.0127123	-0.360271
C5	GO:BP	M15138	GOBP_POSITIVE_REGULATION_OF_MESENCHYMAL_CELL_PROLIFERATION	GO:0002053	-0.41707	-0.00427451	-3.97594	0.000640755	0.0127356	-0.364105
C2	CP:REACTOME	M27051	REACTOME_SYNTHESIS_OF_PYROPHOSPHATES_IN_THE_CYTOSOL	R-HSA-1855167	-0.485117	-0.0192729	-3.97569	0.000641138	0.0127356	-0.364668
C5	GO:BP	M15965	GOBP_RESPONSE_TO_GONADOTROPIN	GO:0034698	-0.462808	0.00577694	-3.97472	0.000642662	0.0127392	-0.366905
C2	CGP	M500	VANTVEER_BREAST_CANCER_METASTASIS_UP	Table 2S: correlation >= 0.3	-0.341195	-0.0262536	-3.97382	0.000644069	0.0127392	-0.368964
C5	GO:BP	M25184	GOBP_REGULATION_OF_PROTEIN_TYROSINE_PHOSPHATASE_ACTIVITY	GO:1903613	-0.602715	0.0131058	-3.97302	0.000645331	0.0127392	-0.370807
C5	GO:BP	M22454	GOBP_SPHINGOMYELIN_CATABOLIC_PROCESS	GO:0006685	-0.4966	-0.0519542	-3.97299	0.000645374	0.0127392	-0.37087
C2	CGP	M4151	HINATA_NFKB_TARGETS_FIBROBLAST_UP	Table 1: black and red colors	-0.311377	-0.0155042	-3.97268	0.000645863	0.0127392	-0.371584
C5	GO:BP	M12766	GOBP_ANTERIOR_POSTERIOR_PATTERN_SPECIFICATION	GO:0009952	-0.275588	-0.00704011	-3.97107	0.000648392	0.0127666	-0.375264
C2	CP:BIOCARTA	M13883	BIOCARTA_MPR_PATHWAY		-0.439129	-0.0440962	-3.96945	0.000650955	0.0127666	-0.37898
C2	CP:PID	M33	PID_GLYPICAN_1PATHWAY		-0.408057	-0.0239842	-3.96876	0.00065205	0.0127666	-0.380562
C2	CGP	M1820	MATZUK_CENTRAL_FOR_FEMALE_FERTILITY	Fig. 4: Central	-0.486437	-0.0335882	-3.96849	0.000652482	0.0127666	-0.381186
C2	CGP	M14447	MASSARWEH_RESPONSE_TO_ESTRADIOL	Table 2S	-0.312987	-0.024533	-3.96847	0.000652521	0.0127666	-0.381242
C5	GO:BP	M10827	GOBP_POSITIVE_REGULATION_OF_REACTIVE_OXYGEN_SPECIES_BIOSYNTHETIC_PROCESS	GO:1903428	-0.395751	-0.0111322	-3.9678	0.000653577	0.0127666	-0.382766
C2	CP	M1315	SIG_PIP3_SIGNALING_IN_B_LYMPHOCYTES		-0.45182	0.0213674	-3.96777	0.000653625	0.0127666	-0.382834
C5	GO:BP	M22681	GOBP_BRADYKININ_CATABOLIC_PROCESS	GO:0010815	-0.657555	-0.0525819	-3.96616	0.00065619	0.0127989	-0.386523
C2	CP:BIOCARTA	M7298	BIOCARTA_ASBCELL_PATHWAY		-0.752312	0.0234207	-3.96381	0.000659963	0.0128546	-0.391923
C5	GO:BP	M11003	GOBP_POLYOL_METABOLIC_PROCESS	GO:0019751	-0.304256	-0.0125788	-3.95918	0.000667448	0.0129681	-0.402543
C2	CP:BIOCARTA	M8179	BIOCARTA_RAB_PATHWAY		-0.604664	-0.0417005	-3.95899	0.000667757	0.0129681	-0.402979
C5	GO:BP	M24045	GOBP_POSITIVE_REGULATION_OF_CARDIOBLAST_DIFFERENTIATION	GO:0051891	0.681805	-0.00312795	3.95795	0.000669442	0.0129681	-0.405353
C2	CGP	M18513	ZHAN_MULTIPLE_MYELOMA_CD2_UP	Table 2S: Subgroup = CD-2	-0.393351	0.00381086	-3.95781	0.000669671	0.0129681	-0.405675
C2	CGP	M8043	ROSS_AML_WITH_AML1_ETO_FUSION	Table S7	-0.32159	-0.0187192	-3.95735	0.000670415	0.0129681	-0.40672
C2	CGP	M2397	SERVITJA_LIVER_HNF1A_TARGETS_UP	Table 4S	-0.383564	-0.0119722	-3.95515	0.000674015	0.013002	-0.411763
C2	CGP	M10487	HOFFMANN_SMALL_PRE_BII_TO_IMMATURE_B_LYMPHOCYTE_DN	Table 2S: CHGF_SMA_IMM<=4	-0.418373	-0.0485544	-3.95509	0.000674112	0.013002	-0.411899
C2	CP:REACTOME	M841	REACTOME_ADP_SIGNALLING_THROUGH_P2Y_PURINOCEPTOR_12	R-HSA-392170	-0.501799	-0.00737378	-3.95429	0.000675437	0.013002	-0.413747
C5	GO:BP	M22164	GOBP_MITOCHONDRIAL_RNA_3_END_PROCESSING	GO:0000965	0.843236	-0.053629	3.95402	0.000675872	0.013002	-0.414354
C5	GO:BP	M23205	GOBP_GAS_HOMEOSTASIS	GO:0033483	-0.478472	0.0086144	-3.95332	0.000677038	0.0130065	-0.415977
C5	GO:BP	M24825	GOBP_REGULATION_OF_CARDIAC_MUSCLE_CELL_ACTION_POTENTIAL_INVOLVED_IN_REGULATION_OF_CONTRACTION	GO:0098909	-0.608735	-0.0256278	-3.9526	0.00067821	0.0130112	-0.417605
C2	CP:WIKIPATHWAYS	M39623	WP_ENDOMETRIAL_CANCER	WP4155	-0.367162	-0.0436913	-3.95153	0.000679994	0.0130141	-0.420078
C5	GO:BP	M15152	GOBP_CELLULAR_RESPONSE_TO_OXYGEN_RADICAL	GO:0071450	-0.525842	-0.0264032	-3.95114	0.000680625	0.0130141	-0.420952
C2	CGP	M1941	MEISSNER_BRAIN_HCP_WITH_H3K4ME3_AND_H3K27ME3	Table 2S: WHOLE_BRAIN: HCP, K4ME3_K27ME3	-0.353689	-0.00245086	-3.95083	0.000681142	0.0130141	-0.421667
C2	CP:BIOCARTA	M19613	BIOCARTA_IGF1R_PATHWAY		-0.635867	-0.0597716	-3.9474	0.000686861	0.0131055	-0.42954
C5	GO:BP	M13732	GOBP_CELLULAR_RESPONSE_TO_ETHANOL	GO:0071361	-0.672446	0.0269011	-3.9456	0.000689877	0.0131452	-0.433665
C2	CGP	M4995	LINDGREN_BLADDER_CANCER_CLUSTER_2B	Table 2SE	-0.308365	0.000102896	-3.94398	0.000692598	0.013148	-0.437371
C5	GO:BP	M10186	GOBP_NEGATIVE_REGULATION_OF_ERK1_AND_ERK2_CASCADE	GO:0070373	-0.286293	-0.0154084	-3.94393	0.000692685	0.013148	-0.43749
C5	GO:BP	M16952	GOBP_POSITIVE_REGULATION_OF_OSSIFICATION	GO:0045778	-0.375093	-0.00679079	-3.94381	0.000692881	0.013148	-0.437756
C5	GO:BP	M23282	GOBP_NUCLEAR_TRANSCRIBED_MRNA_CATABOLIC_PROCESS_EXONUCLEOLYTIC_3_5	GO:0034427	0.50216	-0.0518315	3.94328	0.000693775	0.013148	-0.43897
C2	CGP	M34008	BLANCO_MELO_RESPIRATORY_SYNCYTIAL_VIRUS_INFECTION_A594_CELLS_UP	Table S1. Differential Gene Expression Analysis of Respiratory Virus Infections in Cell Lines, Related to Figure 1. log2(FC)>2, padj<0.05	-0.325114	0.00353178	-3.94007	0.000699227	0.013209	-0.446339
C5	GO:BP	M29373	GOBP_POSITIVE_REGULATION_OF_NMDA_GLUTAMATE_RECEPTOR_ACTIVITY	GO:1904783	-0.774143	0.0104119	-3.93924	0.000700641	0.013209	-0.448242
C2	CGP	M2585	SMIRNOV_RESPONSE_TO_IR_2HR_UP	Table 1S: Current Study 2hr avg log2 fold change >= 0.58	-0.337167	-0.0477002	-3.93896	0.000701114	0.013209	-0.448876
C5	GO:BP	M10421	GOBP_GLAND_MORPHOGENESIS	GO:0022612	-0.333792	0.00158407	-3.93846	0.000701965	0.013209	-0.450018
C5	GO:BP	M40502	GOBP_METANEPHRIC_TUBULE_DEVELOPMENT	GO:0072170	-0.372849	-0.0266963	-3.93826	0.000702308	0.013209	-0.450479
C5	GO:BP	M22952	GOBP_REGULATION_OF_DNA_DEPENDENT_DNA_REPLICATION_INITIATION	GO:0030174	-0.541685	-0.0437014	-3.93806	0.000702645	0.013209	-0.450931
C2	CP:BIOCARTA	M7860	BIOCARTA_NGF_PATHWAY		-0.460375	-0.0532234	-3.93668	0.000705008	0.0132356	-0.45409
C2	CP:REACTOME	M773	REACTOME_GPVI_MEDIATED_ACTIVATION_CASCADE	R-HSA-114604	-0.370869	-0.00527643	-3.93489	0.000708095	0.0132758	-0.458204
C5	GO:BP	M10326	GOBP_NEURON_RECOGNITION	GO:0008038	-0.376383	-0.0164861	-3.93336	0.000710723	0.0132899	-0.461692
C2	CGP	M1492	BRUNO_HEMATOPOIESIS	Table 2	-0.440828	-0.02143	-3.93336	0.000710739	0.0132899	-0.461712
C2	CP:PID	M247	PID_INSULIN_GLUCOSE_PATHWAY		-0.602016	-0.0555314	-3.93236	0.000712456	0.0133042	-0.463984
C2	CGP	M6384	LANDIS_ERBB2_BREAST_TUMORS_65_UP	Table 1: Increased in tumors	-0.440902	-0.0773926	-3.93137	0.000714173	0.0133186	-0.46625
C2	CP:WIKIPATHWAYS	M39683	WP_MIRNA_REGULATION_OF_PROSTATE_CANCER_SIGNALING_PATHWAYS	WP3981	-0.474298	-0.0152281	-3.92995	0.000716659	0.0133419	-0.469521
C2	CGP	M1218	BORLAK_LIVER_CANCER_EGF_UP	Table 2a	-0.450266	-0.0292922	-3.92856	0.000719081	0.0133419	-0.472696
C2	CP:KEGG	M9726	KEGG_PANCREATIC_CANCER	hsa05212	-0.405643	-0.0375104	-3.92812	0.00071985	0.0133419	-0.473703
C5	GO:BP	M12767	GOBP_POSITIVE_REGULATION_OF_CELL_DIVISION	GO:0051781	-0.350292	-0.0139799	-3.92799	0.000720073	0.0133419	-0.473994
C5	GO:BP	M40521	GOBP_POSTSYNAPTIC_ACTIN_CYTOSKELETON_ORGANIZATION	GO:0098974	-0.660132	-0.0379077	-3.92793	0.000720181	0.0133419	-0.474136
C5	GO:BP	M13441	GOBP_SIGNAL_TRANSDUCTION_IN_ABSENCE_OF_LIGAND	GO:0038034	-0.403108	-0.0207175	-3.92582	0.000723882	0.0133928	-0.478961
C2	CP:WIKIPATHWAYS	M42531	WP_PROSTAGLANDIN_AND_LEUKOTRIENE_METABOLISM_IN_SENESCENCE	WP5122	-0.394253	-0.0115668	-3.92301	0.000728855	0.0134563	-0.485404
C2	CGP	M1461	PETROVA_ENDOTHELIUM_LYMPHATIC_VS_BLOOD_UP	Table 3S: LYMPHATIC EC	-0.353136	-0.0325725	-3.92252	0.000729732	0.0134563	-0.486536
C5	GO:BP	M12259	GOBP_BLOOD_VESSEL_ENDOTHELIAL_CELL_MIGRATION	GO:0043534	-0.297413	-0.0321003	-3.92226	0.000730193	0.0134563	-0.487131
C2	CGP	M1211	YORDY_RECIPROCAL_REGULATION_BY_ETS1_AND_SP100_UP	Table 2S: [GFP+VEGF vs. SP100/GFP+VEGF] < 0	-0.439541	-0.0347859	-3.92072	0.000732928	0.0134569	-0.49065
C2	CGP	M3268	CHIANG_LIVER_CANCER_SUBCLASS_PROLIFERATION_UP	Table 7S: Overexpressed in Proliferation class	-0.344249	-0.0587306	-3.92041	0.000733482	0.0134569	-0.491361
C2	CGP	M12090	TONKS_TARGETS_OF_RUNX1_RUNX1T1_FUSION_ERYTHROCYTE_DN	Table 2S: list 4	-0.423547	0.0252348	-3.92033	0.000733619	0.0134569	-0.491537
C5	GO:BP	M10207	GOBP_MEMBRANE_DEPOLARIZATION	GO:0051899	-0.351134	-0.0149528	-3.92008	0.000734065	0.0134569	-0.492108
C5	GO:BP	M16624	GOBP_REGULATION_OF_CATION_TRANSMEMBRANE_TRANSPORT	GO:1904062	-0.269071	-0.0126794	-3.91863	0.00073666	0.0134793	-0.495429
C2	CGP	M7602	ZHAN_MULTIPLE_MYELOMA_CD1_VS_CD2_DN	Table 6S: SAM Score < 0	-0.383475	-0.0118334	-3.91832	0.000737212	0.0134793	-0.496134
C5	GO:BP	M11839	GOBP_AMEBOIDAL_TYPE_CELL_MIGRATION	GO:0001667	-0.280019	-0.0248739	-3.91505	0.000743099	0.013547	-0.50362
C2	CGP	M2151	DUTERTRE_ESTRADIOL_RESPONSE_6HR_UP	Table 2S	-0.258513	-0.0557787	-3.91488	0.000743419	0.013547	-0.504026
C5	GO:BP	M22309	GOBP_RENAL_SODIUM_ION_TRANSPORT	GO:0003096	-0.619297	-0.0251282	-3.91466	0.000743807	0.013547	-0.504517
C2	CP:PID	M120	PID_ARF6_DOWNSTREAM_PATHWAY		-0.51732	-0.0712155	-3.91326	0.000746346	0.0135527	-0.507724
C2	CP:PID	M135	PID_IL5_PATHWAY		-0.583256	-0.0192352	-3.91314	0.000746564	0.0135527	-0.507998
C2	CP:REACTOME	M27095	REACTOME_AKT_PHOSPHORYLATES_TARGETS_IN_THE_NUCLEUS	R-HSA-198693	-0.546685	-0.0651345	-3.91289	0.000747022	0.0135527	-0.508576
C2	CGP	M15425	VANTVEER_BREAST_CANCER_ESR1_DN	Table 3S: top 550 with |correlation| > 0.3 & correlation < -0.3	-0.269634	-0.0438458	-3.91161	0.00074935	0.0135774	-0.511505
C5	GO:BP	M12187	GOBP_DIGESTIVE_SYSTEM_DEVELOPMENT	GO:0055123	-0.311826	0.00198939	-3.90939	0.000753403	0.0136308	-0.516581
C5	GO:BP	M15768	GOBP_OLIGODENDROCYTE_DIFFERENTIATION	GO:0048709	-0.350937	-0.0161895	-3.90893	0.000754244	0.0136308	-0.51763
C2	CGP	M10153	CLAUS_PGR_POSITIVE_MENINGIOMA_UP	Table 1: Up-regulated	-0.774339	-0.0295502	-3.90806	0.000755855	0.0136358	-0.519639
C5	GO:BP	M11306	GOBP_MAMMARY_GLAND_EPITHELIAL_CELL_DIFFERENTIATION	GO:0060644	-0.469361	-0.00248717	-3.90763	0.000756629	0.0136358	-0.520601
C5	GO:BP	M11938	GOBP_RESPONSE_TO_METAL_ION	GO:0010038	-0.255365	-0.0195675	-3.9072	0.000757436	0.0136358	-0.521605
C5	GO:BP	M25260	GOBP_PROTEIN_LOCALIZATION_TO_CILIARY_TRANSITION_ZONE	GO:1904491	0.829144	-0.0456414	3.90452	0.00076239	0.0137074	-0.527739
C5	GO:BP	M23248	GOBP_TOLL_LIKE_RECEPTOR_7_SIGNALING_PATHWAY	GO:0034154	-0.570981	0.0443066	-3.90046	0.000769945	0.0138062	-0.537017
C2	CGP	M1299	GROSS_ELK3_TARGETS_DN	Table 1S: Fold Change < 0	-0.359265	-0.0539199	-3.90023	0.000770368	0.0138062	-0.537535
C5	GO:BP	M14021	GOBP_COLUMNAR_CUBOIDAL_EPITHELIAL_CELL_DEVELOPMENT	GO:0002066	-0.311235	-0.024874	-3.89998	0.00077084	0.0138062	-0.538111
C5	GO:BP	M14489	GOBP_REGULATION_OF_MYOTUBE_DIFFERENTIATION	GO:0010830	-0.325661	0.00477865	-3.89529	0.00077968	0.0139467	-0.54884
C5	GO:BP	M22409	GOBP_MITOCHONDRIAL_TRANSCRIPTION	GO:0006390	0.542616	-0.0438602	3.89455	0.000781082	0.013954	-0.55053
C5	GO:BP	M42640	GOBP_ANION_TRANSPORT	GO:0006820	-0.248934	-0.00763477	-3.8938	0.000782524	0.013962	-0.552266
C2	CP:REACTOME	M27174	REACTOME_THE_CANONICAL_RETINOID_CYCLE_IN_RODS_TWILIGHT_VISION	R-HSA-2453902	-0.494553	0.0429123	-3.89283	0.000784356	0.0139769	-0.554466
C2	CGP	M1511	GUENTHER_GROWTH_SPHERICAL_VS_ADHERENT_DN	Table 2S, 3S: down in cluster-1, up in cluster-2	-0.391601	-0.0372082	-3.891	0.000787869	0.0140217	-0.558671
C2	CGP	M14098	BROWNE_HCMV_INFECTION_24HR_DN	Table 1S: 24hpi <= -3 & Diff Call [24 hpi] = D, MD	-0.316792	-0.0147066	-3.88949	0.000790752	0.0140551	-0.562107
C2	CP:BIOCARTA	M287	BIOCARTA_ERK_PATHWAY		-0.375593	-0.0547564	-3.88683	0.000795895	0.0141286	-0.568205
C2	CP:REACTOME	M27432	REACTOME_SIGNALING_BY_LRP5_MUTANTS	R-HSA-5339717	-0.955149	-0.0228372	-3.88526	0.000798927	0.0141645	-0.571783
C2	CP:WIKIPATHWAYS	M39874	WP_ACTIVATION_OF_NLRP3_INFLAMMASOME_BY_SARSCOV2	WP4876	-0.694018	0.0120594	-3.88437	0.000800667	0.0141775	-0.573829
C5	GO:BP	M24006	GOBP_FLAVONE_METABOLIC_PROCESS	GO:0051552	-0.864493	0.0933357	-3.88383	0.000801705	0.0141779	-0.575048
C2	CGP	M2245	BRUINS_UVC_RESPONSE_VIA_TP53_GROUP_C	Table 1S: category WTG vs SAG = CatC	-0.271265	-0.0147205	-3.88322	0.000802894	0.0141811	-0.576442
C5	GO:BP	M10083	GOBP_MORPHOGENESIS_OF_AN_EPITHELIUM	GO:0002009	-0.266623	-0.0173575	-3.88231	0.000804686	0.0141949	-0.578539
C5	GO:BP	M14580	GOBP_REGULATION_OF_MYOBLAST_FUSION	GO:1901739	-0.43111	-0.0103199	-3.88083	0.000807578	0.014228	-0.581914
C5	GO:BP	M40573	GOBP_POSITIVE_REGULATION_OF_EPITHELIAL_TUBE_FORMATION	GO:1905278	-0.570706	0.0467663	-3.87851	0.000812153	0.0142906	-0.587227
C5	GO:BP	M40370	GOBP_CATECHOL_CONTAINING_COMPOUND_METABOLIC_PROCESS	GO:0009712	-0.333656	0.00186455	-3.87729	0.000814565	0.0143057	-0.590017
C5	GO:BP	M13541	GOBP_REGULATION_OF_CALCIUM_ION_TRANSPORT_INTO_CYTOSOL	GO:0010522	-0.358191	9.8012e-05	-3.87704	0.000815052	0.0143057	-0.59058
C2	CP:BIOCARTA	M14339	BIOCARTA_ARENRF2_PATHWAY		-0.455506	-0.0735216	-3.87649	0.000816135	0.0143069	-0.591829
C5	GO:BP	M24475	GOBP_CELLULAR_HYPEROSMOTIC_RESPONSE	GO:0071474	-0.468494	-0.075357	-3.87485	0.000819396	0.0143244	-0.595579
C5	GO:BP	M24025	GOBP_MEMBRANE_RAFT_LOCALIZATION	GO:0051665	0.655788	0.0150426	3.87484	0.000819427	0.0143244	-0.595615
C2	CGP	M4976	DIRMEIER_LMP1_RESPONSE_LATE_UP	Table 1S: cluster 3	-0.411983	-0.0463124	-3.87431	0.000820486	0.0143244	-0.59683
C5	GO:BP	M10957	GOBP_SPHINGOMYELIN_METABOLIC_PROCESS	GO:0006684	-0.504157	-0.0444009	-3.87394	0.000821224	0.0143244	-0.597675
C2	CP:REACTOME	M1825	REACTOME_ACETYLCHOLINE_REGULATES_INSULIN_SECRETION	R-HSA-399997	-0.58224	0.0018675	-3.87338	0.000822341	0.0143261	-0.598954
C5	GO:BP	M15642	GOBP_REGULATION_OF_RESPONSE_TO_OXIDATIVE_STRESS	GO:1902882	-0.38897	-0.0459721	-3.87287	0.000823364	0.0143261	-0.600123
C2	CP:BIOCARTA	M8719	BIOCARTA_MCALPAIN_PATHWAY		-0.573242	-0.038573	-3.87019	0.000828742	0.0144018	-0.606247
C5	GO:BP	M40389	GOBP_CELL_MIGRATION	GO:0016477	-0.23056	-0.0162381	-3.86953	0.000830063	0.0144032	-0.607745
C5	GO:BP	M15379	GOBP_REGULATION_OF_REACTIVE_OXYGEN_SPECIES_BIOSYNTHETIC_PROCESS	GO:1903426	-0.347908	-0.0104155	-3.86913	0.000830873	0.0144032	-0.608663
C5	GO:BP	M16450	GOBP_POSITIVE_REGULATION_OF_EXECUTION_PHASE_OF_APOPTOSIS	GO:1900119	-0.582852	-0.0222333	-3.86596	0.000837298	0.0144966	-0.615906
C5	GO:BP	M16733	GOBP_CELLULAR_GLUCAN_METABOLIC_PROCESS	GO:0006073	-0.373882	-0.0248126	-3.86527	0.000838703	0.014503	-0.617483
C5	GO:BP	M24460	GOBP_CELLULAR_RESPONSE_TO_FOLLICLE_STIMULATING_HORMONE_STIMULUS	GO:0071372	-0.511374	0.0196969	-3.86457	0.000840119	0.0145096	-0.61907
C2	CGP	M9464	WONG_ENDOMETRIAL_CANCER_LATE	Table 3	-0.715856	0.113989	-3.86311	0.000843116	0.0145173	-0.622419
C2	CP:BIOCARTA	M7747	BIOCARTA_IL2_PATHWAY		-0.479873	-0.0358008	-3.86153	0.000846363	0.0145173	-0.626034
C2	CP:REACTOME	M42527	REACTOME_DEFECTIVE_INTRINSIC_PATHWAY_FOR_APOPTOSIS	R-HSA-9734009	-0.579717	-0.0726657	-3.86143	0.000846554	0.0145173	-0.626245
C5	GO:BP	M23582	GOBP_AMINO_ACID_SALVAGE	GO:0043102	-0.685426	-0.0581442	-3.86117	0.000847098	0.0145173	-0.62685
C5	GO:BP	M22877	GOBP_L_METHIONINE_SALVAGE_FROM_METHYLTHIOADENOSINE	GO:0019509	-0.685426	-0.0581442	-3.86117	0.000847098	0.0145173	-0.62685
C2	CP:WIKIPATHWAYS	M39776	WP_ACUTE_VIRAL_MYOCARDITIS	WP4298	-0.287585	-0.0166668	-3.86066	0.000848157	0.0145173	-0.628025
C2	CP:REACTOME	M14663	REACTOME_ETHANOL_OXIDATION	R-HSA-71384	-0.564557	-0.0169567	-3.86009	0.000849325	0.0145173	-0.629319
C5	GO:BP	M16493	GOBP_NEGATIVE_REGULATION_OF_SIGNAL_TRANSDUCTION_IN_ABSENCE_OF_LIGAND	GO:1901099	-0.451939	-0.0329602	-3.85992	0.000849668	0.0145173	-0.629699
C2	CP:PID	M222	PID_CXCR3_PATHWAY		-0.465966	-0.0478291	-3.85896	0.000851654	0.0145173	-0.631894
C2	CGP	M14693	VANTVEER_BREAST_CANCER_POOR_PROGNOSIS	Table 2S: top 70 with |correlation| > 0.3	-0.381927	-0.0315226	-3.85876	0.000852072	0.0145173	-0.632356
C5	GO:BP	M24349	GOBP_RESPONSE_TO_UV_A	GO:0070141	-0.533518	-0.000988145	-3.8584	0.000852815	0.0145173	-0.633176
C5	GO:BP	M14819	GOBP_REGULATION_OF_OXIDATIVE_STRESS_INDUCED_CELL_DEATH	GO:1903201	-0.41174	-0.054282	-3.85818	0.000853275	0.0145173	-0.633682
C2	CP:KEGG	M13036	KEGG_PRION_DISEASES	hsa05020	-0.382649	-0.0459153	-3.85694	0.000855839	0.0145173	-0.636504
C5	GO:BP	M15437	GOBP_EPITHELIAL_CELL_PROLIFERATION	GO:0050673	-0.237386	-0.00513996	-3.85669	0.000856372	0.0145173	-0.637089
C2	CP:REACTOME	M17842	REACTOME_SYNTHESIS_OF_BILE_ACIDS_AND_BILE_SALTS_VIA_24_HYDROXYCHOLESTEROL	R-HSA-193775	-0.515574	-0.0307184	-3.8565	0.000856754	0.0145173	-0.637508
C5	GO:BP	M12124	GOBP_PLACENTA_BLOOD_VESSEL_DEVELOPMENT	GO:0060674	-0.404824	-0.0565461	-3.85602	0.000857768	0.0145173	-0.63862
C5	GO:BP	M22328	GOBP_CARDIAC_VENTRICLE_FORMATION	GO:0003211	-0.554551	-0.0263633	-3.85552	0.000858796	0.0145173	-0.639747
C5	GO:BP	M24104	GOBP_EMBRYONIC_PROCESS_INVOLVED_IN_FEMALE_PREGNANCY	GO:0060136	0.673913	-0.0479418	3.85485	0.000860205	0.0145173	-0.641289
C2	CGP	M34006	BLANCO_MELO_HUMAN_PARAINFLUENZA_VIRUS_3_INFECTION_A594_CELLS_UP	Table S1. Differential Gene Expression Analysis of Respiratory Virus Infections in Cell Lines, Related to Figure 1. log2(FC)>1.58, padj<0.05	-0.285657	-0.00471369	-3.85408	0.000861814	0.0145173	-0.643045
C5	GO:BP	M24887	GOBP_INTESTINAL_HEXOSE_ABSORPTION	GO:0106001	-0.674668	-0.0457754	-3.8537	0.000862602	0.0145173	-0.643906
C2	CP:WIKIPATHWAYS	M39805	WP_TRANSLATION_INHIBITORS_IN_CHRONICALLY_ACTIVATED_PDGFRA_CELLS	WP4566	-0.471707	-0.063163	-3.8537	0.000862605	0.0145173	-0.643908
C2	CGP	M3645	DELYS_THYROID_CANCER_UP	Table 1S	-0.335081	-0.0194025	-3.85327	0.000863509	0.0145173	-0.644894
C2	CGP	M2576	LIM_MAMMARY_LUMINAL_PROGENITOR_DN	Table 2S: Down-regulated in luminal progenitor (LP) cells	-0.586794	-0.0734415	-3.85286	0.000864372	0.0145173	-0.645833
C2	CGP	M9630	KOMMAGANI_TP63_GAMMA_TARGETS	Table 1	-0.530704	-0.060284	-3.85196	0.000866271	0.0145318	-0.647896
C2	CGP	M18938	SENESE_HDAC1_AND_HDAC2_TARGETS_UP	Table 1S: HDAC1+2=U	-0.329877	-0.0104432	-3.84833	0.000873939	0.014641	-0.656183
C2	CGP	M4336	OSADA_ASCL1_TARGETS_DN	Table 2S	-0.555146	-0.0115165	-3.84789	0.000874868	0.014641	-0.657182
C5	GO:BP	M25270	GOBP_REGULATION_OF_METALLOENDOPEPTIDASE_ACTIVITY	GO:1904683	-0.836317	-0.0302491	-3.84642	0.000877997	0.0146758	-0.660538
C5	GO:BP	M24797	GOBP_LEARNED_VOCALIZATION_BEHAVIOR_OR_VOCAL_LEARNING	GO:0098598	-0.781996	-0.0215617	-3.84592	0.000879054	0.014676	-0.66167
C2	CGP	M2439	HUANG_GATA2_TARGETS_DN	Table 2S: Differentially downregulated genes	-0.312913	-0.0538726	-3.84478	0.000881494	0.0146992	-0.664275
C5	GO:BP	M13455	GOBP_SPINAL_CORD_PATTERNING	GO:0021511	-0.542541	0.0480031	-3.84408	0.000883003	0.0147069	-0.665884
C5	GO:BP	M34184	GOBP_CELL_CELL_JUNCTION_MAINTENANCE	GO:0045217	-0.477754	-0.018736	-3.84211	0.00088724	0.0147131	-0.670384
C2	CGP	M13715	LANDIS_ERBB2_BREAST_TUMORS_65_DN	Table 1: Decreased in tumors	-0.353033	-0.0458972	-3.842	0.000887479	0.0147131	-0.670637
C5	GO:BP	M25200	GOBP_POSITIVE_REGULATION_OF_PRODUCTION_OF_MIRNAS_INVOLVED_IN_GENE_SILENCING_BY_MIRNA	GO:1903800	-0.650236	-0.0535206	-3.8416	0.000888335	0.0147131	-0.671544
C5	GO:BP	M24087	GOBP_CARDIAC_MUSCLE_CONTRACTION	GO:0060048	-0.319444	0.00236189	-3.84153	0.000888495	0.0147131	-0.671713
C5	GO:BP	M24598	GOBP_LIVER_MORPHOGENESIS	GO:0072576	-0.405509	0.00906502	-3.84147	0.000888616	0.0147131	-0.671841
C5	GO:BP	M10671	GOBP_NEGATIVE_REGULATION_OF_MUSCLE_CELL_DIFFERENTIATION	GO:0051148	-0.364374	-0.0142575	-3.84038	0.000890974	0.0147347	-0.674332
C2	CP:REACTOME	M27086	REACTOME_BIOTIN_TRANSPORT_AND_METABOLISM	R-HSA-196780	-0.604582	-0.0644073	-3.83918	0.000893574	0.0147603	-0.677071
C5	GO:BP	M3696	GOBP_ENDOTHELIAL_CELL_PROLIFERATION	GO:0001935	-0.239053	-0.00397102	-3.83736	0.000897534	0.014788	-0.681228
C5	GO:BP	M13929	GOBP_PURINE_NUCLEOTIDE_TRANSPORT	GO:0015865	-0.365428	-0.0429892	-3.83732	0.000897615	0.014788	-0.681313
C5	GO:BP	M10966	GOBP_CELLULAR_RESPONSE_TO_LITHIUM_ION	GO:0071285	-0.349905	-0.0341999	-3.83695	0.000898418	0.014788	-0.682154
C5	GO:BP	M12326	GOBP_ANIMAL_ORGAN_MORPHOGENESIS	GO:0009887	-0.258189	-0.00762503	-3.83608	0.000900329	0.0148021	-0.684151
C5	GO:BP	M15391	GOBP_NEGATIVE_REGULATION_OF_ORGANIC_ACID_TRANSPORT	GO:0032891	-0.363285	-0.0356169	-3.83354	0.000905888	0.014861	-0.689937
C5	GO:BP	M24783	GOBP_POTASSIUM_ION_EXPORT_ACROSS_PLASMA_MEMBRANE	GO:0097623	-0.571177	0.0424574	-3.83348	0.000906027	0.014861	-0.690082
C5	GO:BP	M24977	GOBP_POSITIVE_REGULATION_OF_VASCULAR_ENDOTHELIAL_GROWTH_FACTOR_SIGNALING_PATHWAY	GO:1900748	-0.598235	-0.0355315	-3.83251	0.000908168	0.0148787	-0.6923
C5	GO:BP	M24464	GOBP_CELLULAR_RESPONSE_TO_TESTOSTERONE_STIMULUS	GO:0071394	-0.50788	-0.0339676	-3.8319	0.000909492	0.014883	-0.693669
C5	GO:BP	M43019	GOBP_POSITIVE_REGULATION_OF_PROTEIN_K63_LINKED_UBIQUITINATION	GO:1902523	0.756571	0.0155334	3.83078	0.000911989	0.0149064	-0.696247
C5	GO:BP	M12776	GOBP_EMBRYONIC_ORGAN_MORPHOGENESIS	GO:0048562	-0.248013	-0.00786835	-3.82992	0.000913893	0.0149202	-0.698208
C2	CP:REACTOME	M14301	REACTOME_G_BETA_GAMMA_SIGNALLING_THROUGH_PI3KGAMMA	R-HSA-392451	-0.48449	-0.00558222	-3.82834	0.000917402	0.0149447	-0.70181
C2	CP:REACTOME	M916	REACTOME_PLATELET_HOMEOSTASIS	R-HSA-418346	-0.303759	0.0119132	-3.82739	0.000919507	0.0149447	-0.703963
C5	GO:BP	M24466	GOBP_CELLULAR_RESPONSE_TO_PURINE_CONTAINING_COMPOUND	GO:0071415	-0.571851	0.0484427	-3.82739	0.000919511	0.0149447	-0.703968
C2	CGP	M19768	LIN_SILENCED_BY_TUMOR_MICROENVIRONMENT	Table 2S	-0.295164	0.005137	-3.82707	0.000920239	0.0149447	-0.704711
C5	GO:BP	M14854	GOBP_PHARYNGEAL_SYSTEM_DEVELOPMENT	GO:0060037	-0.405516	0.0331399	-3.82665	0.000921175	0.0149447	-0.705667
C5	GO:BP	M13362	GOBP_REGULATION_OF_CARDIAC_MUSCLE_CELL_ACTION_POTENTIAL	GO:0098901	-0.514207	-0.0221955	-3.82637	0.00092179	0.0149447	-0.706294
C5	GO:BP	M29253	GOBP_REGULATION_OF_CHONDROCYTE_DEVELOPMENT	GO:0061181	-0.640912	0.0277113	-3.82551	0.000923725	0.0149588	-0.708265
C5	GO:BP	M29277	GOBP_GLOMERULAR_MESANGIAL_CELL_DEVELOPMENT	GO:0072144	-1.01484	-0.086431	-3.82349	0.00092825	0.0149966	-0.712858
C2	CGP	M2443	PLASARI_TGFB1_TARGETS_1HR_UP	Table 3S: 1h TGFB1 treated vs untreated: Fold change > 0	-0.469275	-0.0422854	-3.82307	0.00092921	0.0149966	-0.713829
C2	CP:REACTOME	M27602	REACTOME_TRNA_MODIFICATION_IN_THE_NUCLEUS_AND_CYTOSOL	R-HSA-6782315	0.403152	-0.0538113	3.82304	0.000929267	0.0149966	-0.713887
C2	CGP	M11718	BOYLAN_MULTIPLE_MYELOMA_D_DN	Table 5S: Tumor Group=D & Fold Change < 0	-0.28309	-0.0198429	-3.82191	0.000931837	0.0150208	-0.716484
C5	GO:BP	M4581	GOBP_POSITIVE_REGULATION_OF_EPITHELIAL_CELL_PROLIFERATION	GO:0050679	-0.26298	-0.00227807	-3.82119	0.000933461	0.0150297	-0.718119
C2	CP:WIKIPATHWAYS	M42530	WP_KALLMANN_SYNDROME	WP5074	-0.457763	0.020332	-3.81898	0.000938471	0.015093	-0.723151
C2	CGP	M1275	SHETH_LIVER_CANCER_VS_TXNIP_LOSS_PAM2	Table 2S	-0.237481	-0.0333134	-3.81817	0.000940321	0.0151055	-0.725001
C5	GO:BP	M22972	GOBP_POSITIVE_REGULATION_OF_BONE_MINERALIZATION	GO:0030501	-0.386008	0.0019727	-3.81699	0.00094302	0.0151202	-0.727694
C2	CGP	M6890	HELLER_HDAC_TARGETS_DN	Table 4S: TSA down-regulated	-0.221987	-0.0394507	-3.81682	0.000943397	0.0151202	-0.728071
C2	CP:REACTOME	M11725	REACTOME_CD28_CO_STIMULATION	R-HSA-389356	-0.395907	-0.0187466	-3.81481	0.000948023	0.0151689	-0.732667
C5	GO:BP	M14541	GOBP_POSITIVE_REGULATION_OF_WOUND_HEALING	GO:0090303	-0.317534	-0.0158285	-3.8141	0.000949661	0.0151689	-0.734289
C2	CGP	M12664	SESTO_RESPONSE_TO_UV_C3	Table 3S: Cluster=3	-0.541393	-0.0669746	-3.81409	0.000949682	0.0151689	-0.73431
C2	CP:REACTOME	M27460	REACTOME_ION_HOMEOSTASIS	R-HSA-5578775	-0.329183	-0.00528235	-3.81119	0.000956391	0.0152447	-0.740925
C2	CGP	M13608	ZHAN_V1_LATE_DIFFERENTIATION_GENES_UP	Table 5: up from (TPC and MM) to BPC	-0.408915	-0.051842	-3.8111	0.000956601	0.0152447	-0.741132
C2	CGP	M9325	MCMURRAY_TP53_HRAS_COOPERATION_RESPONSE_DN	Table 1S: mp53/Ras vs. YAMC, norm Data < 1	-0.255964	-0.00879852	-3.81025	0.000958558	0.0152451	-0.743052
C5	GO:BP	M14806	GOBP_FIBROBLAST_GROWTH_FACTOR_RECEPTOR_SIGNALING_PATHWAY	GO:0008543	-0.295551	0.0075493	-3.81015	0.000958797	0.0152451	-0.743287
C2	CGP	M10172	GARGALOVIC_RESPONSE_TO_OXIDIZED_PHOSPHOLIPIDS_YELLOW_DN	Table 1S: module=yellow & fold change < 0.667	-0.404645	-0.0502159	-3.80855	0.000962533	0.0152767	-0.746941
C2	CP:REACTOME	M27162	REACTOME_PI3K_AKT_SIGNALING_IN_CANCER	R-HSA-2219528	-0.334602	-0.00656459	-3.80836	0.000962963	0.0152767	-0.74736
C5	GO:BP	M22763	GOBP_HEXOSE_PHOSPHATE_TRANSPORT	GO:0015712	-0.620391	-0.0366263	-3.80499	0.000970868	0.0153791	-0.755043
C2	CGP	M11733	GUTIERREZ_WALDENSTROEMS_MACROGLOBULINEMIA_1_DN	Table 2: d-Value < 0	-0.750643	-0.0397216	-3.80432	0.00097246	0.0153791	-0.756582
C2	CGP	M2413	PEDERSEN_METASTASIS_BY_ERBB2_ISOFORM_7	Table 1S: Probeset average sheet: Only 611-60h regulated	-0.250338	-0.0361657	-3.80408	0.000973018	0.0153791	-0.757121
C5	GO:BP	M29305	GOBP_POSTSYNAPSE_TO_NUCLEUS_SIGNALING_PATHWAY	GO:0099527	-0.613227	-0.0505981	-3.80318	0.000975159	0.0153791	-0.759186
C5	GO:BP	M13694	GOBP_CARDIAC_MUSCLE_CELL_CONTRACTION	GO:0086003	-0.389565	-0.00482338	-3.80308	0.00097539	0.0153791	-0.759409
C2	CP:PID	M32	PID_HDAC_CLASSIII_PATHWAY		-0.453201	-0.0520237	-3.80267	0.000976347	0.0153791	-0.76033
C5	GO:BP	M25123	GOBP_POSITIVE_REGULATION_OF_PROTEIN_LOCALIZATION_TO_EARLY_ENDOSOME	GO:1902966	-0.698791	0.00020914	-3.80236	0.000977095	0.0153791	-0.761049
C5	GO:BP	M12737	GOBP_CELL_DEATH_IN_RESPONSE_TO_OXIDATIVE_STRESS	GO:0036473	-0.378599	-0.0539859	-3.80099	0.000980339	0.0153948	-0.764163
C5	GO:BP	M11169	GOBP_ANION_TRANSMEMBRANE_TRANSPORT	GO:0098656	-0.260618	-0.0144616	-3.80006	0.000982558	0.0153948	-0.766288
C2	CGP	M19636	MCBRYAN_PUBERTAL_BREAST_6_7WK_DN	Table 1S: week 6 to 7 = D	-0.298189	-0.0297325	-3.79996	0.000982787	0.0153948	-0.766507
C2	CGP	M9221	BROWNE_INTERFERON_RESPONSIVE_GENES	Table 2S: intersection of genes up-regulated by IFN	-0.312531	-0.0104856	-3.79981	0.000983155	0.0153948	-0.766858
C2	CGP	M14414	BOYAULT_LIVER_CANCER_SUBCLASS_G6_DN	Table 4S: G6_DN	-0.443996	-0.025221	-3.79946	0.00098399	0.0153948	-0.767656
C2	CGP	M18517	MATSUDA_NATURAL_KILLER_DIFFERENTIATION	Table 1S	-0.235245	-0.0264297	-3.79917	0.000984676	0.0153948	-0.768311
C2	CP:REACTOME	M27294	REACTOME_BETA_OXIDATION_OF_PRISTANOYL_COA	R-HSA-389887	-0.591021	-0.0656627	-3.79728	0.000989197	0.0154177	-0.772614
C2	CP:REACTOME	M10322	REACTOME_GLUCAGON_TYPE_LIGAND_RECEPTORS	R-HSA-420092	-0.509049	0.0081141	-3.7972	0.000989388	0.0154177	-0.772796
C2	CGP	M8292	ZIRN_TRETINOIN_RESPONSE_DN	Table 1: Fold change in MS427 < 0	-0.723582	-0.0111286	-3.79718	0.000989442	0.0154177	-0.772847
C5	GO:BP	M13394	GOBP_AMINO_ACID_TRANSPORT	GO:0006865	-0.268779	-0.021148	-3.7943	0.000996381	0.0154924	-0.779413
C5	GO:BP	M42714	GOBP_HEPARIN_BIOSYNTHETIC_PROCESS	GO:0030210	-0.542355	-0.0311417	-3.79427	0.000996442	0.0154924	-0.77947
C2	CP:PID	M242	PID_AURORA_A_PATHWAY		-0.413875	-0.0768868	-3.79334	0.000998698	0.0155102	-0.781595
C2	CGP	M2597	GHANDHI_BYSTANDER_IRRADIATION_UP	Table 2S: FDR < 0.1	-0.313564	-0.00647845	-3.78853	0.00101043	0.015675	-0.792562
C2	CGP	M1990	WORSCHECH_TUMOR_EVASION_AND_TOLEROGENICITY_DN	Evasion < 1 & Tolerogenic > 1	0.587171	-0.0444586	3.78685	0.00101454	0.0157072	-0.796379
C5	GO:BP	M10732	GOBP_EPITHELIAL_TUBE_BRANCHING_INVOLVED_IN_LUNG_MORPHOGENESIS	GO:0060441	-0.39277	0.00424068	-3.78677	0.00101474	0.0157072	-0.796566
C5	GO:BP	M24549	GOBP_CELL_PROLIFERATION_INVOLVED_IN_KIDNEY_DEVELOPMENT	GO:0072111	-0.490519	-0.0188289	-3.78513	0.00101879	0.0157197	-0.800301
C5	GO:BP	M10221	GOBP_RESPONSE_TO_ETHANOL	GO:0045471	-0.233402	-0.0136827	-3.78501	0.00101908	0.0157197	-0.800573
C2	CP:REACTOME	M17814	REACTOME_ACTIVATION_OF_BH3_ONLY_PROTEINS	R-HSA-114452	-0.550553	-0.0502379	-3.78467	0.00101992	0.0157197	-0.801342
C5	GO:BP	M12822	GOBP_RESPONSE_TO_KETONE	GO:1901654	-0.256275	-0.0127624	-3.7842	0.00102109	0.0157197	-0.802419
C5	GO:BP	M15455	GOBP_CELLULAR_CARBOHYDRATE_BIOSYNTHETIC_PROCESS	GO:0034637	-0.344534	-0.0313144	-3.78417	0.00102116	0.0157197	-0.802483
C5	GO:BP	M23325	GOBP_PEPTIDYL_TYROSINE_DEPHOSPHORYLATION	GO:0035335	-0.379897	-0.0280307	-3.78329	0.00102334	0.0157305	-0.804495
C2	CP:KEGG	M4013	KEGG_GAP_JUNCTION	hsa04540	-0.359998	-0.0155354	-3.78298	0.0010241	0.0157305	-0.805188
C2	CP:REACTOME	M27310	REACTOME_EPHRIN_SIGNALING	R-HSA-3928664	-0.408122	-0.054106	-3.78103	0.00102896	0.0157879	-0.809633
C2	CP:WIKIPATHWAYS	M39823	WP_HIPPOMERLIN_SIGNALING_DYSREGULATION	WP4541	-0.336404	-0.0110413	-3.78025	0.00103091	0.0158005	-0.811411
C2	CP:PID	M124	PID_CXCR4_PATHWAY		-0.442989	-0.0400203	-3.77777	0.00103711	0.0158783	-0.817049
C2	CP:PID	M290	PID_IL12_STAT4_PATHWAY		-0.445863	0.0306089	-3.776	0.00104158	0.0159293	-0.821085
C5	GO:BP	M11861	GOBP_MULTICELLULAR_ORGANISMAL_RESPONSE_TO_STRESS	GO:0033555	-0.315605	0.0201309	-3.77432	0.00104584	0.0159655	-0.824918
C5	GO:BP	M12689	GOBP_RESPONSE_TO_INACTIVITY	GO:0014854	-0.518037	0.0211226	-3.77416	0.00104623	0.0159655	-0.825264
C5	GO:BP	M13913	GOBP_POSITIVE_REGULATION_OF_AMINE_TRANSPORT	GO:0051954	-0.278301	-0.0196657	-3.77294	0.00104934	0.0159956	-0.828057
C2	CGP	M13944	GOZGIT_ESR1_TARGETS_UP	Table 1S	-0.242085	-0.0242855	-3.7716	0.00105274	0.0160154	-0.831095
C2	CGP	M2339	DUAN_PRDM5_TARGETS	Table 2	-0.315071	-0.00761101	-3.77153	0.00105293	0.0160154	-0.831258
C2	CGP	M1286	HOSHIDA_LIVER_CANCER_SUBCLASS_S3	Table 3S: Subtype=S3	-0.305815	-0.0324223	-3.76898	0.00105945	0.0160972	-0.837056
C2	CGP	M8845	CHIN_BREAST_CANCER_COPY_NUMBER_DN	Fig 2b: losses	-0.407948	-0.0760953	-3.76846	0.0010608	0.0161003	-0.838254
C5	GO:BP	M24723	GOBP_REVERSIBLE_DIFFERENTIATION	GO:0090677	-0.828637	-0.0408222	-3.7673	0.00106379	0.0161026	-0.840894
C2	CP:WIKIPATHWAYS	M39882	WP_MAPK_PATHWAY_IN_CONGENITAL_THYROID_CANCER	WP4928	-0.460578	-0.0581219	-3.76703	0.00106448	0.0161026	-0.841507
C5	GO:BP	M24296	GOBP_CALCIUM_ION_TRANSMEMBRANE_TRANSPORT_VIA_HIGH_VOLTAGE_GATED_CALCIUM_CHANNEL	GO:0061577	-0.650095	0.0172416	-3.76665	0.00106546	0.0161026	-0.84237
C5	GO:BP	M15581	GOBP_RESPONSE_TO_OXYGEN_RADICAL	GO:0000305	-0.477548	-0.0186698	-3.76651	0.00106583	0.0161026	-0.842693
C5	GO:BP	M22155	GOBP_BOX_C_D_SNORNP_ASSEMBLY	GO:0000492	0.585143	-0.0680858	3.76605	0.001067	0.0161026	-0.843728
C5	GO:BP	M15095	GOBP_RESPIRATORY_SYSTEM_DEVELOPMENT	GO:0060541	-0.287699	-0.0296685	-3.76556	0.00106826	0.0161026	-0.844838
C5	GO:BP	M11628	GOBP_MEMBRANE_LIPID_CATABOLIC_PROCESS	GO:0046466	-0.346747	-0.0253864	-3.7651	0.00106945	0.0161026	-0.845884
C5	GO:BP	M16761	GOBP_REGULATION_OF_OXIDATIVE_STRESS_INDUCED_INTRINSIC_APOPTOTIC_SIGNALING_PATHWAY	GO:1902175	-0.425371	-0.0597126	-3.76461	0.00107074	0.0161026	-0.847008
C5	GO:BP	M15554	GOBP_RENAL_ABSORPTION	GO:0070293	-0.468185	-0.0292915	-3.76427	0.00107162	0.0161026	-0.847784
C2	CP:BIOCARTA	M14863	BIOCARTA_P53_PATHWAY		-0.48644	-0.05444	-3.76395	0.00107244	0.0161026	-0.848498
C5	GO:BP	M24547	GOBP_GLOMERULAR_MESANGIUM_DEVELOPMENT	GO:0072109	-0.608104	-0.0182211	-3.76224	0.00107689	0.0161522	-0.852391
C5	GO:BP	M15210	GOBP_REGULATION_OF_PHAGOCYTOSIS	GO:0050764	-0.33231	-0.00144177	-3.76115	0.00107975	0.0161778	-0.854882
C5	GO:BP	M42765	GOBP_REGULATION_OF_KIDNEY_SIZE	GO:0035564	-0.670691	0.0149944	-3.75945	0.00108421	0.0162037	-0.858747
C5	GO:BP	M14983	GOBP_SEMAPHORIN_PLEXIN_SIGNALING_PATHWAY_INVOLVED_IN_NEURON_PROJECTION_GUIDANCE	GO:1902285	-0.622542	-0.00725989	-3.75919	0.00108489	0.0162037	-0.859337
C2	CP:REACTOME	M840	REACTOME_CELL_EXTRACELLULAR_MATRIX_INTERACTIONS	R-HSA-446353	-0.595259	-0.0619437	-3.75917	0.00108495	0.0162037	-0.85939
C5	GO:BP	M8154	GOBP_REGULATION_OF_CELL_ADHESION	GO:0030155	-0.246014	-0.0140468	-3.75852	0.00108666	0.016212	-0.860868
C2	CP:REACTOME	M27200	REACTOME_STIMULI_SENSING_CHANNELS	R-HSA-2672351	-0.283699	-0.00100123	-3.75691	0.0010909	0.016258	-0.864524
C5	GO:BP	M11713	GOBP_POSITIVE_REGULATION_OF_TRANSMEMBRANE_TRANSPORT	GO:0034764	-0.288687	-0.0112214	-3.75633	0.00109244	0.0162636	-0.865848
C2	CGP	M1350	SCHAEFFER_PROSTATE_DEVELOPMENT_48HR_UP	Table 3S: logFC > 0	-0.266403	-0.0330095	-3.75369	0.00109943	0.0163504	-0.871837
C2	CP:REACTOME	M27203	REACTOME_ROLE_OF_LAT2_NTAL_LAB_ON_CALCIUM_MOBILIZATION	R-HSA-2730905	-0.530627	-0.00728434	-3.75143	0.00110548	0.0164229	-0.87699
C5	GO:BP	M34204	GOBP_SEQUESTERING_OF_CALCIUM_ION	GO:0051208	-0.321767	-6.93281e-06	-3.74918	0.00111152	0.0164921	-0.882105
C2	CGP	M3010	HECKER_IFNB1_TARGETS	Table 1S	-0.333628	0.00523279	-3.74867	0.00111289	0.0164921	-0.88326
C5	GO:BP	M12956	GOBP_REGULATION_OF_MUSCLE_CELL_DIFFERENTIATION	GO:0051147	-0.288982	-0.0197142	-3.74838	0.00111366	0.0164921	-0.883913
C5	GO:BP	M14612	GOBP_REGULATION_OF_LEUKOCYTE_CHEMOTAXIS	GO:0002688	-0.308882	0.00128668	-3.74754	0.00111594	0.0165084	-0.885831
C5	GO:BP	M16443	GOBP_CELLULAR_RESPONSE_TO_VASCULAR_ENDOTHELIAL_GROWTH_FACTOR_STIMULUS	GO:0035924	-0.296016	-0.00248939	-3.74643	0.00111893	0.0165217	-0.888344
C5	GO:BP	M22658	GOBP_POSITIVE_REGULATION_OF_CELLULAR_CARBOHYDRATE_METABOLIC_PROCESS	GO:0010676	-0.31402	-0.000491635	-3.74634	0.00111919	0.0165217	-0.888564
C2	CP:WIKIPATHWAYS	M42537	WP_FAMILIAL_PARTIAL_LIPODYSTROPHY_FPLD	WP5102	-0.464779	-0.0517564	-3.74343	0.0011271	0.0165949	-0.895169
C2	CP:WIKIPATHWAYS	M39408	WP_RALA_DOWNSTREAM_REGULATED_GENES	WP2290	-0.479327	-0.0670398	-3.74317	0.00112781	0.0165949	-0.89576
C2	CP:REACTOME	M29668	REACTOME_B_WICH_COMPLEX_POSITIVELY_REGULATES_RRNA_EXPRESSION	R-HSA-5250924	0.274594	-0.0479953	3.74285	0.00112869	0.0165949	-0.896496
C2	CP:WIKIPATHWAYS	M39412	WP_MIR124_PREDICTED_INTERACTIONS_WITH_CELL_CYCLE_AND_DIFFERENTIATION	WP3595	-0.554425	-0.05249	-3.74277	0.00112889	0.0165949	-0.896661
C5	GO:BP	M13180	GOBP_POSITIVE_T_CELL_SELECTION	GO:0043368	-0.551903	-0.000237781	-3.74184	0.00113146	0.0166152	-0.898792
C2	CP:BIOCARTA	M9134	BIOCARTA_TRKA_PATHWAY		-0.460027	-0.0478361	-3.74108	0.00113352	0.0166282	-0.900506
C5	GO:BP	M8358	GOBP_POSITIVE_REGULATION_OF_CYTOSKELETON_ORGANIZATION	GO:0051495	-0.289349	-0.0246008	-3.7373	0.00114396	0.0167546	-0.909103
C5	GO:BP	M25453	GOBP_POSITIVE_REGULATION_OF_FIBROBLAST_APOPTOTIC_PROCESS	GO:2000271	-0.653612	-0.0414712	-3.73709	0.00114453	0.0167546	-0.909574
C2	CGP	M17143	SASSON_RESPONSE_TO_GONADOTROPHINS_DN	Table 1-4: LH & FSH < 0	-0.373945	-0.0506369	-3.73581	0.00114808	0.0167736	-0.912478
C2	CP:BIOCARTA	M5291	BIOCARTA_CDC42RAC_PATHWAY		-0.695876	0.00341955	-3.73528	0.00114956	0.0167736	-0.91369
C2	CGP	M2470	MALIK_REPRESSED_BY_ESTROGEN	Fig. 1A	-0.417266	-0.0444048	-3.73463	0.00115138	0.0167736	-0.915173
C5	GO:BP	M3318	GOBP_DEVELOPMENTAL_MATURATION	GO:0021700	-0.234292	-0.0151435	-3.73458	0.00115151	0.0167736	-0.915284
C5	GO:BP	M15436	GOBP_CELLULAR_RESPONSE_TO_LEPTIN_STIMULUS	GO:0044320	-0.471786	-0.00238344	-3.73433	0.00115221	0.0167736	-0.915851
C2	CGP	M10196	WILLIAMS_ESR1_TARGETS_DN	Table 1	-0.641242	-0.0214429	-3.73404	0.00115301	0.0167736	-0.9165
C2	CGP	M1309	GROSS_HYPOXIA_VIA_HIF1A_DN	Table 4S: Fold Change < 0	-0.350225	-0.0424187	-3.73226	0.00115798	0.0168286	-0.920542
C5	GO:BP	M34260	GOBP_LYMPHOCYTE_MIGRATION_INTO_LYMPHOID_ORGANS	GO:0097021	-0.674957	-0.021711	-3.73118	0.00116102	0.0168552	-0.922999
C2	CP:BIOCARTA	M9152	BIOCARTA_CCR3_PATHWAY		-0.524099	-0.0675159	-3.73027	0.00116358	0.0168749	-0.925066
C2	CP:BIOCARTA	M648	BIOCARTA_G1_PATHWAY		-0.421182	-0.0420094	-3.72964	0.00116537	0.0168834	-0.926506
C5	GO:BP	M34217	GOBP_POSITIVE_REGULATION_OF_CELL_ADHESION_MOLECULE_PRODUCTION	GO:0060355	-0.631402	0.0321031	-3.72438	0.00118029	0.0170532	-0.938444
C5	GO:BP	M14251	GOBP_RESPONSE_TO_ACETYLCHOLINE	GO:1905144	-0.428292	0.0150966	-3.72434	0.00118041	0.0170532	-0.938538
C2	CGP	M4339	HANN_RESISTANCE_TO_BCL2_INHIBITOR_DN	Table 1S: Decreased in H187-63AR	-0.436589	-0.00800838	-3.72416	0.00118092	0.0170532	-0.938948
C5	GO:BP	M42754	GOBP_NEGATIVE_REGULATION_OF_SYNCYTIUM_FORMATION_BY_PLASMA_MEMBRANE_FUSION	GO:0034242	-0.603852	-0.0189648	-3.72268	0.00118516	0.0170532	-0.942307
C5	GO:BP	M25376	GOBP_REGULATION_OF_MESODERMAL_CELL_DIFFERENTIATION	GO:1905770	-0.566927	-0.0240018	-3.72267	0.00118518	0.0170532	-0.942326
C5	GO:BP	M23553	GOBP_REGULATION_OF_MESODERMAL_CELL_FATE_SPECIFICATION	GO:0042661	-0.566927	-0.0240018	-3.72267	0.00118518	0.0170532	-0.942326
C2	CP:PID	M236	PID_DELTA_NP63_PATHWAY		-0.370863	-0.0358124	-3.72252	0.0011856	0.0170532	-0.94266
C5	GO:BP	M40427	GOBP_POSITIVE_REGULATION_OF_LOCOMOTION	GO:0040017	-0.232933	-0.0185447	-3.72014	0.00119246	0.0171342	-0.948069
C2	CGP	M14591	WEIGEL_OXIDATIVE_STRESS_RESPONSE	Table 2	-0.438503	-0.0373015	-3.71691	0.00120183	0.0172472	-0.955412
C2	CGP	M7057	LOPEZ_MESOTHELIOMA_SURVIVAL_WORST_VS_BEST_DN	Table 6AS: best25	-0.627285	0.0336444	-3.71658	0.00120278	0.0172472	-0.956154
C5	GO:BP	M10913	GOBP_POSITIVE_REGULATION_OF_CELLULAR_AMINE_METABOLIC_PROCESS	GO:0033240	-0.462091	-0.0571453	-3.71573	0.00120525	0.017265	-0.958083
C2	CP:KEGG	M4361	KEGG_PROXIMAL_TUBULE_BICARBONATE_RECLAMATION	hsa04964	-0.46154	-0.0177254	-3.71419	0.00120974	0.0173117	-0.961572
C2	CGP	M2607	ELLWOOD_MYC_TARGETS_UP	Table 1S: rank <= 60, direction = up	-0.463035	-0.000640767	-3.71335	0.00121222	0.0173294	-0.96349
C5	GO:BP	M23465	GOBP_POSITIVE_REGULATION_OF_ENDOTHELIAL_CELL_CHEMOTAXIS_BY_VEGF_ACTIVATED_VASCULAR_ENDOTHELIAL_GROWTH_FACTOR_RECEPTOR_SIGNALING_PATHWAY	GO:0038033	0.565715	-0.0126834	3.71142	0.00121787	0.0173862	-0.967854
C5	GO:BP	M13341	GOBP_REGULATION_OF_CHONDROCYTE_DIFFERENTIATION	GO:0032330	-0.290947	0.00442425	-3.71101	0.00121909	0.0173862	-0.968791
C5	GO:BP	M42932	GOBP_UREA_TRANSMEMBRANE_TRANSPORT	GO:0071918	-0.906432	0.0341856	-3.71073	0.00121991	0.0173862	-0.969422
C5	GO:BP	M24463	GOBP_CELLULAR_RESPONSE_TO_MINERALOCORTICOID_STIMULUS	GO:0071389	-0.438399	-0.00792498	-3.70764	0.00122909	0.0174992	-0.976453
C2	CP:REACTOME	M1077	REACTOME_PLATELET_ACTIVATION_SIGNALING_AND_AGGREGATION	R-HSA-76002	-0.289067	-0.0239522	-3.7066	0.00123218	0.0175254	-0.978808
C5	GO:BP	M11039	GOBP_POSITIVE_REGULATION_OF_VASCULATURE_DEVELOPMENT	GO:1904018	-0.251768	-0.00460426	-3.70406	0.00123976	0.0176154	-0.984566
C2	CGP	M1708	HOWLIN_CITED1_TARGETS_2_DN	Supplementary Data 3: Table 2	-0.627772	0.00618054	-3.70269	0.00124387	0.0176471	-0.987668
C2	CP:WIKIPATHWAYS	M39564	WP_ERK_PATHWAY_IN_HUNTINGTONS_DISEASE	WP3853	-0.630224	-0.0178691	-3.70248	0.00124451	0.0176471	-0.98815
C5	GO:BP	M15363	GOBP_PIGMENT_BIOSYNTHETIC_PROCESS	GO:0046148	-0.350597	-0.0645801	-3.70172	0.00124678	0.0176541	-0.989863
C2	CP:WIKIPATHWAYS	M39617	WP_FOLATE_METABOLISM	WP176	-0.420767	-0.0241645	-3.70132	0.00124799	0.0176541	-0.990767
C2	CGP	M12110	KANG_FLUOROURACIL_RESISTANCE_DN	Table 2, 2A	-0.544151	-0.0474632	-3.70072	0.00124982	0.0176541	-0.99214
C2	CGP	M1513	LEE_CALORIE_RESTRICTION_NEOCORTEX_UP	Table 3S	-0.25478	-0.0376778	-3.70064	0.00125004	0.0176541	-0.992309
C5	GO:BP	M16017	GOBP_POSITIVE_REGULATION_OF_ORGANIC_ACID_TRANSPORT	GO:0032892	-0.341109	-0.0160313	-3.70003	0.00125191	0.0176628	-0.993714
C2	CGP	M12362	DAVICIONI_RHABDOMYOSARCOMA_PAX_FOXO1_FUSION_UP	Table 4S: Mean Fold-Difference > 0	-0.35968	-0.0237282	-3.69871	0.0012559	0.0176821	-0.996693
C2	CGP	M1488	HANSON_HRAS_SIGNALING_VIA_NFKB	Table 1	-0.42197	0.00312786	-3.69865	0.0012561	0.0176821	-0.996842
C5	GO:BP	M16796	GOBP_SPLEEN_DEVELOPMENT	GO:0048536	-0.471356	-0.0170091	-3.69833	0.00125706	0.0176821	-0.997563
C2	CGP	M1711	DASU_IL6_SIGNALING_SCAR_DN	Table 3: Fold change < -1.2	-0.411746	-0.00634803	-3.69757	0.00125937	0.0176823	-0.999283
C5	GO:BP	M14370	GOBP_RESPONSE_TO_CORTICOSTERONE	GO:0051412	-0.441693	0.0183108	-3.69749	0.0012596	0.0176823	-0.999452
C2	CP:WIKIPATHWAYS	M39799	WP_MOLYBDENUM_COFACTOR_MOCO_BIOSYNTHESIS	WP4507	-0.707524	0.00892432	-3.69651	0.00126259	0.0177066	-1.00168
C5	GO:BP	M24901	GOBP_REGULATION_OF_ACTIN_FILAMENT_ORGANIZATION	GO:0110053	-0.31014	-0.0395572	-3.6956	0.00126538	0.017728	-1.00375
C5	GO:BP	M16735	GOBP_REGULATION_OF_SYSTEMIC_ARTERIAL_BLOOD_PRESSURE_MEDIATED_BY_A_CHEMICAL_SIGNAL	GO:0003044	-0.38312	-0.0239169	-3.69513	0.00126683	0.0177306	-1.00482
C5	GO:BP	M29197	GOBP_NEGATIVE_REGULATION_OF_NUCLEOTIDE_METABOLIC_PROCESS	GO:0045980	-0.39832	0.0344911	-3.694	0.00127029	0.0177612	-1.00738
C5	GO:BP	M11831	GOBP_MRNA_MODIFICATION	GO:0016556	0.365632	-0.0388893	3.69309	0.00127307	0.0177654	-1.00943
C5	GO:BP	M17520	GOBP_CHEMICAL_HOMEOSTASIS	GO:0048878	-0.236804	-0.0191138	-3.69308	0.00127312	0.0177654	-1.00946
C5	GO:BP	M18329	GOBP_TUBE_MORPHOGENESIS	GO:0035239	-0.246817	-0.015401	-3.69141	0.00127827	0.017796	-1.01325
C5	GO:BP	M23396	GOBP_PHOTORECEPTOR_CELL_OUTER_SEGMENT_ORGANIZATION	GO:0035845	0.511246	-0.0347295	3.69126	0.00127873	0.017796	-1.01359
C2	CP:WIKIPATHWAYS	M39443	WP_AMPLIFICATION_AND_EXPANSION_OF_ONCOGENIC_PATHWAYS_AS_METASTATIC_TRAITS	WP3678	-0.443581	-0.0377926	-3.69113	0.00127912	0.017796	-1.01388
C5	GO:BP	M11008	GOBP_LYMPHOCYTE_HOMEOSTASIS	GO:0002260	-0.325717	-0.0239475	-3.68557	0.00129644	0.0180192	-1.02649
C2	CGP	M1851	QI_PLASMACYTOMA_UP	Table 2: Plasmablastic	-0.249479	-0.00326603	-3.6848	0.00129883	0.0180345	-1.02822
C2	CGP	M5200	VALK_AML_WITH_EVI1	Supplementary Table R: EVI	-0.356161	0.00590748	-3.68397	0.00130145	0.018053	-1.03011
C2	CP:WIKIPATHWAYS	M39534	WP_MAMMARY_GLAND_DEVELOPMENT_PATHWAY_INVOLUTION_STAGE_4_OF_4	WP2815	-0.467419	-0.0873835	-3.68298	0.00130458	0.0180785	-1.03236
C5	GO:BP	M25540	GOBP_POSITIVE_REGULATION_OF_SKELETAL_MUSCLE_CELL_DIFFERENTIATION	GO:2001016	-0.506143	-0.00432825	-3.68168	0.00130867	0.0180998	-1.03529
C2	CP:WIKIPATHWAYS	M39644	WP_IL9_SIGNALING_PATHWAY	WP22	-0.516076	-0.048897	-3.68167	0.0013087	0.0180998	-1.03531
C2	CGP	M19971	RUTELLA_RESPONSE_TO_HGF_VS_CSF2RB_AND_IL4_UP	Table 1S: HGF vs GM4DCs FC >= 1	-0.312531	-0.0334088	-3.68099	0.00131086	0.0181118	-1.03686
C2	CGP	M12313	KOKKINAKIS_METHIONINE_DEPRIVATION_96HR_UP	Table 1S: H/M 96h > 1	-0.307705	-0.019519	-3.68022	0.00131331	0.0181278	-1.03861
C5	GO:BP	M43064	GOBP_ADRENOMEDULLIN_RECEPTOR_SIGNALING_PATHWAY	GO:1990410	0.755646	0.0468846	3.67695	0.00132371	0.018247	-1.04601
C2	CGP	M2015	CROONQUIST_STROMAL_STIMULATION_DN	Suppl. Data 2B: Table 2S: Fold-diff in geom means < 1	-0.654223	-0.00192095	-3.67641	0.00132543	0.018247	-1.04723
C2	CGP	M1246	LI_WILMS_TUMOR_VS_FETAL_KIDNEY_2_DN	Table 1S: change < 0	-0.369688	0.0036066	-3.67628	0.00132585	0.018247	-1.04752
C5	GO:BP	M15281	GOBP_REGULATION_OF_ACTIN_FILAMENT_BASED_MOVEMENT	GO:1903115	-0.392482	-0.0036147	-3.67455	0.00133142	0.0182866	-1.05145
C5	GO:BP	M24446	GOBP_CELLULAR_RESPONSE_TO_MURAMYL_DIPEPTIDE	GO:0071225	0.434591	-0.0327195	3.67399	0.00133323	0.0182866	-1.05273
C5	GO:BP	M16856	GOBP_REGULATION_OF_CELL_FATE_COMMITMENT	GO:0010453	-0.485143	0.0278931	-3.6736	0.00133448	0.0182866	-1.0536
C2	CGP	M990	CORRE_MULTIPLE_MYELOMA_DN	Table 1S	-0.28005	-0.00149606	-3.67346	0.00133494	0.0182866	-1.05393
C2	CGP	M2351	TORCHIA_TARGETS_OF_EWSR1_FLI1_FUSION_DN	Table 4S: Ratio < -1	-0.284986	-0.0161396	-3.67336	0.00133525	0.0182866	-1.05414
C2	CP:PID	M197	PID_HIV_NEF_PATHWAY		-0.455461	-0.0405096	-3.67187	0.00134006	0.0183251	-1.05752
C5	GO:BP	M15406	GOBP_POSITIVE_REGULATION_OF_DEVELOPMENTAL_PROCESS	GO:0051094	-0.221726	-0.0205655	-3.67168	0.00134067	0.0183251	-1.05794
C2	CGP	M12398	MAINA_HYPOXIA_VHL_TARGETS_UP	Table 4: RCC4 [arrow up]	-0.625588	0.0179716	-3.67114	0.00134243	0.0183313	-1.05917
C2	CP:REACTOME	M27663	REACTOME_G2_PHASE	R-HSA-68911	-0.54532	-0.00614545	-3.66956	0.00134757	0.0183806	-1.06276
C2	CGP	M5652	FARMER_BREAST_CANCER_BASAL_VS_LULMINAL	Table 2S: BL rank	-0.299829	-0.0337428	-3.66909	0.0013491	0.0183806	-1.06382
C5	GO:BP	M12439	GOBP_REGULATION_OF_MESENCHYMAL_CELL_PROLIFERATION	GO:0010464	-0.316301	-0.0137129	-3.66882	0.00134997	0.0183806	-1.06442
C2	CP:PID	M271	PID_PI3K_PLC_TRK_PATHWAY		-0.474946	-0.0309897	-3.66686	0.00135638	0.0184345	-1.06886
C5	GO:BP	M24063	GOBP_FLAVONOID_GLUCURONIDATION	GO:0052696	-0.792073	0.0835028	-3.6668	0.00135656	0.0184345	-1.06899
C2	CGP	M18825	KLEIN_PRIMARY_EFFUSION_LYMPHOMA_DN	Table 2S	-0.276455	0.00905421	-3.6661	0.00135888	0.0184482	-1.07059
C5	GO:BP	M15722	GOBP_REGULATION_OF_MUSCLE_SYSTEM_PROCESS	GO:0090257	-0.254245	-0.00846421	-3.6648	0.00136314	0.0184881	-1.07352
C5	GO:BP	M10676	GOBP_REGULATION_OF_ACTIN_NUCLEATION	GO:0051125	-0.326738	-0.0497297	-3.66144	0.00137424	0.0186207	-1.08112
C2	CP:REACTOME	M27821	REACTOME_RUNX3_REGULATES_WNT_SIGNALING	R-HSA-8951430	-0.569543	0.010361	-3.6608	0.00137637	0.0186315	-1.08257
C5	GO:BP	M23879	GOBP_EMBRYONIC_NEUROCRANIUM_MORPHOGENESIS	GO:0048702	-0.576595	-0.0415563	-3.65905	0.0013822	0.0186923	-1.08653
C5	GO:BP	M16155	GOBP_RESPONSE_TO_ALCOHOL	GO:0097305	-0.231828	-0.0144967	-3.65702	0.00138898	0.0187633	-1.09112
C5	GO:BP	M24878	GOBP_ATRIAL_CARDIAC_MUSCLE_CELL_MEMBRANE_REPOLARIZATION	GO:0099624	-0.50777	-0.0181544	-3.65668	0.00139012	0.0187633	-1.09189
C2	CGP	M2240	JOHNSTONE_PARVB_TARGETS_3_UP	Table 2S: Inc. in 3D Mat only	-0.329349	-0.0491956	-3.65455	0.0013973	0.0188388	-1.09672
C2	CP:REACTOME	M27158	REACTOME_VISUAL_PHOTOTRANSDUCTION	R-HSA-2187338	-0.295917	0.00286111	-3.65422	0.0013984	0.0188388	-1.09745
C5	GO:BP	M24550	GOBP_POSITIVE_REGULATION_OF_GLOMERULAR_MESANGIAL_CELL_PROLIFERATION	GO:0072126	-0.716466	-0.0345121	-3.65198	0.00140598	0.0188982	-1.10252
C5	GO:BP	M17747	GOBP_NEGATIVE_REGULATION_OF_CELL_ADHESION	GO:0007162	-0.263852	-0.00504793	-3.65195	0.0014061	0.0188982	-1.1026
C2	CP:REACTOME	M27877	REACTOME_ROBO_RECEPTORS_BIND_AKAP5	R-HSA-9010642	-0.744421	-0.0699997	-3.65173	0.00140685	0.0188982	-1.1031
C2	CGP	M18322	ZHANG_TARGETS_OF_EWSR1_FLI1_FUSION	Table 1	-0.323638	-0.0193696	-3.65122	0.00140857	0.0189032	-1.10425
C2	CP:WIKIPATHWAYS	M39692	WP_TRIACYLGLYCERIDE_SYNTHESIS	WP325	-0.510644	-0.0351242	-3.6508	0.00141	0.0189038	-1.1052
C2	CP:REACTOME	M26926	REACTOME_CROSS_PRESENTATION_OF_PARTICULATE_EXOGENOUS_ANTIGENS_PHAGOSOMES	R-HSA-1236973	-0.607263	0.0858144	-3.6503	0.00141171	0.0189038	-1.10633
C5	GO:BP	M23859	GOBP_MAINTENANCE_OF_ANIMAL_ORGAN_IDENTITY	GO:0048496	-0.700864	-0.00875313	-3.65002	0.00141267	0.0189038	-1.10697
C5	GO:BP	M23370	GOBP_ENTRY_OF_BACTERIUM_INTO_HOST_CELL	GO:0035635	-0.557675	-0.00590355	-3.64934	0.001415	0.018917	-1.10851
C5	GO:BP	M14150	GOBP_NERVOUS_SYSTEM_PROCESS_INVOLVED_IN_REGULATION_OF_SYSTEMIC_ARTERIAL_BLOOD_PRESSURE	GO:0001976	-0.688369	-0.00392657	-3.64805	0.0014194	0.0189578	-1.11142
C5	GO:BP	M42815	GOBP_DAMP_METABOLIC_PROCESS	GO:0046053	-0.657177	-0.0336435	-3.64629	0.00142545	0.0190205	-1.11541
C5	GO:BP	M23960	GOBP_POSITIVE_REGULATION_OF_SMOOTH_MUSCLE_CELL_DIFFERENTIATION	GO:0051152	-0.534919	-0.00520963	-3.64567	0.00142759	0.0190234	-1.11681
C2	CP	M18895	SA_TRKA_RECEPTOR		-0.471509	-0.0542772	-3.64542	0.00142842	0.0190234	-1.11736
C2	CGP	M12636	RUTELLA_RESPONSE_TO_CSF2RB_AND_IL4_UP	Table 1S: GM4-DCs vs Ctrl FC >= 1	-0.339975	-0.0389328	-3.64479	0.00143061	0.0190234	-1.11879
C2	CGP	M672	CHIN_BREAST_CANCER_COPY_NUMBER_UP	Fig 2b: gains	-0.527762	-0.0617198	-3.64465	0.00143109	0.0190234	-1.11911
C5	GO:BP	M25398	GOBP_INTRINSIC_APOPTOTIC_SIGNALING_PATHWAY_IN_RESPONSE_TO_HYPOXIA	GO:1990144	-0.614684	-0.0853671	-3.64418	0.0014327	0.0190266	-1.12016
C5	GO:BP	M11721	GOBP_POSITIVE_REGULATION_OF_CARBOHYDRATE_METABOLIC_PROCESS	GO:0045913	-0.31599	-0.0082199	-3.64373	0.00143429	0.0190297	-1.1212
C2	CGP	M2086	LI_INDUCED_T_TO_NATURAL_KILLER_UP	Table 1S: ITNK vs DN3 Ratio > 1	-0.328536	-0.0255126	-3.64288	0.00143722	0.0190506	-1.12311
C2	CGP	M1581	RUAN_RESPONSE_TO_TNF_TROGLITAZONE_UP	Table 1: Fold-TNFa-TGZ >=1.3	-0.440565	0.0220367	-3.63953	0.00144886	0.0191868	-1.13067
C5	GO:BP	M22521	GOBP_G_PROTEIN_COUPLED_ACETYLCHOLINE_RECEPTOR_SIGNALING_PATHWAY	GO:0007213	-0.537997	0.00787973	-3.63899	0.00145078	0.0191941	-1.13191
C2	CP:KEGG	M14631	KEGG_COLORECTAL_CANCER	hsa05210	-0.40654	-0.0366415	-3.63813	0.00145377	0.0192151	-1.13384
C2	CGP	M2117	THEILGAARD_NEUTROPHIL_AT_SKIN_WOUND_UP	Table 2	-0.342889	-0.0197125	-3.63775	0.00145511	0.0192151	-1.1347
C2	CP:WIKIPATHWAYS	M39428	WP_NUCLEAR_RECEPTORS_METAPATHWAY	WP2882	-0.249343	-0.0263569	-3.63686	0.00145824	0.0192384	-1.13672
C5	GO:BP	M34281	GOBP_SIGNALING_RECEPTOR_LIGAND_PRECURSOR_PROCESSING	GO:0140448	-0.355898	0.000105293	-3.63635	0.00146003	0.0192436	-1.13787
C2	CGP	M12170	AMIT_EGF_RESPONSE_480_MCF10A	Table 1S: Part-5 EGF peak 480 min	-0.329953	-0.0294837	-3.63572	0.00146224	0.0192436	-1.13928
C5	GO:BP	M14465	GOBP_NEGATIVE_REGULATION_OF_CATECHOLAMINE_SECRETION	GO:0033604	-0.361852	0.00968894	-3.63558	0.00146275	0.0192436	-1.13961
C2	CGP	M4957	FONTAINE_THYROID_TUMOR_UNCERTAIN_MALIGNANCY_UP	Table 1S: T-UM +	-0.394822	-0.0499968	-3.63476	0.00146565	0.0192457	-1.14146
C2	CP:WIKIPATHWAYS	M39888	WP_COVID19_ADVERSE_OUTCOME_PATHWAY	WP4891	-0.743514	0.014118	-3.63444	0.00146679	0.0192457	-1.14219
C5	GO:BP	M14399	GOBP_GDP_METABOLIC_PROCESS	GO:0046710	0.553337	-0.0249867	3.63437	0.00146703	0.0192457	-1.14234
C5	GO:BP	M13356	GOBP_CELL_CELL_SIGNALING_INVOLVED_IN_CARDIAC_CONDUCTION	GO:0086019	-0.414956	-0.000572564	-3.63316	0.0014713	0.0192837	-1.14507
C5	GO:BP	M12296	GOBP_POSITIVE_REGULATION_OF_OLIGODENDROCYTE_DIFFERENTIATION	GO:0048714	-0.540172	-0.000559722	-3.63121	0.00147825	0.0193549	-1.14948
C2	CP:BIOCARTA	M2349	BIOCARTA_CCR5_PATHWAY		-0.614688	-0.0355156	-3.63086	0.0014795	0.0193549	-1.15027
C2	CP:WIKIPATHWAYS	M40048	WP_DEVELOPMENT_OF_URETERIC_COLLECTION_SYSTEM	WP5053	-0.346802	0.00738618	-3.63	0.00148258	0.0193752	-1.15222
C5	GO:BP	M12263	GOBP_PROXIMAL_DISTAL_PATTERN_FORMATION	GO:0009954	-0.371535	0.00799131	-3.62965	0.00148381	0.0193752	-1.153
C2	CP:REACTOME	M27823	REACTOME_RUNX3_REGULATES_YAP1_MEDIATED_TRANSCRIPTION	R-HSA-8951671	-0.63235	-0.0412704	-3.6283	0.00148865	0.0193882	-1.15605
C5	GO:BP	M22680	GOBP_REGULATION_OF_SYNAPTIC_VESICLE_PRIMING	GO:0010807	-0.423584	-0.056203	-3.62804	0.0014896	0.0193882	-1.15665
C5	GO:BP	M24831	GOBP_POSTSYNAPTIC_SIGNAL_TRANSDUCTION	GO:0098926	-0.448897	0.00266169	-3.62757	0.00149128	0.0193882	-1.1577
C5	GO:BP	M16677	GOBP_ERK1_AND_ERK2_CASCADE	GO:0070371	-0.263319	-0.0131995	-3.62744	0.00149175	0.0193882	-1.158
C5	GO:BP	M29313	GOBP_LIPID_EXPORT_FROM_CELL	GO:0140353	-0.318598	-0.0182436	-3.62705	0.00149315	0.0193882	-1.15888
C5	GO:BP	M14610	GOBP_REGULATION_OF_MICROVILLUS_ORGANIZATION	GO:0032530	-0.453125	-0.0288525	-3.62704	0.00149321	0.0193882	-1.15891
C2	CP	M8626	SIG_BCR_SIGNALING_PATHWAY		-0.435072	-0.0225579	-3.62668	0.00149449	0.0193882	-1.15971
C2	CP:WIKIPATHWAYS	M39719	WP_FOCAL_ADHESION_PI3KAKTMTORSIGNALING_PATHWAY	WP3932	-0.258526	-0.0205731	-3.62606	0.00149673	0.0193994	-1.16112
C5	GO:BP	M43040	GOBP_REGULATION_OF_AMINO_ACID_TRANSMEMBRANE_TRANSPORT	GO:1903789	-0.444804	-0.0320924	-3.62504	0.0015004	0.0194254	-1.16341
C5	GO:BP	M13918	GOBP_RETINOIC_ACID_METABOLIC_PROCESS	GO:0042573	-0.465692	0.0427386	-3.62474	0.00150151	0.0194254	-1.1641
C5	GO:BP	M15495	GOBP_CELL_ADHESION_MEDIATED_BY_INTEGRIN	GO:0033627	-0.344135	-0.00600588	-3.62363	0.00150552	0.0194594	-1.1666
C5	GO:BP	M10744	GOBP_METANEPHRIC_EPITHELIUM_DEVELOPMENT	GO:0072207	-0.385857	-0.00943458	-3.62282	0.00150845	0.0194621	-1.16842
C5	GO:BP	M22349	GOBP_PERICARDIUM_MORPHOGENESIS	GO:0003344	-0.600733	0.0711392	-3.62268	0.00150898	0.0194621	-1.16875
C5	GO:BP	M14476	GOBP_CARDIAC_MUSCLE_CELL_ACTION_POTENTIAL	GO:0086001	-0.345824	-0.00449825	-3.62243	0.0015099	0.0194621	-1.16932
C2	CGP	M11798	PARK_TRETINOIN_RESPONSE_AND_RARA_PLZF_FUSION	Table 2: U937B412 (PLZF/RARalpha)	-0.44962	-0.0224468	-3.61915	0.00152185	0.0195982	-1.17671
C2	CGP	M8701	KRISHNAN_FURIN_TARGETS_DN	Fig. 3bS	0.361336	0.00881546	3.61787	0.00152655	0.0196407	-1.17959
C5	GO:BP	M15198	GOBP_POSITIVE_REGULATION_OF_ACTIN_FILAMENT_POLYMERIZATION	GO:0030838	-0.399082	-0.00668993	-3.61617	0.00153286	0.0197037	-1.18345
C2	CGP	M8191	ALONSO_METASTASIS_EMT_UP	Table 3	-0.432561	-0.0473571	-3.61468	0.00153835	0.0197562	-1.1868
C5	GO:BP	M14090	GOBP_SARCOPLASMIC_RETICULUM_CALCIUM_ION_TRANSPORT	GO:0070296	-0.389183	0.0239532	-3.61299	0.00154462	0.0198187	-1.19061
C2	CP:PID	M47	PID_INTEGRIN_CS_PATHWAY		-0.421912	-0.0115754	-3.61222	0.0015475	0.0198375	-1.19236
C5	GO:BP	M16954	GOBP_REGULATION_OF_VASCULATURE_DEVELOPMENT	GO:1901342	-0.22728	-0.00190466	-3.61174	0.0015493	0.0198424	-1.19344
C2	CGP	M10953	BOYAULT_LIVER_CANCER_SUBCLASS_G2	Table 4S: G2	-0.344645	-0.020009	-3.61034	0.00155454	0.0198913	-1.1966
C5	GO:BP	M12515	GOBP_POSITIVE_REGULATION_OF_GLYCOGEN_METABOLIC_PROCESS	GO:0070875	-0.458408	-0.00680789	-3.60992	0.00155612	0.0198914	-1.19755
C2	CGP	M14742	HOFMANN_MYELODYSPLASTIC_SYNDROM_RISK_UP	Table 4: Up-regulation	-0.466659	-0.0956635	-3.60958	0.00155739	0.0198914	-1.19832
C5	GO:BP	M23221	GOBP_CELL_CELL_ADHESION_MEDIATED_BY_INTEGRIN	GO:0033631	-0.48126	-0.0232711	-3.60871	0.00156065	0.0198985	-1.20028
C5	GO:BP	M18749	GOBP_INTERLEUKIN_8_PRODUCTION	GO:0032637	-0.31204	0.00717292	-3.60868	0.00156077	0.0198985	-1.20035
C5	GO:BP	M13490	GOBP_INOSITOL_METABOLIC_PROCESS	GO:0006020	-0.429609	-0.0326871	-3.60711	0.00156668	0.0199556	-1.20389
C5	GO:BP	M23034	GOBP_POSITIVE_REGULATION_OF_HEAT_GENERATION	GO:0031652	-0.515903	0.00230832	-3.60633	0.00156963	0.0199751	-1.20565
C5	GO:BP	M24043	GOBP_MITOCHONDRIAL_DEPOLARIZATION	GO:0051882	-0.559047	-0.0550402	-3.60508	0.00157434	0.0200015	-1.20846
C2	CP:REACTOME	M27393	REACTOME_TRANSCRIPTIONAL_REGULATION_OF_PLURIPOTENT_STEM_CELLS	R-HSA-452723	-0.396243	0.00816568	-3.60503	0.00157456	0.0200015	-1.20858
C5	GO:BP	M10756	GOBP_POSITIVE_REGULATION_OF_MUSCLE_CELL_DIFFERENTIATION	GO:0051149	-0.321214	-0.0228549	-3.60449	0.00157658	0.0200058	-1.20979
C2	CP:REACTOME	M27434	REACTOME_CASPASE_ACTIVATION_VIA_EXTRINSIC_APOPTOTIC_SIGNALLING_PATHWAY	R-HSA-5357769	-0.299544	-0.0461322	-3.60419	0.00157775	0.0200058	-1.21048
C5	GO:BP	M22765	GOBP_PROSTAGLANDIN_TRANSPORT	GO:0015732	-0.56994	-0.0075859	-3.60362	0.00157989	0.0200148	-1.21175
C2	CP:WIKIPATHWAYS	M39713	WP_HYPOTHESIZED_PATHWAYS_IN_PATHOGENESIS_OF_CARDIOVASCULAR_DISEASE	WP3668	-0.49368	-0.0291185	-3.60205	0.00158588	0.0200549	-1.21529
C5	GO:BP	M14343	GOBP_CELLULAR_RESPONSE_TO_FATTY_ACID	GO:0071398	-0.392269	-0.0482141	-3.60204	0.00158592	0.0200549	-1.21532
C5	GO:BP	M11228	GOBP_REGULATION_OF_STRIATED_MUSCLE_CELL_DIFFERENTIATION	GO:0051153	-0.258772	-0.00166344	-3.60125	0.00158897	0.0200754	-1.21711
C5	GO:BP	M15949	GOBP_REGULATION_OF_BLOOD_VOLUME_BY_RENIN_ANGIOTENSIN	GO:0002016	-0.8025	0.0130468	-3.59878	0.00159843	0.0201545	-1.22267
C2	CP:REACTOME	M27657	REACTOME_GLYCEROPHOSPHOLIPID_CATABOLISM	R-HSA-6814848	-0.528715	0.00576262	-3.59875	0.00159854	0.0201545	-1.22273
C5	GO:BP	M29308	GOBP_REGULATION_OF_BIOMINERALIZATION	GO:0110149	-0.283353	0.00233784	-3.59849	0.00159954	0.0201545	-1.22332
C5	GO:BP	M16103	GOBP_TISSUE_MORPHOGENESIS	GO:0048729	-0.253919	-0.0163636	-3.59802	0.00160135	0.0201591	-1.22438
C5	GO:BP	M16379	GOBP_SUBPALLIUM_DEVELOPMENT	GO:0021544	-0.39177	-0.00878056	-3.59741	0.00160372	0.0201709	-1.22576
C5	GO:BP	M34224	GOBP_POSITIVE_REGULATION_OF_PATTERN_RECOGNITION_RECEPTOR_SIGNALING_PATHWAY	GO:0062208	-0.288295	0.0153356	-3.59641	0.00160757	0.0201882	-1.22801
C2	CP:REACTOME	M17386	REACTOME_COSTIMULATION_BY_THE_CD28_FAMILY	R-HSA-388841	-0.342791	-0.0104846	-3.59556	0.00161088	0.0201882	-1.22993
C5	GO:BP	M25510	GOBP_POSITIVE_REGULATION_OF_RECEPTOR_CATABOLIC_PROCESS	GO:2000646	-0.400711	-0.0499268	-3.59513	0.00161255	0.0201882	-1.2309
C2	CGP	M319	RAY_TARGETS_OF_P210_BCR_ABL_FUSION_DN	Table 3	-0.519536	0.00303437	-3.59471	0.00161419	0.0201882	-1.23186
C2	CGP	M9483	SUNG_METASTASIS_STROMA_UP	Table 1S	-0.265885	-0.0397384	-3.59397	0.00161707	0.0201882	-1.23353
C5	GO:BP	M12834	GOBP_FEAR_RESPONSE	GO:0042596	-0.315352	0.0153804	-3.59381	0.00161767	0.0201882	-1.23387
C2	CP:WIKIPATHWAYS	M39651	WP_ENDOTHELIN_PATHWAYS	WP2197	-0.414163	-0.010553	-3.59365	0.00161829	0.0201882	-1.23423
C2	CGP	M6679	BEGUM_TARGETS_OF_PAX3_FOXO1_FUSION_DN	Table 2S	-0.444431	-0.0291918	-3.59349	0.00161893	0.0201882	-1.2346
C2	CGP	M1726	LEIN_LOCALIZED_TO_PROXIMAL_DENDRITES	Table 4S: proximal dendrites only	-0.35862	-0.02352	-3.59345	0.00161909	0.0201882	-1.23469
C2	CP:BIOCARTA	M16519	BIOCARTA_TCAPOPTOSIS_PATHWAY		-0.709508	0.121257	-3.59299	0.00162088	0.0201882	-1.23573
C2	CP:REACTOME	M11575	REACTOME_GLUCAGON_SIGNALING_IN_METABOLIC_REGULATION	R-HSA-163359	-0.307597	0.00475196	-3.59298	0.00162093	0.0201882	-1.23575
C5	GO:BP	M4615	GOBP_POSITIVE_REGULATION_OF_SECRETION	GO:0051047	-0.207378	-0.0234153	-3.58723	0.00164351	0.0204513	-1.2487
C2	CP:WIKIPATHWAYS	M39381	WP_IMATINIB_AND_CHRONIC_MYELOID_LEUKEMIA	WP3640	-0.421812	0.00593166	-3.58658	0.00164609	0.0204532	-1.25017
C5	GO:BP	M23834	GOBP_BEHAVIORAL_RESPONSE_TO_ETHANOL	GO:0048149	-0.717518	-0.0389645	-3.58646	0.00164658	0.0204532	-1.25045
C5	GO:BP	M16793	GOBP_PROGESTERONE_METABOLIC_PROCESS	GO:0042448	-0.477773	-0.00810446	-3.58565	0.00164978	0.0204748	-1.25227
C5	GO:BP	M43095	GOBP_MALONYL_COA_METABOLIC_PROCESS	GO:2001293	-0.612043	-0.0741354	-3.58431	0.00165512	0.0204915	-1.25529
C5	GO:BP	M15525	GOBP_CARDIAC_CHAMBER_FORMATION	GO:0003207	-0.553454	-0.00407397	-3.58427	0.00165527	0.0204915	-1.25537
C2	CGP	M2100	STAMBOLSKY_BOUND_BY_MUTATED_TP53	Table 1	-0.466692	-0.0165808	-3.58421	0.00165551	0.0204915	-1.25551
C2	CGP	M1561	LINDVALL_IMMORTALIZED_BY_TERT_DN	Table 2S	-0.329379	-0.0130268	-3.58297	0.00166047	0.0205347	-1.25831
C5	GO:BP	M40425	GOBP_LOCOMOTION	GO:0040011	-0.207999	-0.0109412	-3.58145	0.00166656	0.0205727	-1.26174
C2	CGP	M2352	WINZEN_DEGRADED_VIA_KHSRP	Table 1	-0.285133	0.00779091	-3.58129	0.00166719	0.0205727	-1.26209
C2	CP:WIKIPATHWAYS	M39839	WP_EGFR_TYROSINE_KINASE_INHIBITOR_RESISTANCE	WP4806	-0.34982	-0.0415723	-3.5811	0.00166794	0.0205727	-1.26251
C5	GO:BP	M29310	GOBP_POSITIVE_REGULATION_OF_BIOMINERALIZATION	GO:0110151	-0.35799	-0.00380045	-3.57921	0.00167553	0.0206482	-1.26676
C2	CP:WIKIPATHWAYS	M39743	WP_CALORIC_RESTRICTION_AND_AGING	WP4191	-0.519829	-0.0398161	-3.57823	0.00167949	0.0206789	-1.26897
C2	CP:BIOCARTA	M85	BIOCARTA_BAD_PATHWAY		-0.437597	-0.0343788	-3.57707	0.00168422	0.0207189	-1.2716
C5	GO:BP	M14962	GOBP_ENDODERM_FORMATION	GO:0001706	-0.321645	-0.0114671	-3.576	0.00168855	0.0207539	-1.274
C5	GO:BP	M29022	GOBP_NEGATIVE_REGULATION_OF_WNT_SIGNALING_PATHWAY_INVOLVED_IN_HEART_DEVELOPMENT	GO:0003308	-0.722419	-0.0100519	-3.57551	0.00169053	0.0207601	-1.2751
C5	GO:BP	M10312	GOBP_SOMATIC_STEM_CELL_POPULATION_MAINTENANCE	GO:0035019	-0.331508	-0.0105475	-3.57508	0.00169227	0.0207633	-1.27606
C5	GO:BP	M24707	GOBP_REGULATION_OF_HEART_INDUCTION	GO:0090381	-0.716202	0.0476335	-3.5737	0.00169793	0.0208145	-1.27919
C5	GO:BP	M15414	GOBP_MEMBRANE_INVAGINATION	GO:0010324	-0.292184	0.00857985	-3.57297	0.00170089	0.0208326	-1.28081
C5	GO:BP	M42858	GOBP_REGULATION_OF_CALCIUM_ION_TRANSPORT	GO:0051924	-0.271814	-0.0106691	-3.57235	0.00170345	0.0208457	-1.28222
C5	GO:BP	M22971	GOBP_REGULATION_OF_BONE_MINERALIZATION	GO:0030500	-0.29954	0.00344418	-3.57136	0.00170752	0.0208556	-1.28445
C5	GO:BP	M22369	GOBP_ETHANOL_OXIDATION	GO:0006069	-0.578195	-0.0394717	-3.57126	0.0017079	0.0208556	-1.28466
C2	CGP	M8831	BRUECKNER_TARGETS_OF_MIRLET7A3_UP	Table 1S	-0.386603	-0.0348244	-3.57098	0.00170906	0.0208556	-1.28529
C2	CGP	M14728	BROWNE_HCMV_INFECTION_6HR_UP	Table 1S: 6hpi >= 3 & Diff Call [6hpi] = I, MI	-0.320276	-0.0154814	-3.5707	0.0017102	0.0208556	-1.28592
C5	GO:BP	M40454	GOBP_CARBOXYLIC_ACID_TRANSPORT	GO:0046942	-0.265807	-0.0113884	-3.56982	0.00171385	0.0208819	-1.28791
C5	GO:BP	M14860	GOBP_NEGATIVE_REGULATION_OF_EPITHELIAL_CELL_DIFFERENTIATION	GO:0030857	-0.318077	0.000892274	-3.56855	0.0017191	0.0209276	-1.29077
C5	GO:BP	M12174	GOBP_REGULATION_OF_STRIATED_MUSCLE_CONTRACTION	GO:0006942	-0.296771	0.0088907	-3.56702	0.00172542	0.0209392	-1.29421
C2	CP:WIKIPATHWAYS	M39830	WP_HIPPO_SIGNALING_REGULATION_PATHWAYS	WP4540	-0.349509	-0.000245047	-3.56688	0.00172602	0.0209392	-1.29453
C2	CGP	M19436	FUNG_IL2_TARGETS_WITH_STAT5_BINDING_SITES	Table 3: Genes upregulated by IL-2 in T1 and primary T cells	0.499342	-0.115058	3.5667	0.00172675	0.0209392	-1.29493
C5	GO:BP	M24856	GOBP_REGULATION_OF_PRESYNAPSE_ORGANIZATION	GO:0099174	-0.410658	0.00830555	-3.5666	0.00172719	0.0209392	-1.29517
C5	GO:BP	M16275	GOBP_REGULATION_OF_CELL_PROJECTION_SIZE	GO:0032536	-0.532916	0.0010521	-3.56652	0.00172751	0.0209392	-1.29534
C2	CGP	M6181	DORN_ADENOVIRUS_INFECTION_48HR_UP	Table 1: 48 h p.i. >= 1	-0.397725	-0.0207001	-3.56523	0.00173289	0.0209862	-1.29825
C2	CGP	M6659	FULCHER_INFLAMMATORY_RESPONSE_LECTIN_VS_LPS_UP	Table 1S	-0.268052	-0.0463617	-3.56462	0.00173543	0.0209989	-1.29962
C5	GO:BP	M12421	GOBP_NEGATIVE_REGULATION_OF_CATION_CHANNEL_ACTIVITY	GO:2001258	-0.314589	0.0197783	-3.56421	0.00173713	0.0210013	-1.30053
C5	GO:BP	M10562	GOBP_REGULATION_OF_PODOSOME_ASSEMBLY	GO:0071801	-0.610721	-0.0308343	-3.56244	0.00174452	0.0210724	-1.3045
C2	CGP	M1935	MEISSNER_NPC_HCP_WITH_H3K4ME3_AND_H3K27ME3	Table 2S: NPC(P18): HCP, K4me3_K27me3	-0.328404	-0.00616943	-3.5612	0.00174976	0.0211176	-1.30731
C2	CP:BIOCARTA	M765	BIOCARTA_INSULIN_PATHWAY		-0.550609	-0.0739254	-3.5602	0.00175397	0.0211502	-1.30956
C2	CGP	M9780	CUI_GLUCOSE_DEPRIVATION	Table 1	-0.292217	-0.0490478	-3.5573	0.00176623	0.0212798	-1.31608
C5	GO:BP	M23813	GOBP_REGULATION_OF_SALIVA_SECRETION	GO:0046877	-0.793567	-0.0224917	-3.55664	0.00176905	0.0212817	-1.31757
C5	GO:BP	M24129	GOBP_ELASTIN_CATABOLIC_PROCESS	GO:0060309	-0.759102	-0.0473132	-3.55655	0.00176942	0.0212817	-1.31776
C5	GO:BP	M40353	GOBP_PURINE_NUCLEOSIDE_MONOPHOSPHATE_CATABOLIC_PROCESS	GO:0009128	-0.456455	-0.0252895	-3.5556	0.00177349	0.0213122	-1.31991
C2	CGP	M6452	KAUFFMANN_MELANOMA_RELAPSE_DN	Table 1: M- > M+	0.605904	-0.0672045	3.55375	0.00178137	0.0213887	-1.32406
C5	GO:BP	M4002	GOBP_VASCULATURE_DEVELOPMENT	GO:0001944	-0.250499	-0.0126801	-3.55053	0.00179522	0.0215365	-1.3313
C2	CP:KEGG	M11816	KEGG_FC_EPSILON_RI_SIGNALING_PATHWAY	hsa04664	-0.326478	-0.0215029	-3.54794	0.00180642	0.0216302	-1.33712
C5	GO:BP	M34176	GOBP_LATE_NUCLEOPHAGY	GO:0044805	-0.652681	-0.0121438	-3.54788	0.00180667	0.0216302	-1.33724
C5	GO:BP	M42763	GOBP_POSITIVE_REGULATION_OF_ION_TRANSMEMBRANE_TRANSPORT	GO:0034767	-0.309569	-0.00696315	-3.54766	0.00180766	0.0216302	-1.33775
C5	GO:BP	M11069	GOBP_REGULATION_OF_EPITHELIAL_CELL_MIGRATION	GO:0010632	-0.270348	-0.0281669	-3.54672	0.00181171	0.0216403	-1.33985
C2	CP:BIOCARTA	M7825	BIOCARTA_ACTINY_PATHWAY		-0.55541	-0.0194858	-3.54648	0.00181279	0.0216403	-1.34041
C5	GO:BP	M12446	GOBP_REGULATION_OF_TRANSPORTER_ACTIVITY	GO:0032409	-0.246638	-0.00722605	-3.54627	0.00181367	0.0216403	-1.34086
C5	GO:BP	M14420	GOBP_REGULATION_OF_HEART_RATE_BY_CARDIAC_CONDUCTION	GO:0086091	-0.431848	0.0151851	-3.54604	0.00181467	0.0216403	-1.34138
C2	CGP	M8512	TSAI_RESPONSE_TO_IONIZING_RADIATION	Table 1S	-0.260063	-0.0342304	-3.54567	0.00181631	0.0216414	-1.34222
C5	GO:BP	M29105	GOBP_MYOTUBE_DIFFERENTIATION_INVOLVED_IN_SKELETAL_MUSCLE_REGENERATION	GO:0014908	-0.461541	-0.0312554	-3.54432	0.00182219	0.0216931	-1.34524
C5	GO:BP	M14013	GOBP_ORGANIC_ACID_TRANSMEMBRANE_TRANSPORT	GO:1903825	-0.28819	-0.0270866	-3.54378	0.00182459	0.0216974	-1.34647
C5	GO:BP	M23636	GOBP_PROTEIN_K27_LINKED_UBIQUITINATION	GO:0044314	0.447693	-0.0762107	3.54331	0.00182662	0.0216974	-1.34751
C5	GO:BP	M14065	GOBP_EPIDERMIS_DEVELOPMENT	GO:0008544	-0.233708	-0.0124553	-3.54318	0.0018272	0.0216974	-1.34781
C5	GO:BP	M14073	GOBP_ACTIN_MEDIATED_CELL_CONTRACTION	GO:0070252	-0.317087	-0.00694884	-3.54242	0.00183055	0.0217188	-1.34952
C5	GO:BP	M23429	GOBP_CLEAVAGE_FURROW_FORMATION	GO:0036089	-0.621915	-0.0645612	-3.54125	0.00183572	0.02173	-1.35216
C2	CGP	M2410	PEDERSEN_METASTASIS_BY_ERBB2_ISOFORM_4	Table 1S: Probeset average sheet: Both 611-60h and HER2-60h regulated	-0.285552	-0.0300772	-3.54106	0.00183655	0.02173	-1.35258
C5	GO:BP	M42777	GOBP_FC_GAMMA_RECEPTOR_SIGNALING_PATHWAY	GO:0038094	-0.439076	-0.0281204	-3.54099	0.00183683	0.02173	-1.35272
C5	GO:BP	M11239	GOBP_NEGATIVE_REGULATION_OF_CELL_CELL_ADHESION	GO:0022408	-0.250685	0.0029904	-3.5408	0.00183769	0.02173	-1.35316
C2	CP:WIKIPATHWAYS	M39637	WP_GLIOBLASTOMA_SIGNALING_PATHWAYS	WP2261	-0.478128	-0.0459249	-3.54027	0.00184003	0.0217393	-1.35435
C2	CP:REACTOME	M26970	REACTOME_FIBRONECTIN_MATRIX_FORMATION	R-HSA-1566977	-0.863911	-0.014419	-3.53909	0.00184524	0.0217704	-1.357
C2	CGP	M566	VERRECCHIA_RESPONSE_TO_TGFB1_C4	Table 1: Cluster 4	-0.492421	0.00962646	-3.53897	0.00184576	0.0217704	-1.35726
C5	GO:BP	M14815	GOBP_PLASMA_MEMBRANE_FUSION	GO:0045026	-0.532878	0.0446118	-3.53811	0.0018496	0.0217973	-1.3592
C5	GO:BP	M11874	GOBP_CELL_CELL_SIGNALING	GO:0007267	-0.211718	-0.00805127	-3.5362	0.0018581	0.0218418	-1.36349
C5	GO:BP	M13598	GOBP_RECEPTOR_INTERNALIZATION	GO:0031623	-0.325474	-0.015717	-3.53612	0.00185845	0.0218418	-1.36366
C2	CGP	M7331	KOBAYASHI_EGFR_SIGNALING_6HR_UP	Table 1: Up-regulated genes	-0.559463	0.00286897	-3.53561	0.00186075	0.0218418	-1.36482
C2	CP:REACTOME	M29526	REACTOME_RECOGNITION_AND_ASSOCIATION_OF_DNA_GLYCOSYLASE_WITH_SITE_CONTAINING_AN_AFFECTED_PURINE	R-HSA-110330	0.389509	-0.0515259	3.53552	0.00186114	0.0218418	-1.36502
C2	CP:WIKIPATHWAYS	M40064	WP_BIOTIN_METABOLISM_INCLUDING_IEMS	WP5031	-0.688667	-0.0605176	-3.5355	0.00186122	0.0218418	-1.36506
C2	CP:WIKIPATHWAYS	M39451	WP_SEROTONIN_TRANSPORTER_ACTIVITY	WP1455	-0.57325	-0.0409522	-3.53516	0.00186274	0.0218418	-1.36582
C5	GO:BP	M29351	GOBP_POSITIVE_REGULATION_OF_ATP_METABOLIC_PROCESS	GO:1903580	-0.325317	-0.0192954	-3.53482	0.00186428	0.0218418	-1.36659
C2	CP:REACTOME	M41819	REACTOME_RAC3_GTPASE_CYCLE	R-HSA-9013423	-0.432832	-0.027056	-3.53391	0.00186835	0.0218535	-1.36863
C2	CGP	M12085	TONKS_TARGETS_OF_RUNX1_RUNX1T1_FUSION_SUSTAINDED_IN_ERYTHROCYTE_UP	Table 5S	-0.325703	-0.0399953	-3.53322	0.00187146	0.0218535	-1.37018
C5	GO:BP	M11902	GOBP_REGULATION_OF_SODIUM_ION_TRANSPORT	GO:0002028	-0.272038	-0.030997	-3.53306	0.00187216	0.0218535	-1.37054
C2	CGP	M19548	STEIN_ESRRA_TARGETS_RESPONSIVE_TO_ESTROGEN_UP	Table 2S: Class 2 = CLASS 2	-0.393119	-0.0241088	-3.53282	0.00187325	0.0218535	-1.37108
C2	CP:REACTOME	M522	REACTOME_CELL_CELL_COMMUNICATION	R-HSA-1500931	-0.329389	-0.0308238	-3.53209	0.00187653	0.0218535	-1.37271
C5	GO:BP	M25407	GOBP_DENSE_CORE_GRANULE_EXOCYTOSIS	GO:1990504	-0.500938	-0.00948103	-3.53205	0.00187673	0.0218535	-1.37281
C5	GO:BP	M22682	GOBP_T_CELL_CHEMOTAXIS	GO:0010818	-0.424837	0.0159602	-3.5317	0.0018783	0.0218535	-1.3736
C5	GO:BP	M14751	GOBP_REGULATION_OF_PHOSPHOLIPID_BIOSYNTHETIC_PROCESS	GO:0071071	-0.46004	-0.0330191	-3.53153	0.00187907	0.0218535	-1.37398
C2	CGP	M9143	FRIDMAN_SENESCENCE_UP	Table 2S: senescent cells	-0.346675	-0.022664	-3.53148	0.0018793	0.0218535	-1.37409
C2	CGP	M1327	MARTIN_VIRAL_GPCR_SIGNALING_UP	Table S1A	-0.321888	-0.000938063	-3.5265	0.00190189	0.0220978	-1.38526
C5	GO:BP	M24640	GOBP_PURKINJE_MYOCYTE_TO_VENTRICULAR_CARDIAC_MUSCLE_CELL_SIGNALING	GO:0086029	-0.66283	0.0383034	-3.5237	0.00191471	0.0222257	-1.39154
C2	CGP	M1766	TESAR_JAK_TARGETS_MOUSE_ES_D3_DN	Table 1S: mES d3 +JAK Inh.	-0.462098	0.0681819	-3.52341	0.00191606	0.0222257	-1.3922
C5	GO:BP	M13880	GOBP_RETINAL_METABOLIC_PROCESS	GO:0042574	-0.412546	-0.00683079	-3.5227	0.00191932	0.0222318	-1.39379
C2	CGP	M9936	PAPASPYRIDONOS_UNSTABLE_ATEROSCLEROTIC_PLAQUE_UP	Table 4S: Fold change < 0	-0.353887	-0.00515383	-3.52261	0.00191976	0.0222318	-1.394
C5	GO:BP	M12912	GOBP_POSITIVE_REGULATION_OF_CELL_DIFFERENTIATION	GO:0045597	-0.216499	-0.0214786	-3.52149	0.00192492	0.0222574	-1.39651
C2	CGP	M15057	HENDRICKS_SMARCA4_TARGETS_UP	Table A1: induced	-0.356395	-0.0313427	-3.52136	0.00192553	0.0222574	-1.3968
C2	CGP	M1495	PETROVA_PROX1_TARGETS_UP	Table 2S: LEC-specific induced by AdProx-1	-0.437214	-0.061696	-3.52079	0.00192814	0.0222574	-1.39807
C2	CGP	M18149	RUTELLA_RESPONSE_TO_HGF_UP	Table 1S: HGF vs Ctrl >= 1	-0.319572	-0.0373651	-3.5205	0.0019295	0.0222574	-1.39873
C5	GO:BP	M11744	GOBP_CELL_DIFFERENTIATION_IN_SPINAL_CORD	GO:0021515	-0.318919	0.0309701	-3.52029	0.00193047	0.0222574	-1.3992
C5	GO:BP	M22705	GOBP_POSITIVE_REGULATION_OF_NECROTIC_CELL_DEATH	GO:0010940	-0.476241	-0.0480413	-3.51984	0.00193255	0.0222574	-1.4002
C5	GO:BP	M10591	GOBP_REGULATION_OF_STRESS_ACTIVATED_PROTEIN_KINASE_SIGNALING_CASCADE	GO:0070302	-0.286897	-0.0302649	-3.51973	0.00193308	0.0222574	-1.40046
C5	GO:BP	M11909	GOBP_ORGANIC_ACID_TRANSPORT	GO:0015849	-0.242951	-0.0149484	-3.51793	0.00194144	0.0223353	-1.4045
C2	CGP	M2581	DURAND_STROMA_S_UP	personal communication	-0.232664	-0.00235237	-3.51757	0.00194311	0.0223362	-1.4053
C2	CP:BIOCARTA	M9494	BIOCARTA_BCR_PATHWAY		-0.504781	-0.0328106	-3.51645	0.00194833	0.0223779	-1.40781
C2	CP:REACTOME	M27946	REACTOME_FOXO_MEDIATED_TRANSCRIPTION_OF_CELL_CYCLE_GENES	R-HSA-9617828	-0.439539	0.00614499	-3.51598	0.00195053	0.0223848	-1.40886
C2	CGP	M1983	SCHOEN_NFKB_SIGNALING	Fig. 2A	-0.430887	-0.000345967	-3.51531	0.0019537	0.0224028	-1.41037
C5	GO:BP	M10325	GOBP_ESTABLISHMENT_OR_MAINTENANCE_OF_MONOPOLAR_CELL_POLARITY	GO:0061339	-0.351254	-0.034181	-3.51219	0.00196836	0.0225125	-1.41736
C2	CGP	M2407	PEDERSEN_METASTASIS_BY_ERBB2_ISOFORM_1	Table 1S: Probeset average sheet: 611- 15h, 60h and HER2-60h regulated	-0.362544	-0.0493546	-3.51205	0.00196903	0.0225125	-1.41768
C2	CP:REACTOME	M27171	REACTOME_DAP12_SIGNALING	R-HSA-2424491	-0.413908	0.0126212	-3.512	0.00196924	0.0225125	-1.41778
C2	CGP	M1295	GALIE_TUMOR_STEMNESS_GENES	Table 4	-0.680543	0.0206535	-3.51191	0.00196969	0.0225125	-1.41799
C5	GO:BP	M6149	GOBP_CELLULAR_MODIFIED_AMINO_ACID_BIOSYNTHETIC_PROCESS	GO:0042398	-0.361266	-0.0408524	-3.5113	0.00197258	0.0225273	-1.41936
C5	GO:BP	M12583	GOBP_SULFUR_COMPOUND_BIOSYNTHETIC_PROCESS	GO:0044272	-0.297654	-0.0314045	-3.51092	0.00197438	0.0225294	-1.42021
C5	GO:BP	M23007	GOBP_TRNA_PSEUDOURIDINE_SYNTHESIS	GO:0031119	0.482946	-0.0629377	3.51031	0.00197724	0.0225369	-1.42157
C5	GO:BP	M11325	GOBP_MATING	GO:0007618	-0.379506	0.0358726	-3.51003	0.00197857	0.0225369	-1.42219
C2	CP:REACTOME	M27091	REACTOME_VITAMIN_C_ASCORBATE_METABOLISM	R-HSA-196836	-0.372044	-0.0709135	-3.50976	0.00197985	0.0225369	-1.4228
C5	GO:BP	M16739	GOBP_METANEPHROS_MORPHOGENESIS	GO:0003338	-0.322928	-0.00589941	-3.50794	0.00198853	0.0226148	-1.42689
C5	GO:BP	M10369	GOBP_REGULATION_OF_OSTEOCLAST_DIFFERENTIATION	GO:0045670	-0.339803	-0.0042998	-3.50743	0.00199096	0.0226148	-1.42803
C5	GO:BP	M16923	GOBP_REGULATION_OF_OSSIFICATION	GO:0030278	-0.307343	-0.00955707	-3.50698	0.00199311	0.0226148	-1.42904
C2	CP:WIKIPATHWAYS	M39441	WP_CORTICOTROPINRELEASING_HORMONE_SIGNALING_PATHWAY	WP2355	-0.401798	-0.0556434	-3.50685	0.00199372	0.0226148	-1.42932
C2	CGP	M3464	VANTVEER_BREAST_CANCER_BRCA1_DN	Table 4S: top 100 with |correlation| > 0.3 & correlation < -0.3	-0.397446	-0.0245902	-3.50664	0.00199476	0.0226148	-1.42981
C5	GO:BP	M22556	GOBP_INTRINSIC_APOPTOTIC_SIGNALING_PATHWAY_IN_RESPONSE_TO_OXIDATIVE_STRESS	GO:0008631	-0.349975	-0.0686937	-3.50617	0.001997	0.0226219	-1.43086
C2	CGP	M4913	IZADPANAH_STEM_CELL_ADIPOSE_VS_BONE_DN	Table 4S	-0.316109	-0.0114657	-3.50572	0.00199914	0.0226279	-1.43186
C5	GO:BP	M12017	GOBP_ORGANOPHOSPHATE_ESTER_TRANSPORT	GO:0015748	-0.295954	-0.0240838	-3.50476	0.00200375	0.0226618	-1.43401
C2	CP:REACTOME	M27708	REACTOME_CHK1_CHK2_CDS1_MEDIATED_INACTIVATION_OF_CYCLIN_B_CDK1_COMPLEX	R-HSA-75035	-0.480383	-0.0858922	-3.50222	0.00201598	0.0227818	-1.4397
C2	CGP	M10967	VICENT_METASTASIS_UP	Fig 2B	-0.590401	-0.000666681	-3.50118	0.00202102	0.0228146	-1.44203
C5	GO:BP	M13575	GOBP_NEGATIVE_REGULATION_OF_VASCULATURE_DEVELOPMENT	GO:1901343	-0.250065	0.00986814	-3.50095	0.00202215	0.0228146	-1.44255
C2	CGP	M18724	XU_AKT1_TARGETS_6HR	Table 6S	-0.393975	-0.012215	-3.49687	0.00204202	0.0229761	-1.45168
C5	GO:BP	M11774	GOBP_NUCLEOTIDE_TRANSPORT	GO:0006862	-0.35952	-0.0390683	-3.49685	0.00204215	0.0229761	-1.45174
C5	GO:BP	M7769	GOBP_REGULATION_OF_ANATOMICAL_STRUCTURE_MORPHOGENESIS	GO:0022603	-0.233113	-0.0191604	-3.49684	0.00204217	0.0229761	-1.45175
C2	CP:REACTOME	M27820	REACTOME_GENE_AND_PROTEIN_EXPRESSION_BY_JAK_STAT_SIGNALING_AFTER_INTERLEUKIN_12_STIMULATION	R-HSA-8950505	-0.470187	-0.0770509	-3.49667	0.00204301	0.0229761	-1.45213
C2	CP:PID	M252	PID_IL8_CXCR1_PATHWAY		-0.483277	0.00037218	-3.49495	0.00205144	0.0230394	-1.45598
C2	CP:REACTOME	M27691	REACTOME_RNA_POLYMERASE_I_PROMOTER_ESCAPE	R-HSA-73772	0.317254	-0.0482965	3.49459	0.00205323	0.0230394	-1.45679
C5	GO:BP	M11354	GOBP_HYPEROSMOTIC_RESPONSE	GO:0006972	-0.353114	-0.0518557	-3.49452	0.00205357	0.0230394	-1.45695
C2	CGP	M16708	YAO_TEMPORAL_RESPONSE_TO_PROGESTERONE_CLUSTER_5	Supp. data: out_b_data Web S6: Cluster No.=5	-0.362879	-0.0544013	-3.4924	0.00206405	0.0231054	-1.4617
C5	GO:BP	M15830	GOBP_POST_ANAL_TAIL_MORPHOGENESIS	GO:0036342	-0.374806	-0.027542	-3.49217	0.00206515	0.0231054	-1.4622
C5	GO:BP	M14432	GOBP_POSITIVE_REGULATION_OF_BLOOD_PRESSURE	GO:0045777	-0.285336	-0.0184436	-3.4919	0.00206652	0.0231054	-1.46282
C5	GO:BP	M4627	GOBP_REGULATION_OF_CELL_POPULATION_PROLIFERATION	GO:0042127	-0.191008	-0.0163851	-3.49171	0.00206743	0.0231054	-1.46323
C5	GO:BP	M12909	GOBP_REGULATION_OF_RECEPTOR_MEDIATED_ENDOCYTOSIS	GO:0048259	-0.327135	-0.0204656	-3.49166	0.00206769	0.0231054	-1.46335
C5	GO:BP	M14392	GOBP_REGULATION_OF_OSTEOBLAST_DIFFERENTIATION	GO:0045667	-0.280486	-0.0107591	-3.49091	0.00207144	0.0231246	-1.46504
C5	GO:BP	M10099	GOBP_MEMORY	GO:0007613	-0.248756	0.00792398	-3.49052	0.00207337	0.0231246	-1.46591
C2	CGP	M42501	FOROUTAN_TGFB_EMT_UP	"Table S1. TGF_-EMT signature, https://doi.org/10.4225/49/5a2a11fa43fe3"	-0.269115	-0.0184927	-3.49032	0.00207436	0.0231246	-1.46635
C2	CGP	M1451	NAKAYAMA_SOFT_TISSUE_TUMORS_PCA2_DN	Table 3: 2nd PCA genes (-)	-0.38816	0.0343754	-3.48966	0.00207764	0.0231345	-1.46783
C2	CP:WIKIPATHWAYS	M39612	WP_FLUOROPYRIMIDINE_ACTIVITY	WP1601	-0.338915	-0.0274611	-3.48948	0.00207854	0.0231345	-1.46824
C5	GO:BP	M11034	GOBP_C21_STEROID_HORMONE_METABOLIC_PROCESS	GO:0008207	-0.396392	-0.0305826	-3.48707	0.00209059	0.0232501	-1.47363
C5	GO:BP	M13568	GOBP_REGULATION_OF_OLIGODENDROCYTE_DIFFERENTIATION	GO:0048713	-0.370807	-0.0213744	-3.48663	0.00209276	0.0232558	-1.4746
C2	CP:WIKIPATHWAYS	M39655	WP_COMMON_PATHWAYS_UNDERLYING_DRUG_ADDICTION	WP2636	-0.417697	-0.0531002	-3.48611	0.00209538	0.023257	-1.47577
C5	GO:BP	M23276	GOBP_SMOOTH_MUSCLE_CELL_APOPTOTIC_PROCESS	GO:0034390	-0.363748	-0.0304809	-3.48595	0.00209618	0.023257	-1.47613
C5	GO:BP	M24827	GOBP_MEMBRANE_REPOLARIZATION_DURING_ATRIAL_CARDIAC_MUSCLE_CELL_ACTION_POTENTIAL	GO:0098914	-0.640712	-0.0537961	-3.48521	0.00209991	0.0232636	-1.47779
C5	GO:BP	M25174	GOBP_REGULATION_OF_MEMBRANE_TUBULATION	GO:1903525	-0.647111	-0.0986467	-3.48504	0.00210075	0.0232636	-1.47816
C5	GO:BP	M42865	GOBP_POSITIVE_REGULATION_OF_SYNCYTIUM_FORMATION_BY_PLASMA_MEMBRANE_FUSION	GO:0060143	-0.371693	-0.0212485	-3.48484	0.00210175	0.0232636	-1.47861
C5	GO:BP	M15511	GOBP_REGULATION_OF_CELLULAR_COMPONENT_MOVEMENT	GO:0051270	-0.218128	-0.0142469	-3.48361	0.00210798	0.023298	-1.48137
C5	GO:BP	M24487	GOBP_PROTEIN_UFMYLATION	GO:0071569	0.753568	-0.0537637	3.48357	0.00210819	0.023298	-1.48146
C5	GO:BP	M8071	GOBP_ANATOMICAL_STRUCTURE_FORMATION_INVOLVED_IN_MORPHOGENESIS	GO:0048646	-0.232665	-0.0154043	-3.48207	0.00211577	0.0233237	-1.48481
C5	GO:BP	M22563	GOBP_GLYCOPROTEIN_BIOSYNTHETIC_PROCESS	GO:0009101	-0.248737	-0.0313509	-3.48203	0.00211598	0.0233237	-1.48491
C5	GO:BP	M13815	GOBP_ORGANOPHOSPHATE_CATABOLIC_PROCESS	GO:0046434	-0.220115	-0.0330097	-3.4819	0.00211665	0.0233237	-1.4852
C5	GO:BP	M13556	GOBP_ORGANIC_ANION_TRANSPORT	GO:0015711	-0.243301	-0.0113921	-3.48179	0.00211716	0.0233237	-1.48543
C2	CGP	M15804	TURJANSKI_MAPK1_AND_MAPK2_TARGETS	Table 1: ERK 1,2	-0.560695	-0.0315472	-3.48014	0.00212559	0.0233981	-1.48913
C5	GO:BP	M22940	GOBP_NEURONAL_SIGNAL_TRANSDUCTION	GO:0023041	0.568649	-0.0353773	3.47866	0.0021331	0.0234624	-1.49243
C5	GO:BP	M23425	GOBP_RESPONSE_TO_ERYTHROPOIETIN	GO:0036017	0.684956	0.00129468	3.47793	0.00213684	0.0234639	-1.49406
C2	CP:REACTOME	M27635	REACTOME_TP53_REGULATES_TRANSCRIPTION_OF_GENES_INVOLVED_IN_G1_CELL_CYCLE_ARREST	R-HSA-6804116	-0.403361	-0.0523952	-3.47737	0.00213973	0.0234639	-1.49532
C2	CGP	M14780	KUNINGER_IGF1_VS_PDGFB_TARGETS_DN	Table 2	-0.337062	0.00739998	-3.47721	0.00214053	0.0234639	-1.49568
C5	GO:BP	M24276	GOBP_CANONICAL_WNT_SIGNALING_PATHWAY_INVOLVED_IN_HEART_DEVELOPMENT	GO:0061316	0.827149	0.043323	3.47699	0.00214166	0.0234639	-1.49617
C2	CGP	M2236	JOHNSTONE_PARVB_TARGETS_1_UP	Table 2S: Inc. in all 3	-0.662199	0.0233875	-3.47627	0.00214535	0.0234639	-1.49777
C2	CGP	M12678	BOYLAN_MULTIPLE_MYELOMA_D_CLUSTER_DN	Fig 1S: cluster 4	-0.308301	-0.0301313	-3.47624	0.00214555	0.0234639	-1.49786
C5	GO:BP	M15825	GOBP_ESTABLISHMENT_OF_MITOTIC_SPINDLE_LOCALIZATION	GO:0040001	-0.432354	-0.0493894	-3.47622	0.00214563	0.0234639	-1.4979
C2	CGP	M18213	WANG_BARRETTS_ESOPHAGUS_DN	Table 1S: Fold change < 1	-0.48593	-0.0359327	-3.47603	0.00214662	0.0234639	-1.49833
C2	CGP	M1796	ZHENG_GLIOBLASTOMA_PLASTICITY_UP	Table 2S	-0.294332	-0.0394387	-3.47539	0.00214992	0.0234817	-1.49976
C5	GO:BP	M11750	GOBP_RNA_METHYLATION	GO:0001510	0.455081	-0.046495	3.47338	0.00216028	0.0235765	-1.50425
C2	CGP	M2445	PLASARI_TGFB1_TARGETS_10HR_UP	Table 3S: 10h TGFB1 treated vs untreated: Fold change > 0	-0.284172	-0.0200797	-3.47213	0.00216677	0.0236289	-1.50705
C5	GO:BP	M22789	GOBP_ATP_TRANSPORT	GO:0015867	-0.402132	-0.022414	-3.4712	0.00217156	0.0236628	-1.50911
C5	GO:BP	M10927	GOBP_EMBRYONIC_SKELETAL_SYSTEM_MORPHOGENESIS	GO:0048704	-0.236195	0.00983387	-3.47061	0.00217463	0.0236749	-1.51043
C5	GO:BP	M29350	GOBP_NEGATIVE_REGULATION_OF_ATP_METABOLIC_PROCESS	GO:1903579	-0.338343	-0.0189911	-3.4702	0.0021768	0.0236749	-1.51136
C2	CGP	M7405	HOFFMANN_PRE_BI_TO_LARGE_PRE_BII_LYMPHOCYTE_DN	Table 2S: CHGF_PRE_LAR<=-4	-0.285229	-0.0303207	-3.47002	0.00217774	0.0236749	-1.51176
C5	GO:BP	M23642	GOBP_FIBROBLAST_APOPTOTIC_PROCESS	GO:0044346	-0.557002	-0.0542748	-3.46763	0.00219022	0.0237918	-1.5171
C5	GO:BP	M22217	GOBP_OPTIC_CUP_MORPHOGENESIS_INVOLVED_IN_CAMERA_TYPE_EYE_DEVELOPMENT	GO:0002072	-0.553077	-0.00624784	-3.46731	0.00219188	0.0237918	-1.5178
C5	GO:BP	M29135	GOBP_AMINOGLYCOSIDE_ANTIBIOTIC_METABOLIC_PROCESS	GO:0030647	-0.586419	-0.0673625	-3.46589	0.00219936	0.0238438	-1.52098
C2	CP:REACTOME	M5488	REACTOME_TRAFFICKING_OF_GLUR2_CONTAINING_AMPA_RECEPTORS	R-HSA-416993	-0.54531	-0.0490387	-3.46575	0.00220008	0.0238438	-1.52129
C5	GO:BP	M7145	GOBP_ENDOTHELIAL_CELL_MIGRATION	GO:0043542	-0.24246	-0.0260071	-3.46525	0.00220273	0.0238542	-1.52241
C5	GO:BP	M24628	GOBP_RESPONSE_TO_STAUROSPORINE	GO:0072733	-0.798377	0.036138	-3.46355	0.00221174	0.0239332	-1.52622
C5	GO:BP	M24566	GOBP_METANEPHRIC_GLOMERULUS_DEVELOPMENT	GO:0072224	-0.479669	0.05259	-3.46281	0.00221563	0.0239568	-1.52786
C2	CP:WIKIPATHWAYS	M39824	WP_REGULATORY_CIRCUITS_OF_THE_STAT3_SIGNALING_PATHWAY	WP4538	-0.276521	-0.0143181	-3.46061	0.00222732	0.0240646	-1.53277
C5	GO:BP	M10444	GOBP_BEHAVIOR	GO:0007610	-0.236549	-0.00341722	-3.45977	0.00223184	0.0240949	-1.53466
C2	CP:KEGG	M11673	KEGG_BIOSYNTHESIS_OF_UNSATURATED_FATTY_ACIDS	hsa01040	-0.400414	-0.0472369	-3.45919	0.00223492	0.0241096	-1.53595
C5	GO:BP	M9008	GOBP_RESPONSE_TO_XENOBIOTIC_STIMULUS	GO:0009410	-0.196292	-0.0176582	-3.45666	0.00224852	0.0242303	-1.54161
C2	CGP	M15122	OZEN_MIR125B1_TARGETS	Table 1	-0.539331	-0.0330479	-3.45646	0.00224956	0.0242303	-1.54205
C2	CP:BIOCARTA	M1389	BIOCARTA_SPRY_PATHWAY		-0.554745	-0.0601388	-3.45559	0.00225427	0.0242624	-1.544
C5	GO:BP	M23418	GOBP_AGGREPHAGY	GO:0035973	-0.660009	-0.039219	-3.45495	0.00225771	0.0242807	-1.54542
C5	GO:BP	M16138	GOBP_DEFINITIVE_HEMOPOIESIS	GO:0060216	-0.48774	0.0403487	-3.45424	0.00226156	0.0243036	-1.54701
C5	GO:BP	M15070	GOBP_MOTILE_CILIUM_ASSEMBLY	GO:0044458	0.32862	0.0201193	3.45361	0.00226496	0.0243178	-1.54841
C5	GO:BP	M11026	GOBP_SERINE_FAMILY_AMINO_ACID_BIOSYNTHETIC_PROCESS	GO:0009070	-0.533506	-0.0275606	-3.45306	0.00226792	0.0243178	-1.54963
C2	CP:REACTOME	M27853	REACTOME_G_BETA_GAMMA_SIGNALLING_THROUGH_CDC42	R-HSA-8964616	-0.393109	0.0105107	-3.45303	0.00226809	0.0243178	-1.5497
C2	CP:WIKIPATHWAYS	M39852	WP_OSTEOBLAST_DIFFERENTIATION_AND_RELATED_DISEASES	WP4787	-0.309667	-0.00717777	-3.44957	0.00228697	0.0245015	-1.55743
C2	CP:REACTOME	M27433	REACTOME_SIGNALING_BY_RNF43_MUTANTS	R-HSA-5340588	-0.417547	-0.00538953	-3.44864	0.00229205	0.0245371	-1.5595
C5	GO:BP	M13053	GOBP_CHONDROCYTE_DIFFERENTIATION	GO:0002062	-0.264335	-0.00434153	-3.44686	0.0023018	0.0246228	-1.56346
C2	CP:PID	M184	PID_ECADHERIN_KERATINOCYTE_PATHWAY		-0.516237	-0.0615576	-3.44529	0.00231049	0.0246969	-1.56698
C5	GO:BP	M15832	GOBP_POSITIVE_REGULATION_OF_ENDOTHELIAL_CELL_PROLIFERATION	GO:0001938	-0.245212	-0.00647238	-3.44363	0.00231967	0.0247762	-1.57068
C5	GO:BP	M11408	GOBP_VASCULAR_ASSOCIATED_SMOOTH_MUSCLE_CELL_DIFFERENTIATION	GO:0035886	-0.365803	-0.0221648	-3.44323	0.00232187	0.0247807	-1.57156
C2	CGP	M7137	WEINMANN_ADAPTATION_TO_HYPOXIA_DN	Table 2b, 2c	-0.365347	-0.0158584	-3.44278	0.0023244	0.0247889	-1.57258
C5	GO:BP	M24769	GOBP_RESPONSE_TO_INTERLEUKIN_17	GO:0097396	-0.642447	-0.0481708	-3.44204	0.00232849	0.0248137	-1.57422
C2	CGP	M18367	PYEON_HPV_POSITIVE_TUMORS_DN	Table 3: t statistic < 0	-0.591454	0.0607855	-3.44077	0.00233557	0.0248701	-1.57705
C2	CGP	M1816	KYNG_DNA_DAMAGE_BY_4NQO_OR_UV	Suppl. Info 2: Table 5S: 4NQO and UV [G]	-0.308999	-0.0553674	-3.43836	0.00234907	0.0249511	-1.58242
C2	CP:REACTOME	M529	REACTOME_MEIOSIS	R-HSA-1500620	0.247612	-0.0318769	3.43807	0.00235074	0.0249511	-1.58309
C2	CGP	M2216	WIERENGA_STAT5A_TARGETS_GROUP2	Table 4S	-0.349601	0.0263031	-3.43788	0.00235177	0.0249511	-1.58349
C5	GO:BP	M14716	GOBP_ION_HOMEOSTASIS	GO:0050801	-0.226038	-0.0136835	-3.43787	0.00235184	0.0249511	-1.58352
C2	CGP	M986	SMIRNOV_CIRCULATING_ENDOTHELIOCYTES_IN_CANCER_UP	Table 1BS: Log2 Ratio Mean(Cancer/Normal) > 0	-0.32263	-0.0146268	-3.43783	0.00235207	0.0249511	-1.58361
C5	GO:BP	M23954	GOBP_NK_T_CELL_ACTIVATION	GO:0051132	0.527752	-0.00776446	3.43703	0.00235655	0.0249674	-1.58539
C2	CGP	M42500	CORONEL_RFX7_DIRECT_TARGETS_UP	Table 1	-0.454764	-0.0240147	-3.43692	0.00235716	0.0249674	-1.58563
C2	CGP	M13135	ENGELMANN_CANCER_PROGENITORS_UP	Table 2aS	-0.293241	-0.0270232	-3.43644	0.00235988	0.0249764	-1.58671
C2	CP:REACTOME	M979	REACTOME_N_GLYCAN_ANTENNAE_ELONGATION_IN_THE_MEDIAL_TRANS_GOLGI	R-HSA-975576	-0.381884	-0.0118563	-3.43614	0.00236157	0.0249764	-1.58737
C5	GO:BP	M16142	GOBP_POSITIVE_REGULATION_OF_LEUKOCYTE_CHEMOTAXIS	GO:0002690	-0.272452	-0.00131306	-3.43528	0.00236645	0.0250058	-1.5893
C2	CGP	M515	LEE_METASTASIS_AND_ALTERNATIVE_SPLICING_UP	Table 3.1S, 3.2S	-0.278448	-0.034692	-3.43502	0.00236792	0.0250058	-1.58988
C2	CGP	M14833	GAUSSMANN_MLL_AF4_FUSION_TARGETS_B_UP	Table BS	-0.402049	0.0543954	-3.43423	0.00237237	0.0250339	-1.59163
C2	CGP	M42503	FOROUTAN_PRODRANK_TGFB_EMT_UP	"Table S1. TGF_-EMT signature, https://doi.org/10.4225/49/5a2a11fa43fe3"	-0.26926	-0.018158	-3.43323	0.00237805	0.025075	-1.59386
C5	GO:BP	M13415	GOBP_BLOOD_VESSEL_MORPHOGENESIS	GO:0048514	-0.239706	-0.0102836	-3.43276	0.00238076	0.0250847	-1.59492
C2	CP:REACTOME	M27273	REACTOME_NEGATIVE_REGULATION_OF_TCF_DEPENDENT_SIGNALING_BY_WNT_LIGAND_ANTAGONISTS	R-HSA-3772470	-0.493423	-0.000835853	-3.4323	0.00238337	0.0250934	-1.59594
C5	GO:BP	M11915	GOBP_PANCREAS_DEVELOPMENT	GO:0031016	-0.263371	-0.000718759	-3.4309	0.00239136	0.0251586	-1.59906
C5	GO:BP	M22758	GOBP_REGULATION_OF_LUNG_BLOOD_PRESSURE	GO:0014916	-0.618782	0.00190082	-3.42923	0.00240093	0.0252394	-1.60279
C2	CP:WIKIPATHWAYS	M42540	WP_MRNA_PROTEIN_AND_METABOLITE_INDUCATION_PATHWAY_BY_CYCLOSPORIN_A	WP3953	-0.354247	-0.124645	-3.42893	0.00240264	0.0252394	-1.60345
C2	CP:REACTOME	M27856	REACTOME_TRIGLYCERIDE_METABOLISM	R-HSA-8979227	-0.342397	-0.0255772	-3.42783	0.00240896	0.0252869	-1.6059
C5	GO:BP	M24632	GOBP_MRNA_METHYLATION	GO:0080009	0.435475	-0.0370794	3.42743	0.00241126	0.02529	-1.60679
C5	GO:BP	M14318	GOBP_REGULATION_OF_ACTIN_FILAMENT_BUNDLE_ASSEMBLY	GO:0032231	-0.31824	-0.0415623	-3.42715	0.00241286	0.02529	-1.60741
C2	CP:KEGG	M15902	KEGG_GLYCEROLIPID_METABOLISM	hsa00561	-0.363373	-0.0313958	-3.42632	0.00241768	0.0253215	-1.60927
C2	CP:BIOCARTA	M22031	BIOCARTA_CDC25_PATHWAY		-0.494135	-0.0750724	-3.42573	0.00242106	0.0253381	-1.61057
C5	GO:BP	M24578	GOBP_VESICLE_UNCOATING	GO:0072319	0.518906	-0.0651668	3.42497	0.00242548	0.0253654	-1.61227
C2	CGP	M13965	GOUYER_TUMOR_INVASIVENESS	Table 1	-0.620781	-0.0461648	-3.42452	0.00242806	0.0253734	-1.61326
C5	GO:BP	M14199	GOBP_OSSIFICATION	GO:0001503	-0.226373	-0.0123534	-3.42289	0.00243754	0.0254535	-1.6169
C2	CGP	M10276	LEE_NEURAL_CREST_STEM_CELL_DN	Table 2S	-0.261389	0.00177188	-3.42229	0.00244101	0.025461	-1.61823
C2	CP:WIKIPATHWAYS	M42579	WP_FOXA2_PATHWAY	WP5066	-0.411802	-0.00226138	-3.42209	0.0024422	0.025461	-1.61868
C2	CGP	M41755	XIE_ST_HSC_S1PR3_OE_UP	Supplemental Table 3: ST-HSC DEGs. Differentially expressed genes with S1PR3 overexpression in LT-HSC and ST-HSC (q=0.05, fold change >1)	-0.314988	0.00629451	-3.42157	0.00244524	0.025461	-1.61984
C5	GO:BP	M15189	GOBP_REGULATION_OF_MYELOID_LEUKOCYTE_DIFFERENTIATION	GO:0002761	-0.274127	-0.0194671	-3.42152	0.00244552	0.025461	-1.61995
C5	GO:BP	M13300	GOBP_RESPONSE_TO_ORGANIC_CYCLIC_COMPOUND	GO:0014070	-0.223732	-0.0210689	-3.42082	0.0024496	0.0254718	-1.6215
C2	CGP	M2085	VARELA_ZMPSTE24_TARGETS_UP	Table 1S: Face1-liver change=I	-0.29488	-0.0527838	-3.42072	0.00245019	0.0254718	-1.62172
C2	CP:KEGG	M4844	KEGG_CHEMOKINE_SIGNALING_PATHWAY	hsa04062	-0.282106	-0.0105647	-3.41984	0.00245536	0.0255067	-1.62369
C5	GO:BP	M17820	GOBP_ACTIN_FILAMENT_BASED_MOVEMENT	GO:0030048	-0.333153	-0.00870288	-3.4195	0.00245733	0.0255081	-1.62444
C2	CGP	M41756	XIE_ST_HSC_S1PR3_OE_DN	Supplemental Table 3: ST-HSC DEGs. Differentially expressed genes with S1PR3 overexpression in LT-HSC and ST-HSC (q=0.05, fold change >-1)	-0.480708	-0.00959171	-3.4192	0.00245914	0.0255081	-1.62512
C5	GO:BP	M11016	GOBP_RESPONSE_TO_ANGIOTENSIN	GO:1990776	-0.292255	-0.0109198	-3.41869	0.00246211	0.02552	-1.62625
C2	CGP	M540	LOPEZ_MESOTELIOMA_SURVIVAL_TIME_UP	Table 5AS: short-term	-0.274931	-0.0664488	-3.41824	0.00246478	0.0255289	-1.62726
C5	GO:BP	M22656	GOBP_ECTODERMAL_CELL_DIFFERENTIATION	GO:0010668	-0.496206	0.00282363	-3.41767	0.00246811	0.0255445	-1.62852
C5	GO:BP	M29180	GOBP_OSSIFICATION_INVOLVED_IN_BONE_REMODELING	GO:0043932	-0.814057	0.039218	-3.41495	0.00248423	0.0256924	-1.63458
C2	CGP	M10331	BYSTRYKH_HEMATOPOIESIS_STEM_CELL_FGF3	Table 3: Fgf3	-0.543765	-0.0115655	-3.41385	0.00249075	0.0257319	-1.63703
C5	GO:BP	M15515	GOBP_CELLULAR_RESPONSE_TO_OSMOTIC_STRESS	GO:0071470	-0.296543	-0.0486541	-3.41368	0.00249173	0.0257319	-1.63739
C5	GO:BP	M13887	GOBP_POSITIVE_REGULATION_OF_PEPTIDYL_THREONINE_PHOSPHORYLATION	GO:0010800	-0.370064	-0.0385183	-3.41325	0.00249429	0.0257394	-1.63835
C5	GO:BP	M16721	GOBP_REGULATION_OF_MONOCYTE_CHEMOTAXIS	GO:0090025	-0.486088	0.0365012	-3.41292	0.0024963	0.0257413	-1.6391
C5	GO:BP	M17480	GOBP_FEEDING_BEHAVIOR	GO:0007631	-0.283375	-0.00402651	-3.41245	0.00249907	0.0257449	-1.64014
C2	CGP	M2184	KAPOSI_LIVER_CANCER_MET_DN	Table 4	-0.573422	-0.0349789	-3.41183	0.00250279	0.0257449	-1.64152
C5	GO:BP	M22910	GOBP_FOREBRAIN_DORSAL_VENTRAL_PATTERN_FORMATION	GO:0021798	-0.663665	0.0821208	-3.4117	0.00250358	0.0257449	-1.64182
C5	GO:BP	M12087	GOBP_CELL_CELL_ADHESION	GO:0098609	-0.219337	-0.00424868	-3.41133	0.00250578	0.0257449	-1.64263
C2	CP:REACTOME	M1011	REACTOME_MEIOTIC_RECOMBINATION	R-HSA-912446	0.267034	-0.0303083	3.41132	0.00250583	0.0257449	-1.64266
C2	CP:PID	M213	PID_AR_NONGENOMIC_PATHWAY		-0.430631	-0.0483549	-3.41073	0.00250937	0.0257508	-1.64397
C5	GO:BP	M23451	GOBP_NEURON_DEATH_IN_RESPONSE_TO_OXIDATIVE_STRESS	GO:0036475	-0.397503	-0.0559451	-3.40977	0.00251513	0.0257508	-1.64611
C2	CP:REACTOME	M10450	REACTOME_GAB1_SIGNALOSOME	R-HSA-180292	-0.499419	-0.0452047	-3.40966	0.00251576	0.0257508	-1.64634
C5	GO:BP	M15500	GOBP_POSITIVE_REGULATION_OF_TRANSPORT	GO:0051050	-0.22724	-0.0237453	-3.40947	0.00251693	0.0257508	-1.64677
C2	CP:WIKIPATHWAYS	M39341	WP_SPINAL_CORD_INJURY	WP2431	-0.305882	0.00204613	-3.40941	0.00251726	0.0257508	-1.6469
C2	CP:KEGG	M6929	KEGG_O_GLYCAN_BIOSYNTHESIS	hsa00512	-0.332902	-0.00454353	-3.40921	0.00251849	0.0257508	-1.64735
C5	GO:BP	M22979	GOBP_SEQUESTERING_OF_TRIGLYCERIDE	GO:0030730	-0.533405	-0.0102549	-3.40908	0.00251926	0.0257508	-1.64764
C2	CGP	M10500	XU_HGF_TARGETS_REPRESSED_BY_AKT1_UP	Table 5S	-0.483555	0.0539201	-3.40839	0.00252342	0.0257745	-1.64917
C5	GO:BP	M16710	GOBP_RESPONSE_TO_HYDROGEN_PEROXIDE	GO:0042542	-0.297241	-0.0468253	-3.40783	0.0025268	0.0257781	-1.65042
C2	CP:REACTOME	M997	REACTOME_ION_CHANNEL_TRANSPORT	R-HSA-983712	-0.251783	-0.0184046	-3.40772	0.00252745	0.0257781	-1.65066
C5	GO:BP	M15571	GOBP_RESPONSE_TO_SALT	GO:1902074	-0.419062	-0.0480076	-3.40668	0.00253372	0.0257999	-1.65297
C2	CGP	M2244	BRUINS_UVC_RESPONSE_VIA_TP53_GROUP_B	Table 1S: category WTG vs SAG = CatB	-0.228883	-0.0291716	-3.40588	0.00253856	0.0257999	-1.65475
C5	GO:BP	M14161	GOBP_CELLULAR_RESPONSE_TO_INORGANIC_SUBSTANCE	GO:0071241	-0.243822	-0.0259694	-3.40587	0.00253865	0.0257999	-1.65478
C2	CP:REACTOME	M13897	REACTOME_CD28_DEPENDENT_PI3K_AKT_SIGNALING	R-HSA-389357	-0.343506	-0.0253253	-3.40583	0.0025389	0.0257999	-1.65487
C2	CGP	M11262	MORI_IMMATURE_B_LYMPHOCYTE_UP	Table 4S: Immature B	-0.316987	-0.00114686	-3.40556	0.00254054	0.0257999	-1.65547
C2	CGP	M15891	GESERICK_TERT_TARGETS_DN	Table 1b	-0.41841	-0.0270515	-3.40554	0.00254062	0.0257999	-1.6555
C2	CGP	M1879	PIONTEK_PKD1_TARGETS_UP	Table 3S	-0.233551	-0.0277417	-3.40509	0.00254334	0.0258088	-1.6565
C5	GO:BP	M29359	GOBP_NEGATIVE_REGULATION_OF_VIRAL_LIFE_CYCLE	GO:1903901	-0.48065	-0.0439094	-3.40468	0.00254587	0.0258159	-1.65743
C2	CGP	M7388	TAKEDA_TARGETS_OF_NUP98_HOXA9_FUSION_10D_DN	Table 4S	-0.31047	0.0215354	-3.40367	0.00255197	0.0258448	-1.65966
C5	GO:BP	M6709	GOBP_CELL_ACTIVATION	GO:0001775	-0.190708	-0.0112126	-3.40358	0.00255255	0.0258448	-1.65987
C5	GO:BP	M12594	GOBP_CELLULAR_RESPONSE_TO_OXYGEN_LEVELS	GO:0071453	-0.274964	-0.0477496	-3.40294	0.00255644	0.0258448	-1.66129
C5	GO:BP	M11308	GOBP_REGULATION_OF_HEAT_GENERATION	GO:0031650	-0.375411	-0.0035947	-3.40253	0.00255896	0.0258448	-1.66221
C2	CP:BIOCARTA	M8615	BIOCARTA_IL2RB_PATHWAY		-0.388628	-0.0453577	-3.40228	0.00256046	0.0258448	-1.66275
C5	GO:BP	M10621	GOBP_POSITIVE_REGULATION_OF_EPITHELIAL_TO_MESENCHYMAL_TRANSITION	GO:0010718	-0.359558	-0.000997031	-3.40219	0.00256105	0.0258448	-1.66297
C2	CP:WIKIPATHWAYS	M39357	WP_AMYOTROPHIC_LATERAL_SCLEROSIS_ALS	WP2447	-0.359254	-0.0422983	-3.40209	0.00256162	0.0258448	-1.66318
C5	GO:BP	M13946	GOBP_NEGATIVE_REGULATION_OF_MULTICELLULAR_ORGANISM_GROWTH	GO:0040015	-0.422276	-0.0923109	-3.40083	0.00256937	0.0258894	-1.66599
C2	CP:PID	M251	PID_SYNDECAN_3_PATHWAY		-0.488883	-0.0192669	-3.40075	0.00256985	0.0258894	-1.66616
C5	GO:BP	M24206	GOBP_REGULATION_OF_PHOSPHOLIPID_CATABOLIC_PROCESS	GO:0060696	-0.52998	-0.0585231	-3.40003	0.00257423	0.0258894	-1.66775
C2	CP:BIOCARTA	M18837	BIOCARTA_EGFR_SMRTE_PATHWAY		-0.61068	-0.0598912	-3.4	0.00257447	0.0258894	-1.66784
C5	GO:BP	M24879	GOBP_VENTRICULAR_CARDIAC_MUSCLE_CELL_MEMBRANE_REPOLARIZATION	GO:0099625	-0.43751	0.0161883	-3.39986	0.00257528	0.0258894	-1.66813
C2	CGP	M15847	MORI_MATURE_B_LYMPHOCYTE_DN	Table 4S: Mature B	-0.358106	-0.0568612	-3.39935	0.00257841	0.0259023	-1.66926
C2	CP:WIKIPATHWAYS	M39421	WP_MIR5093P_ALTERATION_OF_YAP1ECM_AXIS	WP3967	-0.344631	-0.0372756	-3.39687	0.00259371	0.0260373	-1.67477
C2	CGP	M1459	PETROVA_ENDOTHELIUM_LYMPHATIC_VS_BLOOD_DN	Table 3S: BLOOD VASCULAR EC	-0.274113	-0.00958891	-3.3958	0.00260037	0.0260855	-1.67716
C2	CP:WIKIPATHWAYS	M39601	WP_PROLACTIN_SIGNALING_PATHWAY	WP2037	-0.437735	-0.0687389	-3.39424	0.00261003	0.0261638	-1.68062
C2	CGP	M6154	MAHAJAN_RESPONSE_TO_IL1A_UP	Table 1,2: Change >= 2	-0.327494	-0.0170736	-3.39351	0.00261462	0.0261858	-1.68225
C5	GO:BP	M42717	GOBP_POLYKETIDE_METABOLIC_PROCESS	GO:0030638	-0.506844	-0.0562874	-3.39329	0.00261596	0.0261858	-1.68273
C5	GO:BP	M16537	GOBP_RESPONSE_TO_PURINE_CONTAINING_COMPOUND	GO:0014074	-0.254068	-0.00667464	-3.39297	0.00261796	0.026187	-1.68344
C5	GO:BP	M40550	GOBP_NEGATIVE_REGULATION_OF_HIGH_VOLTAGE_GATED_CALCIUM_CHANNEL_ACTIVITY	GO:1901842	-0.753136	0.0113219	-3.39237	0.00262173	0.0261927	-1.68479
C5	GO:BP	M25131	GOBP_NEGATIVE_REGULATION_OF_RNA_POLYMERASE_II_REGULATORY_REGION_SEQUENCE_SPECIFIC_DNA_BINDING	GO:1903026	0.501115	-0.067657	3.39228	0.00262226	0.0261927	-1.68497
C5	GO:BP	M24150	GOBP_REGULATION_OF_SMAD_PROTEIN_SIGNAL_TRANSDUCTION	GO:0060390	-0.261586	-0.0368823	-3.39127	0.00262858	0.0262371	-1.68722
C5	GO:BP	M15791	GOBP_RRNA_MODIFICATION	GO:0000154	0.469108	-0.0529576	3.38952	0.00263958	0.0263282	-1.69111
C2	CP:REACTOME	M600	REACTOME_G_ALPHA_I_SIGNALLING_EVENTS	R-HSA-418594	-0.296949	0.0184938	-3.38861	0.00264534	0.0263669	-1.69314
C2	CP:PID	M177	PID_EPHA_FWDPATHWAY		-0.389919	-0.0444912	-3.38776	0.00265067	0.0264013	-1.69501
C5	GO:BP	M14964	GOBP_REGULATION_OF_DEVELOPMENT_HETEROCHRONIC	GO:0040034	0.509678	-0.0209278	3.38746	0.00265258	0.0264016	-1.69568
C5	GO:BP	M25031	GOBP_REGULATION_OF_HIGH_VOLTAGE_GATED_CALCIUM_CHANNEL_ACTIVITY	GO:1901841	-0.489339	-0.0102554	-3.38532	0.00266617	0.0265128	-1.70044
C5	GO:BP	M34305	GOBP_REGULATION_OF_ENDODERMAL_CELL_DIFFERENTIATION	GO:1903224	-0.398427	-0.0453507	-3.3851	0.00266754	0.0265128	-1.70092
C5	GO:BP	M12838	GOBP_REGULATION_OF_ENDOTHELIAL_CELL_MIGRATION	GO:0010594	-0.22833	-0.0237553	-3.38413	0.00267373	0.0265494	-1.70308
C2	CGP	M10668	DORN_ADENOVIRUS_INFECTION_12HR_UP	Table 1: 12 h p.i. >= 1	-0.259526	-0.0528211	-3.38393	0.00267501	0.0265494	-1.70353
C2	CGP	M16335	MELLMAN_TUT1_TARGETS_DN	Table 1S	-0.323038	-0.0344641	-3.38309	0.00268036	0.0265765	-1.70539
C2	CGP	M4779	IGARASHI_ATF4_TARGETS_DN	Suppl. info: fold change < 1	-0.391502	-0.0401075	-3.38278	0.00268231	0.0265765	-1.70606
C2	CP:REACTOME	M41812	REACTOME_RHOD_GTPASE_CYCLE	R-HSA-9013405	-0.465347	-0.0296221	-3.38261	0.00268342	0.0265765	-1.70645
C5	GO:BP	M23278	GOBP_POSITIVE_REGULATION_OF_SMOOTH_MUSCLE_CELL_APOPTOTIC_PROCESS	GO:0034393	-0.460867	-0.0781752	-3.38193	0.00268777	0.0265871	-1.70796
C2	CGP	M6349	SU_PLACENTA	Table 1S: Max Tissue=Placenta	-0.324838	0.0119148	-3.38185	0.00268829	0.0265871	-1.70814
C5	GO:BP	M25426	GOBP_REGULATION_OF_ANIMAL_ORGAN_MORPHOGENESIS	GO:2000027	-0.272984	-0.00389756	-3.3814	0.00269117	0.0265969	-1.70914
C2	CP:REACTOME	M1921	REACTOME_REGULATION_OF_INSULIN_SECRETION	R-HSA-422356	-0.298157	-0.0104862	-3.38043	0.00269743	0.02664	-1.7113
C5	GO:BP	M10669	GOBP_REGULATION_OF_EPIDERMIS_DEVELOPMENT	GO:0045682	-0.274053	-0.0350098	-3.37842	0.00271034	0.0267486	-1.71575
C5	GO:BP	M14436	GOBP_NEGATIVE_REGULATION_OF_VIRAL_ENTRY_INTO_HOST_CELL	GO:0046597	-0.465084	-0.0427316	-3.3777	0.00271498	0.0267756	-1.71734
C5	GO:BP	M12102	GOBP_CELLULAR_RESPONSE_TO_ATP	GO:0071318	-0.343738	-0.0147168	-3.3774	0.00271695	0.0267762	-1.71801
C5	GO:BP	M25025	GOBP_POSITIVE_REGULATION_OF_CELL_PROLIFERATION_INVOLVED_IN_KIDNEY_DEVELOPMENT	GO:1901724	-0.594842	-0.0627889	-3.37446	0.00273601	0.0269159	-1.72452
C5	GO:BP	M34247	GOBP_POSITIVE_REGULATION_BY_SYMBIONT_OF_ENTRY_INTO_HOST	GO:0075294	-0.406414	-0.0768601	-3.3744	0.00273642	0.0269159	-1.72466
C2	CP:BIOCARTA	M1467	BIOCARTA_CTLA4_PATHWAY		-0.429729	0.0568035	-3.37412	0.00273826	0.0269159	-1.72529
C5	GO:BP	M43039	GOBP_POSITIVE_REGULATION_OF_CENTRIOLE_ELONGATION	GO:1903724	0.755221	0.000336907	3.37404	0.00273881	0.0269159	-1.72547
C5	GO:BP	M10268	GOBP_EPITHELIUM_DEVELOPMENT	GO:0060429	-0.219567	-0.018766	-3.3734	0.00274293	0.0269259	-1.72688
C5	GO:BP	M24183	GOBP_EPITHELIAL_TUBE_MORPHOGENESIS	GO:0060562	-0.24044	-0.0194087	-3.37325	0.00274394	0.0269259	-1.72722
C5	GO:BP	M22194	GOBP_NEURAL_PLATE_DEVELOPMENT	GO:0001840	-0.686475	0.0115164	-3.373	0.00274558	0.0269259	-1.72777
C2	CP:REACTOME	M685	REACTOME_HS_GAG_BIOSYNTHESIS	R-HSA-2022928	-0.294388	-0.0272976	-3.37191	0.00275271	0.026956	-1.73019
C2	CGP	M8511	SCIAN_INVERSED_TARGETS_OF_TP53_AND_TP73_DN	Table S2a: down by p53 and up by p73b	-0.484179	-0.074851	-3.37159	0.00275478	0.026956	-1.73089
C5	GO:BP	M25497	GOBP_POSITIVE_REGULATION_OF_T_HELPER_2_CELL_CYTOKINE_PRODUCTION	GO:2000553	-0.603993	-0.0197882	-3.37156	0.00275498	0.026956	-1.73096
C5	GO:BP	M23242	GOBP_POSITIVE_REGULATION_OF_TOLL_LIKE_RECEPTOR_2_SIGNALING_PATHWAY	GO:0034137	-0.58132	0.0226006	-3.3713	0.00275671	0.026956	-1.73154
C2	CGP	M13183	ODONNELL_TARGETS_OF_MYC_AND_TFRC_UP	Table 7CS	-0.216821	0.00786155	-3.37093	0.00275912	0.026956	-1.73235
C5	GO:BP	M14280	GOBP_LYMPHOCYTE_CHEMOTAXIS	GO:0048247	-0.328767	0.0186169	-3.37077	0.00276019	0.026956	-1.73272
C5	GO:BP	M3	GOBP_EPITHELIAL_CELL_DIFFERENTIATION	GO:0030855	-0.215609	-0.0151209	-3.36979	0.00276668	0.0270006	-1.7349
C5	GO:BP	M10931	GOBP_INOSITOL_PHOSPHATE_METABOLIC_PROCESS	GO:0043647	-0.298094	0.0154993	-3.36914	0.00277094	0.0270234	-1.73634
C5	GO:BP	M14945	GOBP_HEMOSTASIS	GO:0007599	-0.276279	-0.0175024	-3.36847	0.00277538	0.0270479	-1.73783
C5	GO:BP	M11135	GOBP_REGULATION_OF_SYSTEMIC_ARTERIAL_BLOOD_PRESSURE	GO:0003073	-0.309666	-0.0134809	-3.36707	0.00278463	0.0270921	-1.74092
C2	CP:WIKIPATHWAYS	M39845	WP_RENINANGIOTENSINALDOSTERONE_SYSTEM_RAAS	WP4756	-0.312359	-0.0137787	-3.36663	0.00278753	0.0270921	-1.74189
C2	CP:WIKIPATHWAYS	M39792	WP_CELL_MIGRATION_AND_INVASION_THROUGH_P75NTR	WP4561	-0.290536	-0.0419335	-3.3665	0.0027884	0.0270921	-1.74218
C5	GO:BP	M13125	GOBP_MIDBRAIN_DEVELOPMENT	GO:0030901	-0.300015	-0.0244956	-3.3664	0.00278907	0.0270921	-1.74241
C5	GO:BP	M10572	GOBP_PROTEIN_HOMOTETRAMERIZATION	GO:0051289	-0.25247	-0.0408113	-3.36585	0.00279274	0.0270921	-1.74363
C5	GO:BP	M5826	GOBP_CELLULAR_HOMEOSTASIS	GO:0019725	-0.21483	-0.020479	-3.36578	0.00279322	0.0270921	-1.74379
C2	CGP	M6905	JAATINEN_HEMATOPOIETIC_STEM_CELL_DN	Table 2S	-0.306531	0.0175623	-3.36573	0.0027935	0.0270921	-1.74389
C2	CP:WIKIPATHWAYS	M39405	WP_GENES_TARGETED_BY_MIRNAS_IN_ADIPOCYTES	WP1992	-0.399908	-0.0133038	-3.36545	0.00279537	0.0270921	-1.74451
C2	CGP	M12275	BROWNE_HCMV_INFECTION_24HR_UP	Table 1S: 24hpi >= 3 & Diff Call [24 hpi] = I, MI	-0.258097	-0.0481951	-3.36411	0.00280433	0.0271601	-1.74749
C5	GO:BP	M16783	GOBP_REGULATION_OF_EPITHELIAL_TO_MESENCHYMAL_TRANSITION	GO:0010717	-0.258991	-0.0180294	-3.36286	0.00281265	0.0272129	-1.75024
C5	GO:BP	M25345	GOBP_NEGATIVE_REGULATION_OF_MORPHOGENESIS_OF_AN_EPITHELIUM	GO:1905331	-0.530925	-0.000777327	-3.36271	0.00281365	0.0272129	-1.75058
C5	GO:BP	M12022	GOBP_EMBRYONIC_VISCEROCRANIUM_MORPHOGENESIS	GO:0048703	-0.425208	-0.0120409	-3.36204	0.00281818	0.0272379	-1.75207
C2	CP:KEGG	M9131	KEGG_GLYCEROPHOSPHOLIPID_METABOLISM	hsa00564	-0.275796	-0.0444006	-3.36044	0.00282891	0.0273227	-1.75561
C2	CP:REACTOME	M27337	REACTOME_SODIUM_PROTON_EXCHANGERS	R-HSA-425986	0.390088	-0.02179	3.35901	0.00283854	0.0273864	-1.75877
C5	GO:BP	M24229	GOBP_NEURAL_PLATE_PATTERN_SPECIFICATION	GO:0060896	-0.614652	-0.00888439	-3.35884	0.00283968	0.0273864	-1.75915
C2	CGP	M2205	CHYLA_CBFA2T3_TARGETS_UP	Fig. 3S: fold change > 1	-0.20745	-0.00566911	-3.3586	0.00284135	0.0273864	-1.7597
C5	GO:BP	M11145	GOBP_LUNG_MORPHOGENESIS	GO:0060425	-0.377467	-0.0242023	-3.35766	0.00284767	0.0274284	-1.76176
C5	GO:BP	M42787	GOBP_AMIDE_TRANSPORT	GO:0042886	-0.217181	-0.0173019	-3.35726	0.00285041	0.0274359	-1.76266
C5	GO:BP	M14872	GOBP_SECOND_MESSENGER_MEDIATED_SIGNALING	GO:0019932	-0.238878	-0.00552275	-3.35638	0.00285641	0.0274491	-1.76461
C2	CP:REACTOME	M966	REACTOME_N_GLYCAN_ANTENNAE_ELONGATION	R-HSA-975577	-0.479115	-0.0192918	-3.35606	0.00285853	0.0274491	-1.7653
C2	CP:REACTOME	M27191	REACTOME_DNA_DAMAGE_TELOMERE_STRESS_INDUCED_SENESCENCE	R-HSA-2559586	0.23549	-0.0413958	3.35593	0.00285946	0.0274491	-1.76561
C5	GO:BP	M10907	GOBP_POSITIVE_REGULATION_OF_FIBROBLAST_PROLIFERATION	GO:0048146	-0.28238	-0.0327855	-3.35591	0.0028596	0.0274491	-1.76565
C2	CGP	M170	KOKKINAKIS_METHIONINE_DEPRIVATION_96HR_DN	Table 1S: H/M 96h < 1	-0.236736	-0.0597061	-3.35551	0.00286227	0.0274559	-1.76652
C2	CGP	M2230	BHAT_ESR1_TARGETS_NOT_VIA_AKT1_UP	Table 3S: # of WTE2 near gene > 0	-0.367365	-0.0502761	-3.3544	0.00286988	0.027507	-1.76899
C5	GO:BP	M10423	GOBP_REGULATION_OF_SYSTEMIC_ARTERIAL_BLOOD_PRESSURE_BY_CIRCULATORY_RENIN_ANGIOTENSIN	GO:0001991	-0.554127	0.0237379	-3.35416	0.00287152	0.027507	-1.76953
C5	GO:BP	M16343	GOBP_POSITIVE_REGULATION_OF_PATHWAY_RESTRICTED_SMAD_PROTEIN_PHOSPHORYLATION	GO:0010862	-0.348645	0.0245335	-3.35231	0.00288417	0.0276093	-1.77362
C5	GO:BP	M16551	GOBP_UNSATURATED_FATTY_ACID_BIOSYNTHETIC_PROCESS	GO:0006636	-0.325352	-0.0347646	-3.3517	0.00288836	0.0276168	-1.77496
C5	GO:BP	M13468	GOBP_CELL_MIGRATION_INVOLVED_IN_GASTRULATION	GO:0042074	-0.529271	0.0543925	-3.35162	0.00288889	0.0276168	-1.77514
C2	CGP	M2111	KIM_ALL_DISORDERS_CALB1_CORR_DN	Table 3S: correlation coefficient < 0	-0.446079	0.0150689	-3.3513	0.00289112	0.0276193	-1.77585
C2	CP:KEGG	M7098	KEGG_ECM_RECEPTOR_INTERACTION	hsa04512	-0.38844	0.00640978	-3.3501	0.0028994	0.0276795	-1.77852
C5	GO:BP	M40448	GOBP_DTMP_METABOLIC_PROCESS	GO:0046073	-0.610086	-0.0894769	-3.34953	0.00290334	0.0276824	-1.77978
C5	GO:BP	M12933	GOBP_ONE_CARBON_COMPOUND_TRANSPORT	GO:0019755	-0.56625	0.0256261	-3.34948	0.00290368	0.0276824	-1.77989
C2	CP:PID	M134	PID_TCR_RAS_PATHWAY		-0.540962	-0.0660867	-3.34897	0.00290719	0.0276824	-1.78101
C2	CGP	M18219	BREUHAHN_GROWTH_FACTOR_SIGNALING_IN_LIVER_CANCER	Table 1	-0.423287	-0.0107913	-3.34891	0.0029076	0.0276824	-1.78114
C2	CP:KEGG	M16121	KEGG_FC_GAMMA_R_MEDIATED_PHAGOCYTOSIS	hsa04666	-0.299769	-0.033687	-3.34847	0.00291064	0.0276925	-1.78212
C5	GO:BP	M43050	GOBP_NEGATIVE_REGULATION_OF_SOMATIC_STEM_CELL_POPULATION_MAINTENANCE	GO:1904673	-0.719704	0.0547227	-3.34719	0.0029195	0.027733	-1.78495
C5	GO:BP	M42805	GOBP_SUPPRESSION_OF_VIRAL_RELEASE_BY_HOST	GO:0044790	-0.574246	-0.084545	-3.34675	0.00292259	0.027733	-1.78593
C2	CP:PID	M141	PID_PI3KCI_PATHWAY		-0.359715	-0.0173775	-3.3467	0.00292292	0.027733	-1.78603
C2	CP:BIOCARTA	M22059	BIOCARTA_ION_PATHWAY		-0.74612	-0.0406724	-3.34639	0.00292508	0.027733	-1.78672
C5	GO:BP	M14995	GOBP_NEGATIVE_REGULATION_OF_ACTIN_FILAMENT_POLYMERIZATION	GO:0030837	-0.325625	-0.0429004	-3.3461	0.00292707	0.027733	-1.78735
C2	CGP	M14435	TIAN_TNF_SIGNALING_VIA_NFKB	Table 4	-0.458327	-0.0107016	-3.34592	0.00292837	0.027733	-1.78777
C5	GO:BP	M25147	GOBP_NEGATIVE_REGULATION_OF_OXIDATIVE_STRESS_INDUCED_NEURON_DEATH	GO:1903204	-0.473338	-0.059496	-3.34586	0.00292874	0.027733	-1.78788
C2	CP:KEGG	M8728	KEGG_HYPERTROPHIC_CARDIOMYOPATHY_HCM	hsa05410	-0.305567	-0.00332652	-3.34523	0.00293317	0.0277563	-1.78929
C5	GO:BP	M15640	GOBP_CELL_SUBSTRATE_ADHESION	GO:0031589	-0.26227	-0.0284107	-3.34422	0.00294024	0.0278044	-1.79153
C2	CP:REACTOME	M11773	REACTOME_PECAM1_INTERACTIONS	R-HSA-210990	-0.486826	-0.0279736	-3.34289	0.00294953	0.0278734	-1.79446
C5	GO:BP	M24271	GOBP_RETINAL_BLOOD_VESSEL_MORPHOGENESIS	GO:0061304	-0.595015	0.0275113	-3.34246	0.00295254	0.0278825	-1.79541
C5	GO:BP	M12957	GOBP_CELL_MATURATION	GO:0048469	-0.241866	-0.00469177	-3.34219	0.00295447	0.0278825	-1.79602
C5	GO:BP	M11724	GOBP_POSITIVE_REGULATION_OF_STRESS_ACTIVATED_PROTEIN_KINASE_SIGNALING_CASCADE	GO:0070304	-0.251916	-0.0288365	-3.34085	0.00296385	0.0279523	-1.79897
C2	CP:BIOCARTA	M17941	BIOCARTA_VIP_PATHWAY		-0.565048	-0.0231418	-3.33745	0.00298791	0.0281603	-1.80649
C2	CGP	M6744	COLDREN_GEFITINIB_RESISTANCE_DN	Table 2S	-0.280059	-0.0500501	-3.33651	0.00299458	0.0282041	-1.80856
C2	CP:KEGG	M16476	KEGG_CELL_ADHESION_MOLECULES_CAMS	hsa04514	-0.305316	-0.00110725	-3.33564	0.00300082	0.0282439	-1.8105
C5	GO:BP	M40415	GOBP_REGULATION_OF_OSTEOBLAST_PROLIFERATION	GO:0033688	-0.45894	-0.0374156	-3.33519	0.003004	0.0282549	-1.81149
C2	CGP	M2347	TORCHIA_TARGETS_OF_EWSR1_FLI1_FUSION_TOP20_DN	Table 5: Ratio < 0	-0.43647	-0.00884889	-3.33481	0.00300669	0.0282613	-1.81232
C5	GO:BP	M25268	GOBP_REGULATION_OF_SOMATIC_STEM_CELL_POPULATION_MAINTENANCE	GO:1904672	-0.539013	-0.0228112	-3.33397	0.00301269	0.0282987	-1.81418
C2	CGP	M11790	ONDER_CDH1_TARGETS_3_DN	Table 3S	-0.396683	0.0259126	-3.33316	0.00301855	0.0283348	-1.81598
C5	GO:BP	M14932	GOBP_MESENCHYME_DEVELOPMENT	GO:0060485	-0.216107	-0.0119323	-3.33124	0.00303236	0.0284453	-1.82023
C2	CGP	M2533	BOSCO_EPITHELIAL_DIFFERENTIATION_MODULE	Table 4S	-0.387935	0.00299397	-3.33063	0.00303675	0.0284675	-1.82157
C5	GO:BP	M25314	GOBP_REGULATION_OF_MEMBRANE_REPOLARIZATION_DURING_CARDIAC_MUSCLE_CELL_ACTION_POTENTIAL	GO:1905031	-0.945223	-0.0496806	-3.3298	0.00304269	0.0285042	-1.82339
C5	GO:BP	M13906	GOBP_TRACHEA_DEVELOPMENT	GO:0060438	-0.376501	-0.0547082	-3.32878	0.00305013	0.02854	-1.82566
C5	GO:BP	M22306	GOBP_REGULATION_OF_HEART_RATE_BY_CHEMICAL_SIGNAL	GO:0003062	-0.503143	-0.0783665	-3.32871	0.00305059	0.02854	-1.8258
C5	GO:BP	M12201	GOBP_TAXIS	GO:0042330	-0.230985	0.000906296	-3.32758	0.00305879	0.0285976	-1.8283
C2	CP:REACTOME	M17541	REACTOME_REGULATION_OF_BETA_CELL_DEVELOPMENT	R-HSA-186712	-0.342214	0.0161542	-3.32626	0.00306843	0.0286482	-1.83122
C2	CP:REACTOME	M13408	REACTOME_ERK_MAPK_TARGETS	R-HSA-198753	-0.38357	-0.0530555	-3.32622	0.00306869	0.0286482	-1.8313
C2	CP:KEGG	M835	KEGG_DILATED_CARDIOMYOPATHY	hsa05414	-0.317373	-0.00323727	-3.32579	0.00307183	0.0286482	-1.83226
C5	GO:BP	M13476	GOBP_DETOXIFICATION	GO:0098754	-0.364866	-0.0272944	-3.32572	0.00307237	0.0286482	-1.83242
C5	GO:BP	M34341	GOBP_REGULATION_OF_SREBP_SIGNALING_PATHWAY	GO:2000638	-0.429563	-0.038915	-3.32537	0.0030749	0.0286527	-1.83318
C5	GO:BP	M15118	GOBP_POSITIVE_REGULATION_OF_OSTEOBLAST_DIFFERENTIATION	GO:0045669	-0.279263	-0.00970782	-3.32435	0.00308237	0.0286982	-1.83544
C2	CGP	M9951	WANG_METHYLATED_IN_BREAST_CANCER	Table 1	-0.349221	-0.0519163	-3.32414	0.00308387	0.0286982	-1.83589
C5	GO:BP	M22928	GOBP_CORTICOSPINAL_TRACT_MORPHOGENESIS	GO:0021957	-0.71863	0.0278824	-3.32342	0.00308922	0.0287289	-1.8375
C5	GO:BP	M15366	GOBP_GLIAL_CELL_DIFFERENTIATION	GO:0010001	-0.227448	-0.0204407	-3.32299	0.00309233	0.0287388	-1.83844
C5	GO:BP	M10670	GOBP_FORMATION_OF_PRIMARY_GERM_LAYER	GO:0001704	-0.29298	-0.0132608	-3.32249	0.003096	0.0287458	-1.83954
C2	CGP	M10702	JAEGER_METASTASIS_DN	Table 3S	-0.276433	-0.00874185	-3.32233	0.00309718	0.0287458	-1.8399
C5	GO:BP	M24716	GOBP_MITOCHONDRIAL_TRNA_PROCESSING	GO:0090646	0.561701	-0.0502767	3.32065	0.00310956	0.0288416	-1.84361
C2	CGP	M2895	MARKEY_RB1_CHRONIC_LOF_UP	Table 1S	-0.232974	-0.0474985	-3.31979	0.00311594	0.0288817	-1.84551
C5	GO:BP	M10363	GOBP_NEGATIVE_REGULATION_OF_NEURON_DIFFERENTIATION	GO:0045665	-0.229849	-0.00470511	-3.31819	0.00312776	0.0289121	-1.84903
C5	GO:BP	M24799	GOBP_INORGANIC_ANION_TRANSMEMBRANE_TRANSPORT	GO:0098661	-0.349676	0.00931879	-3.31812	0.0031283	0.0289121	-1.84919
C2	CGP	M2278	ISHIDA_TARGETS_OF_SYT_SSX_FUSIONS	Table 1	0.415667	-0.062773	3.31793	0.00312972	0.0289121	-1.84961
C5	GO:BP	M22438	GOBP_AMINO_ACID_BETAINE_BIOSYNTHETIC_PROCESS	GO:0006578	-0.717935	-0.0676222	-3.31763	0.00313197	0.0289121	-1.85028
C5	GO:BP	M42799	GOBP_CELLULAR_POLYSACCHARIDE_CATABOLIC_PROCESS	GO:0044247	-0.461324	-0.0461726	-3.31729	0.00313444	0.0289121	-1.85101
C2	CGP	M14134	TURASHVILI_BREAST_DUCTAL_CARCINOMA_VS_DUCTAL_NORMAL_DN	Table 2S	-0.244978	-0.000403658	-3.31727	0.00313458	0.0289121	-1.85106
C2	CP:PID	M175	PID_ERBB2_ERBB3_PATHWAY		-0.481632	-0.0621273	-3.31721	0.00313509	0.0289121	-1.85121
C5	GO:BP	M24151	GOBP_POSITIVE_REGULATION_OF_SMAD_PROTEIN_SIGNAL_TRANSDUCTION	GO:0060391	-0.309807	-0.0375938	-3.31712	0.00313572	0.0289121	-1.85139
C2	CGP	M4960	SMID_BREAST_CANCER_BASAL_DN	Fig 1S: basal down	-0.193496	-0.0218813	-3.31676	0.00313844	0.0289182	-1.8522
C5	GO:BP	M40318	GOBP_MAPK_CASCADE	GO:0000165	-0.211415	-0.0253601	-3.31397	0.00315926	0.0290909	-1.85835
C2	CP	M5493	WNT_SIGNALING	PAHS-043A	-0.317634	-0.0317523	-3.31267	0.00316902	0.0291439	-1.86121
C2	CGP	M15535	KIM_WT1_TARGETS_12HR_UP	Table 1S	-0.252509	-0.0338607	-3.31263	0.00316934	0.0291439	-1.86131
C5	GO:BP	M13777	GOBP_LONG_TERM_MEMORY	GO:0007616	-0.320252	-0.0387927	-3.31237	0.00317125	0.0291439	-1.86187
C5	GO:BP	M14125	GOBP_POSITIVE_REGULATION_OF_RESPONSE_TO_WOUNDING	GO:1903036	-0.296975	-0.0213605	-3.31196	0.00317438	0.0291535	-1.86278
C5	GO:BP	M43077	GOBP_REGULATION_OF_RHO_DEPENDENT_PROTEIN_SERINE_THREONINE_KINASE_ACTIVITY	GO:2000298	0.649159	0.0210824	3.31114	0.00318054	0.0291897	-1.86459
C2	CP:WIKIPATHWAYS	M39854	WP_MBDNF_AND_PROBDNF_REGULATION_OF_GABA_NEUROTRANSMISSION	WP4829	-0.468193	-0.00767369	-3.31071	0.00318377	0.0291897	-1.86553
C5	GO:BP	M25577	GOBP_REGULATION_OF_CYSTEINE_TYPE_ENDOPEPTIDASE_ACTIVITY_INVOLVED_IN_EXECUTION_PHASE_OF_APOPTOSIS	GO:2001270	-0.567571	0.00698729	-3.31061	0.00318456	0.0291897	-1.86576
C2	CGP	M8604	HALMOS_CEBPA_TARGETS_DN	Table 2	-0.283168	-0.0499307	-3.3103	0.00318689	0.029192	-1.86644
C5	GO:BP	M13553	GOBP_POSITIVE_REGULATION_OF_CYTOKINESIS	GO:0032467	-0.287053	-0.0543989	-3.30965	0.00319185	0.0292184	-1.86789
C5	GO:BP	M10851	GOBP_SPHINGOLIPID_MEDIATED_SIGNALING_PATHWAY	GO:0090520	-0.518576	-0.0442898	-3.30903	0.00319654	0.0292319	-1.86925
C2	CGP	M1472	PETROVA_PROX1_TARGETS_DN	Table 2S: BEC-specific suppressed by AdProx-1	-0.296222	0.00667805	-3.3089	0.0031975	0.0292319	-1.86953
C2	CP:REACTOME	M29846	REACTOME_PEXOPHAGY	R-HSA-9664873	-0.49568	-0.0662538	-3.30783	0.00320563	0.0292871	-1.87189
C5	GO:BP	M10832	GOBP_ADULT_BEHAVIOR	GO:0030534	-0.241638	-0.0185304	-3.30531	0.00322482	0.029423	-1.87744
C5	GO:BP	M25053	GOBP_CELLULAR_RESPONSE_TO_SALT	GO:1902075	-0.477571	-0.0512374	-3.30506	0.00322679	0.029423	-1.87801
C2	CP:REACTOME	M8410	REACTOME_ERKS_ARE_INACTIVATED	R-HSA-202670	-0.420955	-0.0566591	-3.3048	0.00322877	0.029423	-1.87858
C5	GO:BP	M40506	GOBP_REGULATION_OF_NITRIC_OXIDE_METABOLIC_PROCESS	GO:0080164	-0.274333	-0.0278729	-3.30478	0.00322889	0.029423	-1.87861
C5	GO:BP	M25173	GOBP_RELEASE_OF_SEQUESTERED_CALCIUM_ION_INTO_CYTOSOL_BY_ENDOPLASMIC_RETICULUM	GO:1903514	-0.390979	0.0175586	-3.30364	0.00323769	0.029484	-1.88114
C2	CGP	M11948	WEINMANN_ADAPTATION_TO_HYPOXIA_UP	Table 2a, 2d	-0.430023	-0.0154609	-3.30256	0.00324598	0.0294898	-1.88352
C5	GO:BP	M12438	GOBP_RESPONSE_TO_ALKALOID	GO:0043279	-0.265144	-0.0408638	-3.30244	0.00324685	0.0294898	-1.88377
C5	GO:BP	M15876	GOBP_PLATELET_DEGRANULATION	GO:0002576	-0.401205	0.0129179	-3.30229	0.00324804	0.0294898	-1.88411
C2	CGP	M8857	KIM_WT1_TARGETS_8HR_UP	Table 1S	-0.346549	-0.0364421	-3.30211	0.00324939	0.0294898	-1.88449
C5	GO:BP	M16340	GOBP_REGULATION_OF_ACTIN_FILAMENT_LENGTH	GO:0030832	-0.294294	-0.0308722	-3.3018	0.00325183	0.0294898	-1.88519
C2	CGP	M1457	GREENBAUM_E2A_TARGETS_DN	Table 1	-0.347547	0.00381556	-3.30169	0.0032527	0.0294898	-1.88544
C5	GO:BP	M12615	GOBP_CHLORIDE_TRANSPORT	GO:0006821	-0.277013	0.0287117	-3.30157	0.00325358	0.0294898	-1.88569
C2	CGP	M999	HADDAD_T_LYMPHOCYTE_AND_NK_PROGENITOR_DN	Table 2S	-0.362277	0.00907393	-3.30137	0.00325515	0.0294898	-1.88614
C5	GO:BP	M24922	GOBP_REGULATION_OF_LONG_CHAIN_FATTY_ACID_IMPORT_INTO_CELL	GO:0140212	-0.497643	-0.0659713	-3.30086	0.00325909	0.0295064	-1.88726
C2	CP:REACTOME	M749	REACTOME_CA_DEPENDENT_EVENTS	R-HSA-111996	-0.408394	-0.0186863	-3.30001	0.00326566	0.0295468	-1.88913
C5	GO:BP	M14873	GOBP_HOMEOSTASIS_OF_NUMBER_OF_CELLS_WITHIN_A_TISSUE	GO:0048873	-0.325001	0.0232017	-3.29928	0.00327127	0.0295646	-1.89073
C5	GO:BP	M22995	GOBP_MYOSIN_FILAMENT_ORGANIZATION	GO:0031033	0.593533	-0.0387598	3.29903	0.00327324	0.0295646	-1.89129
C5	GO:BP	M17351	GOBP_HOMEOSTATIC_PROCESS	GO:0042592	-0.20943	-0.0213609	-3.29894	0.00327395	0.0295646	-1.89149
C5	GO:BP	M25044	GOBP_FATTY_ACID_TRANSMEMBRANE_TRANSPORT	GO:1902001	-0.463786	-0.0490315	-3.29857	0.00327682	0.0295715	-1.8923
C5	GO:BP	M13904	GOBP_METANEPHRIC_NEPHRON_DEVELOPMENT	GO:0072210	-0.316756	0.0163833	-3.29784	0.00328247	0.0296035	-1.8939
C5	GO:BP	M22480	GOBP_CELLULAR_ION_HOMEOSTASIS	GO:0006873	-0.213151	-0.0112119	-3.29569	0.00329929	0.0297229	-1.89865
C2	CP:WIKIPATHWAYS	M39831	WP_VITAMIN_DSENSITIVE_CALCIUM_SIGNALING_IN_DEPRESSION	WP4698	-0.334626	0.00294866	-3.29531	0.0033022	0.0297229	-1.89947
C2	CP:REACTOME	M512	REACTOME_DAG_AND_IP3_SIGNALING	R-HSA-1489509	-0.430476	-0.00679846	-3.29519	0.00330318	0.0297229	-1.89975
C2	CP:WIKIPATHWAYS	M39457	WP_SYNAPTIC_VESICLE_PATHWAY	WP2267	-0.277016	-0.0316764	-3.29485	0.00330584	0.0297229	-1.90049
C5	GO:BP	M15230	GOBP_REGULATION_OF_MEMBRANE_INVAGINATION	GO:1905153	-0.619408	0.0388232	-3.29465	0.00330737	0.0297229	-1.90093
C5	GO:BP	M22418	GOBP_DOLICHYL_DIPHOSPHATE_BIOSYNTHETIC_PROCESS	GO:0006489	-0.620244	-0.0816336	-3.29452	0.00330843	0.0297229	-1.90122
C5	GO:BP	M25456	GOBP_POSITIVE_REGULATION_OF_MYOBLAST_PROLIFERATION	GO:2000288	0.547094	0.00324605	3.2942	0.00331094	0.0297263	-1.90193
C5	GO:BP	M40432	GOBP_POSITIVE_REGULATION_OF_AMYLOID_PRECURSOR_PROTEIN_BIOSYNTHETIC_PROCESS	GO:0042986	-0.620065	-0.0399082	-3.29367	0.0033151	0.0297399	-1.90309
C2	CP:WIKIPATHWAYS	M39533	WP_REGULATION_OF_APOPTOSIS_BY_PARATHYROID_HORMONERELATED_PROTEIN	WP3872	-0.376959	-0.036344	-3.29347	0.00331669	0.0297399	-1.90354
C5	GO:BP	M24053	GOBP_NEGATIVE_REGULATION_OF_AMINO_ACID_TRANSPORT	GO:0051956	-0.421537	-0.00700603	-3.29266	0.00332308	0.0297782	-1.90533
C5	GO:BP	M16655	GOBP_RESPONSE_TO_IRON_ION	GO:0010039	-0.385824	-0.0128573	-3.29091	0.00333686	0.0298826	-1.90917
C2	CP:REACTOME	M26904	REACTOME_BH3_ONLY_PROTEINS_ASSOCIATE_WITH_AND_INACTIVATE_ANTI_APOPTOTIC_BCL_2_MEMBERS	R-HSA-111453	-0.452974	-0.0510351	-3.2904	0.00334093	0.0298962	-1.9103
C2	CGP	M2894	AMIT_EGF_RESPONSE_240_MCF10A	Table 1S: Part-5 EGF peak 240 min	-0.307714	-0.0623618	-3.29018	0.00334264	0.0298962	-1.91078
C2	CGP	M2580	LIM_MAMMARY_LUMINAL_MATURE_DN	Table 3S: Down-regulated in mature luminal (ML) cells	-0.27708	-0.00272563	-3.28859	0.00335522	0.0299896	-1.91427
C5	GO:BP	M42822	GOBP_PURINE_DEOXYRIBONUCLEOSIDE_METABOLIC_PROCESS	GO:0046122	-0.71634	-0.0442741	-3.28784	0.00336122	0.0300072	-1.91593
C5	GO:BP	M12556	GOBP_MESENCHYMAL_CELL_DIFFERENTIATION	GO:0048762	-0.218747	-0.0124354	-3.28781	0.00336147	0.0300072	-1.916
C5	GO:BP	M13905	GOBP_POSITIVE_REGULATION_OF_NERVOUS_SYSTEM_PROCESS	GO:0031646	-0.309689	-0.00887661	-3.28667	0.00337051	0.0300687	-1.91849
C5	GO:BP	M43076	GOBP_POSITIVE_REGULATION_OF_FATTY_ACID_TRANSPORT	GO:2000193	-0.436821	-0.0268142	-3.2855	0.00337989	0.030112	-1.92107
C5	GO:BP	M22653	GOBP_MUSCLE_CELL_APOPTOTIC_PROCESS	GO:0010657	-0.286805	-0.0356242	-3.28529	0.00338161	0.030112	-1.92155
C2	CGP	M929	SABATES_COLORECTAL_ADENOMA_UP	Table S4	-0.38478	0.022419	-3.28513	0.00338286	0.030112	-1.92189
C2	CP:REACTOME	M27771	REACTOME_RAB_GERANYLGERANYLATION	R-HSA-8873719	-0.401591	-0.0477448	-3.28497	0.00338419	0.030112	-1.92225
C5	GO:BP	M10905	GOBP_METAL_ION_TRANSPORT	GO:0030001	-0.209737	-0.00738141	-3.28473	0.0033861	0.030112	-1.92278
C5	GO:BP	M34271	GOBP_CELLULAR_OXIDANT_DETOXIFICATION	GO:0098869	-0.405098	-0.0172368	-3.28239	0.0034049	0.0302476	-1.92792
C2	CGP	M13984	MARZEC_IL2_SIGNALING_UP	Table 1: Up-regulated	-0.292244	-0.0504433	-3.28218	0.00340663	0.0302476	-1.92839
C5	GO:BP	M23464	GOBP_NON_CANONICAL_WNT_SIGNALING_PATHWAY_VIA_MAPK_CASCADE	GO:0038030	-0.545562	-0.0213458	-3.28172	0.00341033	0.0302476	-1.9294
C5	GO:BP	M16390	GOBP_EPITHELIAL_CELL_FATE_COMMITMENT	GO:0072148	0.428145	-0.0274217	3.2817	0.0034105	0.0302476	-1.92945
C5	GO:BP	M16969	GOBP_REGULATION_OF_FATTY_ACID_BETA_OXIDATION	GO:0031998	-0.491046	-0.0531843	-3.28128	0.00341389	0.0302476	-1.93037
C5	GO:BP	M25001	GOBP_ACETATE_ESTER_TRANSPORT	GO:1901374	-0.533267	-0.0110015	-3.28123	0.00341429	0.0302476	-1.93048
C5	GO:BP	M14628	GOBP_REGULATION_OF_LAMELLIPODIUM_ORGANIZATION	GO:1902743	-0.390632	-0.0319819	-3.27989	0.00342515	0.0303247	-1.93343
C2	CP:WIKIPATHWAYS	M39326	WP_BENZENE_METABOLISM	WP3891	-0.702644	-0.0302817	-3.27899	0.00343245	0.0303702	-1.93541
C2	CP:PID	M257	PID_EPHRINB_REV_PATHWAY		-0.41061	-0.0263477	-3.2786	0.00343562	0.030379	-1.93626
C2	CP:WIKIPATHWAYS	M39716	WP_INTERLEUKIN11_SIGNALING_PATHWAY	WP2332	-0.369504	-0.0606014	-3.27738	0.00344555	0.0304477	-1.93894
C5	GO:BP	M16552	GOBP_POSITIVE_REGULATION_OF_MUSCLE_CELL_APOPTOTIC_PROCESS	GO:0010661	-0.346034	-0.0705214	-3.27694	0.00344912	0.03046	-1.9399
C2	CGP	M9192	CHARAFE_BREAST_CANCER_LUMINAL_VS_MESENCHYMAL_DN	Table 3S	-0.266652	-0.00869122	-3.27614	0.00345569	0.0304988	-1.94167
C2	CGP	M2324	LEE_BMP2_TARGETS_UP	Table 2S	-0.200769	-0.0191787	-3.27516	0.00346368	0.0305346	-1.94382
C5	GO:BP	M24322	GOBP_SECONDARY_PALATE_DEVELOPMENT	GO:0062009	-0.447096	0.0131397	-3.27511	0.0034641	0.0305346	-1.94393
C5	GO:BP	M25170	GOBP_POSITIVE_REGULATION_OF_CELL_MATURATION	GO:1903431	-0.55619	-0.0500423	-3.27421	0.00347149	0.0305805	-1.94591
C5	GO:BP	M22364	GOBP_FRUCTOSE_6_PHOSPHATE_METABOLIC_PROCESS	GO:0006002	-0.458343	-0.0173829	-3.27269	0.00348402	0.0306717	-1.94925
C5	GO:BP	M23678	GOBP_G0_TO_G1_TRANSITION	GO:0045023	-0.391413	-0.0569203	-3.27118	0.00349648	0.0307537	-1.95257
C2	CP:WIKIPATHWAYS	M39625	WP_MICRORNAS_IN_CARDIOMYOCYTE_HYPERTROPHY	WP1544	-0.309315	-0.029224	-3.27103	0.00349773	0.0307537	-1.9529
C2	CGP	M11701	CLASPER_LYMPHATIC_VESSELS_DURING_METASTASIS_UP	Table 1: fold change > 0	-0.357195	-0.0414894	-3.27021	0.00350449	0.030776	-1.95469
C5	GO:BP	M2227	GOBP_POSITIVE_REGULATION_OF_CELL_POPULATION_PROLIFERATION	GO:0008284	-0.180197	-0.016325	-3.27019	0.00350465	0.030776	-1.95474
C5	GO:BP	M11257	GOBP_RESPONSE_TO_FOOD	GO:0032094	-0.366113	-0.046127	-3.2694	0.00351122	0.030784	-1.95647
C2	CGP	M8364	TSENG_ADIPOGENIC_POTENTIAL_DN	Fig. 2S: Down progression	-0.254059	-0.0181429	-3.26932	0.00351189	0.030784	-1.95665
C5	GO:BP	M42803	GOBP_RESPONSE_TO_HUMAN_CHORIONIC_GONADOTROPIN	GO:0044752	-0.466325	-0.0425177	-3.26903	0.00351434	0.030784	-1.9573
C5	GO:BP	M24069	GOBP_METAL_ION_HOMEOSTASIS	GO:0055065	-0.216316	-0.0118179	-3.26902	0.00351436	0.030784	-1.9573
C5	GO:BP	M24373	GOBP_LENS_FIBER_CELL_MORPHOGENESIS	GO:0070309	-0.408127	-0.0707982	-3.26873	0.00351679	0.030784	-1.95794
C2	CP:REACTOME	M29808	REACTOME_EGR2_AND_SOX10_MEDIATED_INITIATION_OF_SCHWANN_CELL_MYELINATION	R-HSA-9619665	-0.377119	-0.00316188	-3.26824	0.00352087	0.030784	-1.95902
C2	CP:WIKIPATHWAYS	M39350	WP_KIT_RECEPTOR_SIGNALING_PATHWAY	WP304	-0.396999	-0.0370205	-3.26823	0.00352093	0.030784	-1.95904
C5	GO:BP	M40490	GOBP_RENAL_SODIUM_ION_ABSORPTION	GO:0070294	-0.587259	-0.000631051	-3.26574	0.00354179	0.0309429	-1.96452
C5	GO:BP	M12280	GOBP_REGULATION_OF_CELL_PROLIFERATION_INVOLVED_IN_KIDNEY_DEVELOPMENT	GO:1901722	-0.463724	-0.0241073	-3.26553	0.00354352	0.0309429	-1.96497
C2	CP:PID	M267	PID_ANTHRAX_PATHWAY		-0.359192	-0.0442473	-3.26482	0.00354948	0.0309757	-1.96653
C2	CGP	M16842	CHIARADONNA_NEOPLASTIC_TRANSFORMATION_CDC25_DN	Table 1S: DN-wt Down regulated genes	-0.305044	-0.046458	-3.26291	0.00356554	0.0310965	-1.97072
C5	GO:BP	M12864	GOBP_BONE_MINERALIZATION	GO:0030282	-0.260479	3.61936e-05	-3.26141	0.00357825	0.0311863	-1.97403
C5	GO:BP	M42744	GOBP_ACTIN_MYOSIN_FILAMENT_SLIDING	GO:0033275	0.548554	0.0345695	3.26117	0.00358028	0.0311863	-1.97455
C2	CP:BIOCARTA	M3873	BIOCARTA_CHEMICAL_PATHWAY		-0.495477	-0.0490302	-3.26009	0.00358945	0.0312467	-1.97693
C2	CP:PID	M121	PID_MTOR_4PATHWAY		-0.448915	-0.0635235	-3.25889	0.00359962	0.0313158	-1.97955
C5	GO:BP	M23767	GOBP_NEGATIVE_REGULATION_OF_STRIATED_MUSCLE_CONTRACTION	GO:0045988	-0.519032	-0.0614237	-3.25775	0.00360936	0.031381	-1.98206
C5	GO:BP	M2198	GOBP_ACTIVATION_OF_ADENYLATE_CYCLASE_ACTIVITY	GO:0007190	-0.369568	0.0214331	-3.25734	0.00361282	0.0313917	-1.98295
C5	GO:BP	M11923	GOBP_POSITIVE_REGULATION_OF_CELL_ADHESION	GO:0045785	-0.196829	-0.0127731	-3.25708	0.00361509	0.0313919	-1.98353
C5	GO:BP	M13039	GOBP_RESPONSE_TO_FIBROBLAST_GROWTH_FACTOR	GO:0071774	-0.261029	0.00949403	-3.25616	0.00362289	0.0314077	-1.98554
C2	CP:KEGG	M3126	KEGG_LEISHMANIA_INFECTION	hsa05140	-0.293321	-0.0156747	-3.25592	0.00362501	0.0314077	-1.98608
C2	CGP	M43628	SATOH_COLORECTAL_CANCER_MYC_DN	Table S3: Candidate MYC target metabolic genes	-0.312849	-0.0276593	-3.25579	0.00362615	0.0314077	-1.98637
C2	CGP	M12824	SHEDDEN_LUNG_CANCER_GOOD_SURVIVAL_A4	Cluster 4 of method A	-0.239544	-0.0218787	-3.25563	0.00362746	0.0314077	-1.9867
C2	CP:WIKIPATHWAYS	M39742	WP_SOMATROPH_AXIS_GH_AND_ITS_RELATIONSHIP_TO_DIETARY_RESTRICTION_AND_AGING	WP4186	-0.72297	-0.0414173	-3.25554	0.00362826	0.0314077	-1.98691
C2	CGP	M4175	FERRANDO_LYL1_NEIGHBORS	Fig 2: the LYL+ panel	-0.491991	-0.0203638	-3.2553	0.00363034	0.0314077	-1.98744
C5	GO:BP	M13645	GOBP_POSITIVE_REGULATION_OF_CELLULAR_RESPONSE_TO_INSULIN_STIMULUS	GO:1900078	-0.33846	-0.0458528	-3.25433	0.00363865	0.0314602	-1.98956
C5	GO:BP	M24169	GOBP_ACROSOMAL_VESICLE_EXOCYTOSIS	GO:0060478	-0.596611	-0.0508555	-3.25271	0.00365262	0.0315602	-1.99312
C2	CP:BIOCARTA	M668	BIOCARTA_BARR_MAPK_PATHWAY		-0.517975	-0.0339219	-3.25233	0.00365588	0.0315602	-1.99394
C5	GO:BP	M22956	GOBP_HYALURONAN_BIOSYNTHETIC_PROCESS	GO:0030213	-0.562988	-0.0950841	-3.25215	0.00365744	0.0315602	-1.99434
C5	GO:BP	M23565	GOBP_TRNA_3_END_PROCESSING	GO:0042780	0.454789	-0.05681	3.25195	0.00365921	0.0315602	-1.99479
C2	CP:PID	M159	PID_AMB2_NEUTROPHILS_PATHWAY		-0.282542	0.00863297	-3.25063	0.00367063	0.0316256	-1.99768
C2	CGP	M12621	LI_WILMS_TUMOR_VS_FETAL_KIDNEY_1_UP	Suppl. Data: set A	-0.326749	-0.0413595	-3.25055	0.00367131	0.0316256	-1.99785
C5	GO:BP	M10054	GOBP_POSITIVE_REGULATION_OF_EPITHELIAL_CELL_DIFFERENTIATION	GO:0030858	-0.288682	0.00773169	-3.24995	0.00367647	0.0316506	-1.99916
C5	GO:BP	M24955	GOBP_REGULATION_OF_OOCYTE_MATURATION	GO:1900193	-0.607383	-0.0303733	-3.24952	0.00368022	0.0316635	-2.0001
C5	GO:BP	M42993	GOBP_REGULATION_OF_DEFENSE_RESPONSE_TO_FUNGUS	GO:1900150	0.548555	-0.0576557	3.24922	0.00368286	0.0316667	-2.00077
C5	GO:BP	M22540	GOBP_TOLL_SIGNALING_PATHWAY	GO:0008063	-0.481056	0.0129395	-3.24714	0.00370096	0.0317647	-2.00532
C2	CP:REACTOME	M27700	REACTOME_BASE_EXCISION_REPAIR_AP_SITE_FORMATION	R-HSA-73929	0.341984	-0.0504803	3.24703	0.00370195	0.0317647	-2.00556
C2	CP:BIOCARTA	M17294	BIOCARTA_RAS_PATHWAY		-0.384149	-0.070856	-3.24697	0.0037025	0.0317647	-2.0057
C2	CP:WIKIPATHWAYS	M42567	WP_QUERCETIN_AND_NFKB_AP1_INDUCED_APOPTOSIS	WP2435	-0.392968	-0.0444568	-3.24688	0.00370331	0.0317647	-2.00591
C2	CGP	M2303	VANDESLUIS_NORMAL_EMBRYOS_UP	Table 5S: Comparison=8.5 dpc WT versus 9.5 dpc WT	-0.633632	0.0521785	-3.24527	0.0037174	0.0318129	-2.00943
C5	GO:BP	M16157	GOBP_POSITIVE_REGULATION_OF_MULTICELLULAR_ORGANISM_GROWTH	GO:0040018	-0.31415	-0.0342201	-3.24523	0.00371772	0.0318129	-2.00951
C5	GO:BP	M15345	GOBP_NEURON_FATE_COMMITMENT	GO:0048663	-0.352175	0.0341877	-3.24517	0.00371824	0.0318129	-2.00964
C5	GO:BP	M10257	GOBP_REGULATION_OF_CELLULAR_RESPONSE_TO_GROWTH_FACTOR_STIMULUS	GO:0090287	-0.204759	-0.0036518	-3.24489	0.00372073	0.0318129	-2.01026
C2	CGP	M8696	VALK_AML_CLUSTER_7	Supplementary Table G1	-0.431414	-0.029718	-3.24465	0.00372281	0.0318129	-2.01078
C2	CGP	M15412	OSAWA_TNF_TARGETS	Table 1	-0.475303	0.0169351	-3.24447	0.0037244	0.0318129	-2.01117
C5	GO:BP	M13685	GOBP_POSITIVE_REGULATION_OF_EPIDERMIS_DEVELOPMENT	GO:0045684	-0.378081	-0.0301498	-3.24443	0.00372481	0.0318129	-2.01128
C5	GO:BP	M12140	GOBP_NEGATIVE_REGULATION_OF_EXTRINSIC_APOPTOTIC_SIGNALING_PATHWAY	GO:2001237	-0.365459	-0.0358517	-3.24389	0.00372954	0.0318338	-2.01245
C5	GO:BP	M11677	GOBP_REFLEX	GO:0060004	-0.557493	0.0146986	-3.24309	0.00373658	0.0318746	-2.0142
C2	CP:BIOCARTA	M9043	BIOCARTA_GH_PATHWAY		-0.48703	-0.0603764	-3.2419	0.00374713	0.0319451	-2.01682
C5	GO:BP	M24597	GOBP_CHEMOKINE_C_X_C_MOTIF_LIGAND_2_PRODUCTION	GO:0072567	-0.332882	-0.0360416	-3.2394	0.0037693	0.0321121	-2.02229
C2	CP:WIKIPATHWAYS	M39817	WP_INFLUENCE_OF_LAMINOPATHIES_ON_WNT_SIGNALING	WP4844	-0.352749	-0.0439941	-3.2391	0.00377194	0.0321121	-2.02294
C5	GO:BP	M13320	GOBP_RENAL_WATER_HOMEOSTASIS	GO:0003091	-0.319437	-0.00921946	-3.23884	0.0037743	0.0321121	-2.02352
C5	GO:BP	M15680	GOBP_CALCIUM_ION_TRANSMEMBRANE_TRANSPORT	GO:0070588	-0.235557	-0.00804885	-3.23799	0.00378184	0.0321121	-2.02537
C5	GO:BP	M10417	GOBP_POLYSACCHARIDE_BIOSYNTHETIC_PROCESS	GO:0000271	-0.349712	-0.0488508	-3.23771	0.00378437	0.0321121	-2.02599
C5	GO:BP	M16413	GOBP_SKELETAL_SYSTEM_MORPHOGENESIS	GO:0048705	-0.207119	-0.00523501	-3.23721	0.00378883	0.0321121	-2.02708
C5	GO:BP	M11703	GOBP_ENDOCARDIUM_DEVELOPMENT	GO:0003157	0.472176	-0.000137361	3.23702	0.00379052	0.0321121	-2.0275
C2	CGP	M15493	CHEN_HOXA5_TARGETS_9HR_DN	Table 3S	-0.39562	-0.0604765	-3.23696	0.0037911	0.0321121	-2.02764
C2	CGP	M8689	CHIANG_LIVER_CANCER_SUBCLASS_CTNNB1_DN	Table 6S: Underexpressed in CTNNB1 class	-0.290383	0.0206774	-3.23678	0.00379271	0.0321121	-2.02803
C2	CP:PID	M182	PID_IL3_PATHWAY		-0.480115	-0.0565408	-3.23671	0.00379331	0.0321121	-2.02818
C5	GO:BP	M42639	GOBP_ION_TRANSPORT	GO:0006811	-0.214658	-0.0139042	-3.23663	0.00379407	0.0321121	-2.02836
C5	GO:BP	M40348	GOBP_CALCIUM_ION_TRANSPORT	GO:0006816	-0.233557	-0.0100928	-3.23661	0.0037942	0.0321121	-2.0284
C2	CGP	M18395	URS_ADIPOCYTE_DIFFERENTIATION_DN	Table 2	-0.392406	-0.0160495	-3.23516	0.00380718	0.0321996	-2.03157
C5	GO:BP	M34111	GOBP_PEPTIDYL_GLUTAMINE_METHYLATION	GO:0018364	0.460305	-0.0441733	3.23495	0.00380913	0.0321996	-2.03204
C5	GO:BP	M22310	GOBP_RENAL_WATER_TRANSPORT	GO:0003097	-0.615976	-0.0303506	-3.23423	0.00381558	0.0322348	-2.03361
C5	GO:BP	M22767	GOBP_C4_DICARBOXYLATE_TRANSPORT	GO:0015740	-0.341117	-0.0233758	-3.2338	0.00381942	0.0322478	-2.03454
C5	GO:BP	M23860	GOBP_MUCOSA_ASSOCIATED_LYMPHOID_TISSUE_DEVELOPMENT	GO:0048537	-0.641383	-0.0216443	-3.23343	0.00382277	0.0322567	-2.03535
C2	CP:BIOCARTA	M7772	BIOCARTA_BARRESTIN_PATHWAY		-0.518605	-0.0233125	-3.23289	0.00382772	0.032279	-2.03655
C5	GO:BP	M14659	GOBP_POSITIVE_REGULATION_OF_TRANSCRIPTION_REGULATORY_REGION_DNA_BINDING	GO:2000679	-0.402252	-0.0428693	-3.23191	0.00383657	0.0323341	-2.0387
C5	GO:BP	M10794	GOBP_SMOOTH_MUSCLE_CELL_DIFFERENTIATION	GO:0051145	-0.281632	-0.00718224	-3.23128	0.00384229	0.0323629	-2.04008
C5	GO:BP	M12642	GOBP_REGULATION_OF_CALCIUM_ION_TRANSMEMBRANE_TRANSPORT	GO:1903169	-0.25832	-0.00937483	-3.23048	0.00384947	0.032394	-2.04181
C5	GO:BP	M15850	GOBP_NEURON_DEATH	GO:0070997	-0.221725	-0.0333806	-3.23036	0.0038506	0.032394	-2.04208
C5	GO:BP	M10766	GOBP_POSITIVE_REGULATION_OF_LEUKOCYTE_DEGRANULATION	GO:0043302	-0.399715	-0.0411888	-3.22913	0.00386178	0.0324281	-2.04477
C2	CGP	M16496	CHIANG_LIVER_CANCER_SUBCLASS_CTNNB1_UP	Table 6S: Overexpressed in CTNNB1 class	-0.231057	-0.0117549	-3.2288	0.00386479	0.0324281	-2.04549
C2	CGP	M154	SCHAVOLT_TARGETS_OF_TP53_AND_TP63	Figure 5A	-0.407926	-0.0485247	-3.22864	0.00386624	0.0324281	-2.04584
C2	CGP	M2970	WILLIAMS_ESR1_TARGETS_UP	Table 1	-0.339694	-0.0498596	-3.22854	0.00386718	0.0324281	-2.04606
C2	CP:KEGG	M4085	KEGG_PRIMARY_IMMUNODEFICIENCY	hsa05340	-0.40428	0.0147927	-3.22852	0.00386733	0.0324281	-2.0461
C2	CGP	M1785	POS_HISTAMINE_RESPONSE_NETWORK	Table 4S	-0.350424	-0.0521193	-3.22822	0.00387014	0.0324281	-2.04677
C2	CP:REACTOME	M27129	REACTOME_EICOSANOIDS	R-HSA-211979	0.645912	-0.0539843	3.22814	0.00387084	0.0324281	-2.04694
C5	GO:BP	M14439	GOBP_PURINE_NUCLEOBASE_METABOLIC_PROCESS	GO:0006144	-0.376633	-0.0839467	-3.22754	0.00387633	0.0324547	-2.04826
C2	CP:REACTOME	M3574	REACTOME_SIGNALING_BY_NTRKS	R-HSA-166520	-0.274383	-0.041097	-3.22705	0.0038808	0.0324728	-2.04932
C2	CP:REACTOME	M41731	REACTOME_STAT5_ACTIVATION_DOWNSTREAM_OF_FLT3_ITD_MUTANTS	R-HSA-9702518	-0.426188	-0.06801	-3.22671	0.00388391	0.0324769	-2.05007
C5	GO:BP	M10349	GOBP_ACTIN_FILAMENT_BUNDLE_ORGANIZATION	GO:0061572	-0.272599	-0.0401804	-3.2263	0.00388772	0.0324769	-2.05098
C2	CP:REACTOME	M26911	REACTOME_G_PROTEIN_MEDIATED_EVENTS	R-HSA-112040	-0.424903	-0.00945427	-3.22624	0.00388825	0.0324769	-2.0511
C5	GO:BP	M13417	GOBP_PHOTORECEPTOR_CELL_DEVELOPMENT	GO:0042461	0.330648	-0.00161809	3.22459	0.00390343	0.0325844	-2.05472
C2	CP:REACTOME	M926	REACTOME_PROSTACYCLIN_SIGNALLING_THROUGH_PROSTACYCLIN_RECEPTOR	R-HSA-392851	-0.444142	0.0151454	-3.22341	0.0039143	0.0326557	-2.05729
C2	CP:REACTOME	M27240	REACTOME_IRF3_MEDIATED_INDUCTION_OF_TYPE_I_IFN	R-HSA-3270619	0.483153	-0.0531922	3.22281	0.00391983	0.0326742	-2.0586
C2	CP:REACTOME	M872	REACTOME_L1CAM_INTERACTIONS	R-HSA-373760	-0.263805	-0.0194702	-3.22249	0.00392279	0.0326742	-2.0593
C2	CP:PID	M103	PID_S1P_S1P1_PATHWAY		-0.452327	-0.054356	-3.22241	0.00392352	0.0326742	-2.05947
C5	GO:BP	M12513	GOBP_DOPAMINE_METABOLIC_PROCESS	GO:0042417	-0.318599	0.0105791	-3.2218	0.0039292	0.0326934	-2.06082
C2	CP:PID	M256	PID_TAP63_PATHWAY		-0.313644	-0.0518531	-3.22166	0.00393048	0.0326934	-2.06112
C2	CGP	M5369	POOLA_INVASIVE_BREAST_CANCER_UP	Table 1S	-0.324587	0.0112891	-3.22073	0.00393908	0.0327455	-2.06314
C5	GO:BP	M16087	GOBP_SOMITE_DEVELOPMENT	GO:0061053	-0.293836	-0.0136864	-3.22037	0.00394243	0.0327539	-2.06393
C5	GO:BP	M42910	GOBP_RESPONSE_TO_CHOLESTEROL	GO:0070723	-0.360527	0.0177044	-3.21949	0.0039506	0.0328024	-2.06585
C5	GO:BP	M12452	GOBP_EMBRYONIC_HEART_TUBE_DEVELOPMENT	GO:0035050	-0.326108	-0.019256	-3.21903	0.00395489	0.0328186	-2.06686
C5	GO:BP	M16896	GOBP_PIGMENT_ACCUMULATION	GO:0043476	-0.345921	-0.090681	-3.21663	0.00397733	0.0329853	-2.0721
C2	CGP	M9709	TAVOR_CEBPA_TARGETS_UP	Table 1	-0.273952	0.00395664	-3.21584	0.00398482	0.0330145	-2.07385
C5	GO:BP	M16782	GOBP_REGULATION_OF_TRANSMEMBRANE_TRANSPORT	GO:0034762	-0.197602	-0.00687906	-3.2155	0.00398794	0.0330145	-2.07457
C2	CGP	M8637	STREICHER_LSM1_TARGETS_DN	Fig 8B, 9	-0.400675	0.00990708	-3.21498	0.00399287	0.0330145	-2.07571
C5	GO:BP	M22130	GOBP_UREA_CYCLE	GO:0000050	-0.495362	-0.0438344	-3.21447	0.00399768	0.0330145	-2.07683
C2	CGP	M14859	COLIN_PILOCYTIC_ASTROCYTOMA_VS_GLIOBLASTOMA_DN	Table 2	-0.45797	-0.034058	-3.21444	0.00399795	0.0330145	-2.07689
C5	GO:BP	M16717	GOBP_POSITIVE_REGULATION_OF_ANION_TRANSPORT	GO:1903793	-0.245893	-0.0158347	-3.2144	0.00399829	0.0330145	-2.07697
C5	GO:BP	M42660	GOBP_TISSUE_DEVELOPMENT	GO:0009888	-0.201649	-0.0178965	-3.21439	0.0039984	0.0330145	-2.077
C2	CP:REACTOME	M27352	REACTOME_GP1B_IX_V_ACTIVATION_SIGNALLING	R-HSA-430116	-0.484081	-0.0455835	-3.21426	0.00399968	0.0330145	-2.0773
C5	GO:BP	M40505	GOBP_TRIVALENT_INORGANIC_ANION_HOMEOSTASIS	GO:0072506	-0.482993	0.0158667	-3.21343	0.00400745	0.0330591	-2.07909
C5	GO:BP	M29262	GOBP_REGULATION_OF_MITOCHONDRIAL_GENE_EXPRESSION	GO:0062125	0.480359	-0.0766647	3.21293	0.00401218	0.0330787	-2.08019
C2	CGP	M6921	NUTT_GBM_VS_AO_GLIOMA_UP	Suppl. Data: High Grade Glioma Class Markers, GBM	-0.385766	-0.0389792	-3.21253	0.00401601	0.0330908	-2.08107
C5	GO:BP	M12067	GOBP_NEGATIVE_REGULATION_OF_FIBROBLAST_GROWTH_FACTOR_RECEPTOR_SIGNALING_PATHWAY	GO:0040037	-0.390839	0.00106718	-3.21198	0.00402119	0.033114	-2.08227
C5	GO:BP	M34269	GOBP_LEUCINE_IMPORT_ACROSS_PLASMA_MEMBRANE	GO:0098713	-0.617669	-0.10435	-3.21172	0.00402364	0.0331148	-2.08283
C2	CGP	M10544	BOYAULT_LIVER_CANCER_SUBCLASS_G56_DN	Table 4S: G56_DN	-0.386625	-0.00732207	-3.21	0.00404004	0.0332188	-2.0866
C5	GO:BP	M13755	GOBP_ENDODERM_DEVELOPMENT	GO:0007492	-0.309953	0.00231204	-3.20971	0.00404273	0.0332188	-2.08722
C2	CGP	M8729	AMIT_EGF_RESPONSE_480_HELA	Table 1S: Part-2 EGF peak 480 min	-0.369938	-0.0649018	-3.20942	0.00404555	0.0332188	-2.08786
C5	GO:BP	M17063	GOBP_ALCOHOL_METABOLIC_PROCESS	GO:0006066	-0.241642	-0.0312011	-3.20937	0.00404602	0.0332188	-2.08797
C2	CGP	M2206	CHYLA_CBFA2T3_TARGETS_DN	Fig. 3S: fold change < 1	-0.206516	-0.0192597	-3.20878	0.00405164	0.0332188	-2.08926
C5	GO:BP	M24548	GOBP_GLOMERULAR_MESANGIAL_CELL_PROLIFERATION	GO:0072110	-0.586516	0.0017309	-3.20863	0.00405306	0.0332188	-2.08958
C2	CP:REACTOME	M27263	REACTOME_DEFECTIVE_EXT2_CAUSES_EXOSTOSES_2	R-HSA-3656237	-0.316629	-0.00469063	-3.20861	0.00405325	0.0332188	-2.08962
C5	GO:BP	M10894	GOBP_NEGATIVE_REGULATION_OF_REACTIVE_OXYGEN_SPECIES_METABOLIC_PROCESS	GO:2000378	-0.29629	-0.027699	-3.20818	0.00405737	0.0332188	-2.09057
C5	GO:BP	M14816	GOBP_EXTRACELLULAR_MATRIX_DISASSEMBLY	GO:0022617	-0.370408	-0.0224791	-3.20816	0.00405761	0.0332188	-2.09062
C5	GO:BP	M13558	GOBP_RESPONSE_TO_OXYGEN_CONTAINING_COMPOUND	GO:1901700	-0.207141	-0.0260145	-3.20553	0.00408275	0.0334001	-2.09634
C2	CP:PID	M53	PID_INTEGRIN3_PATHWAY		-0.369347	-0.00180903	-3.20535	0.00408451	0.0334001	-2.09674
C5	GO:BP	M11530	GOBP_POSITIVE_REGULATION_OF_PROTEIN_CONTAINING_COMPLEX_DISASSEMBLY	GO:0043243	-0.293395	-0.029209	-3.20478	0.00409002	0.0334176	-2.09799
C5	GO:BP	M16332	GOBP_POSITIVE_REGULATION_OF_CYCLIN_DEPENDENT_PROTEIN_KINASE_ACTIVITY	GO:1904031	-0.336409	-0.0716223	-3.20463	0.00409142	0.0334176	-2.09831
C5	GO:BP	M11151	GOBP_POSITIVE_REGULATION_OF_MAPK_CASCADE	GO:0043410	-0.216114	-0.0160938	-3.20377	0.00409977	0.0334664	-2.1002
C5	GO:BP	M23778	GOBP_POSITIVE_REGULATION_OF_JNK_CASCADE	GO:0046330	-0.246198	-0.023539	-3.20139	0.00412282	0.0336349	-2.10539
C5	GO:BP	M25084	GOBP_POSITIVE_REGULATION_OF_PROTEIN_MONOUBIQUITINATION	GO:1902527	0.822478	-0.0574166	3.19936	0.00414253	0.0337761	-2.10981
C5	GO:BP	M11366	GOBP_EXTRACELLULAR_MATRIX_ASSEMBLY	GO:0085029	-0.377977	-0.00576413	-3.19818	0.00415405	0.0338442	-2.11238
C5	GO:BP	M16254	GOBP_AXIS_ELONGATION	GO:0003401	-0.325825	0.000734572	-3.19801	0.00415572	0.0338442	-2.11276
C5	GO:BP	M12639	GOBP_REGULATION_OF_RECEPTOR_INTERNALIZATION	GO:0002090	-0.253656	-0.0235486	-3.19771	0.00415865	0.0338485	-2.11341
C2	CP:WIKIPATHWAYS	M39517	WP_LEPTININSULIN_SIGNALING_OVERLAP	WP3935	-0.393065	-0.0724885	-3.19681	0.00416746	0.033864	-2.11537
C2	CP:REACTOME	M27112	REACTOME_NOSTRIN_MEDIATED_ENOS_TRAFFICKING	R-HSA-203641	0.455803	-0.0325976	3.19677	0.00416786	0.033864	-2.11546
C5	GO:BP	M16163	GOBP_EMBRYONIC_ORGAN_DEVELOPMENT	GO:0048568	-0.207063	-0.021581	-3.19663	0.00416927	0.033864	-2.11577
C5	GO:BP	M16268	GOBP_NEGATIVE_REGULATION_OF_NEURON_DEATH	GO:1901215	-0.215044	-0.0260112	-3.19605	0.00417495	0.033864	-2.11703
C2	CGP	M12825	YAGUE_PRETUMOR_DRUG_RESISTANCE_UP	Table 2: Up-regulated in resistant cells	-0.447124	-0.0264699	-3.19599	0.00417554	0.033864	-2.11716
C2	CGP	M2109	KIM_BIPOLAR_DISORDER_OLIGODENDROCYTE_DENSITY_CORR_DN	Table 2S: correlation coefficient < 0	-0.377305	0.0223463	-3.19596	0.00417588	0.033864	-2.11724
C2	CP:BIOCARTA	M19829	BIOCARTA_AGPCR_PATHWAY		-0.632454	-0.0248141	-3.1958	0.00417747	0.033864	-2.11759
C5	GO:BP	M14008	GOBP_NEGATIVE_REGULATION_OF_CYSTEINE_TYPE_ENDOPEPTIDASE_ACTIVITY	GO:2000117	-0.299355	-0.0371328	-3.19549	0.00418044	0.0338686	-2.11825
C5	GO:BP	M25444	GOBP_REGULATION_OF_BRANCHING_MORPHOGENESIS_OF_A_NERVE	GO:2000172	0.699718	0.0149669	3.19519	0.00418348	0.0338736	-2.11892
C2	CP:REACTOME	M27554	REACTOME_DISEASES_OF_METABOLISM	R-HSA-5668914	-0.238477	-0.0178914	-3.19487	0.00418661	0.0338794	-2.11961
C2	CP:REACTOME	M26914	REACTOME_NEUROTRANSMITTER_CLEARANCE	R-HSA-112311	-0.453304	-0.0350683	-3.19408	0.00419436	0.0339226	-2.12133
C2	CP:WIKIPATHWAYS	M39562	WP_ONCOSTATIN_M_SIGNALING_PATHWAY	WP2374	-0.420483	-0.0600261	-3.19362	0.00419896	0.0339402	-2.12234
C5	GO:BP	M23986	GOBP_REGULATION_OF_NEUROTROPHIN_TRK_RECEPTOR_SIGNALING_PATHWAY	GO:0051386	-0.416644	-0.0335125	-3.19302	0.00420484	0.0339681	-2.12364
C2	CGP	M12895	CHARAFE_BREAST_CANCER_BASAL_VS_MESENCHYMAL_DN	Table 4S	-0.270445	-0.0221038	-3.19183	0.00421669	0.0340398	-2.12625
C2	CGP	M1216	LI_WILMS_TUMOR_ANAPLASTIC_DN	Table 2: change < 0	0.637801	-0.0480215	3.19147	0.0042202	0.0340398	-2.12702
C2	CP:KEGG	M13088	KEGG_PPAR_SIGNALING_PATHWAY	hsa03320	-0.276413	-0.00649448	-3.19123	0.0042226	0.0340398	-2.12754
C5	GO:BP	M15499	GOBP_WOUND_HEALING_SPREADING_OF_EPIDERMAL_CELLS	GO:0035313	-0.356727	0.0015454	-3.19115	0.00422341	0.0340398	-2.12772
C2	CGP	M8244	BROCKE_APOPTOSIS_REVERSED_BY_IL6	Table 1S	-0.293912	-0.0363608	-3.19061	0.00422874	0.0340631	-2.12889
C2	CP:REACTOME	M27767	REACTOME_TFAP2_AP_2_FAMILY_REGULATES_TRANSCRIPTION_OF_CELL_CYCLE_FACTORS	R-HSA-8866911	-0.475955	-0.0717764	-3.19014	0.00423349	0.0340791	-2.12993
C5	GO:BP	M13352	GOBP_GLOMERULUS_DEVELOPMENT	GO:0032835	-0.293338	0.0191307	-3.18993	0.00423558	0.0340791	-2.13039
C2	CP:REACTOME	M27205	REACTOME_FCERI_MEDIATED_MAPK_ACTIVATION	R-HSA-2871796	-0.413933	-0.01334	-3.18941	0.00424076	0.0341012	-2.13152
C2	CGP	M863	LEI_MYB_TARGETS	Suppl. Data Table	-0.280623	-0.0581532	-3.18911	0.00424375	0.0341056	-2.13217
C5	GO:BP	M14087	GOBP_RESPONSE_TO_VITAMIN_A	GO:0033189	-0.420405	0.0234498	-3.1888	0.00424683	0.0341108	-2.13284
C2	CGP	M1571	YAMAZAKI_TCEB3_TARGETS_DN	Table 1S	-0.318071	-0.0458353	-3.18753	0.00425951	0.0341842	-2.1356
C5	GO:BP	M22345	GOBP_REGULATION_OF_EXTRACELLULAR_MATRIX_CONSTITUENT_SECRETION	GO:0003330	-0.571149	-9.27419e-05	-3.1874	0.00426084	0.0341842	-2.13589
C5	GO:BP	M29225	GOBP_HYDROGEN_PEROXIDE_BIOSYNTHETIC_PROCESS	GO:0050665	-0.462631	-0.0396481	-3.1866	0.00426881	0.0342286	-2.13762
C5	GO:BP	M6566	GOBP_NEGATIVE_REGULATION_OF_CELL_POPULATION_PROLIFERATION	GO:0008285	-0.192761	-0.0187419	-3.18606	0.00427433	0.0342436	-2.13882
C2	CGP	M393	VANTVEER_BREAST_CANCER_ESR1_UP	Table 3S: top 550 with |correlation| > 0.3 & correlation > 0.3	-0.325834	-0.0429596	-3.18553	0.00427961	0.0342436	-2.13996
C5	GO:BP	M12168	GOBP_POSITIVE_REGULATION_OF_MEIOTIC_CELL_CYCLE	GO:0051446	-0.315607	-0.00649846	-3.18528	0.0042821	0.0342436	-2.1405
C2	CP:REACTOME	M27859	REACTOME_OAS_ANTIVIRAL_RESPONSE	R-HSA-8983711	-0.586186	-0.0603902	-3.18526	0.00428237	0.0342436	-2.14056
C2	CP:REACTOME	M1012	REACTOME_INTERLEUKIN_2_FAMILY_SIGNALING	R-HSA-451927	-0.350312	0.00261685	-3.18515	0.00428343	0.0342436	-2.14079
C5	GO:BP	M11534	GOBP_CELL_DIFFERENTIATION_INVOLVED_IN_METANEPHROS_DEVELOPMENT	GO:0072202	-0.33561	0.0126667	-3.18496	0.00428534	0.0342436	-2.1412
C5	GO:BP	M9266	GOBP_NEGATIVE_REGULATION_OF_CELL_DIFFERENTIATION	GO:0045596	-0.198798	-0.00814958	-3.18433	0.00429169	0.0342748	-2.14257
C5	GO:BP	M15711	GOBP_ANGIOGENESIS_INVOLVED_IN_WOUND_HEALING	GO:0060055	-0.371791	-0.0225901	-3.18384	0.00429664	0.0342861	-2.14364
C5	GO:BP	M14497	GOBP_LIPID_PHOSPHORYLATION	GO:0046834	-0.503534	-0.00542263	-3.18371	0.00429799	0.0342861	-2.14393
C5	GO:BP	M14991	GOBP_REGULATION_OF_CHEMOTAXIS	GO:0050920	-0.239488	0.00201353	-3.18316	0.00430357	0.0343112	-2.14513
C2	CGP	M9210	LINDSTEDT_DENDRITIC_CELL_MATURATION_C	Table 3	-0.247314	-0.0233875	-3.18256	0.00430966	0.0343402	-2.14644
C5	GO:BP	M16118	GOBP_IMMUNOLOGICAL_SYNAPSE_FORMATION	GO:0001771	-0.51862	0.00993251	-3.1816	0.00431932	0.0343976	-2.14851
C5	GO:BP	M10857	GOBP_PLATELET_ACTIVATION	GO:0030168	-0.320129	-0.0197953	-3.18127	0.00432272	0.0344051	-2.14924
C2	CP:WIKIPATHWAYS	M39739	WP_BREAST_CANCER_PATHWAY	WP4262	-0.26912	-0.0241108	-3.18102	0.00432527	0.0344059	-2.14979
C2	CP:WIKIPATHWAYS	M39566	WP_MICROTUBULE_CYTOSKELETON_REGULATION	WP2038	-0.416173	-0.0312196	-3.18019	0.0043337	0.0344513	-2.15159
C5	GO:BP	M42819	GOBP_GUANINE_METABOLIC_PROCESS	GO:0046098	-0.745154	-0.0482794	-3.17998	0.00433589	0.0344513	-2.15206
C5	GO:BP	M14281	GOBP_MESODERMAL_CELL_DIFFERENTIATION	GO:0048333	-0.360484	0.019732	-3.17924	0.00434339	0.0344913	-2.15366
C2	CGP	M16530	ZHAN_MULTIPLE_MYELOMA_CD1_DN	Table 3S: Subgroup = CD-1	-0.357405	-0.0489392	-3.17794	0.00435666	0.0345771	-2.15648
C5	GO:BP	M11823	GOBP_NAD_METABOLIC_PROCESS	GO:0019674	-0.278331	-0.0162199	-3.1766	0.00437041	0.0346525	-2.1594
C5	GO:BP	M14605	GOBP_REGULATION_OF_AMINO_ACID_TRANSPORT	GO:0051955	-0.290535	-0.00182714	-3.1764	0.00437255	0.0346525	-2.15985
C5	GO:BP	M14398	GOBP_CELLULAR_LIPID_METABOLIC_PROCESS	GO:0044255	-0.210864	-0.0279863	-3.1763	0.00437357	0.0346525	-2.16007
C2	CGP	M14118	ZHANG_RESPONSE_TO_CANTHARIDIN_UP	Table 2	-0.431517	-0.0429055	-3.17597	0.00437696	0.0346598	-2.16079
C2	CGP	M1784	KAN_RESPONSE_TO_ARSENIC_TRIOXIDE	Table 1S	-0.222971	-0.0350734	-3.17535	0.00438334	0.0346907	-2.16213
C5	GO:BP	M25011	GOBP_CHANGES_TO_DNA_METHYLATION_INVOLVED_IN_EMBRYO_DEVELOPMENT	GO:1901538	-0.609342	-0.0318848	-3.17489	0.004388	0.0346927	-2.16312
C5	GO:BP	M11803	GOBP_NEUROMUSCULAR_PROCESS_CONTROLLING_BALANCE	GO:0050885	-0.239783	0.0211608	-3.17484	0.00438854	0.0346927	-2.16323
C5	GO:BP	M25391	GOBP_REGULATION_OF_LIPID_LOCALIZATION	GO:1905952	-0.241324	-0.022837	-3.17429	0.00439426	0.0347184	-2.16444
C2	CP:WIKIPATHWAYS	M39414	WP_TRANSCRIPTION_FACTOR_REGULATION_IN_ADIPOGENESIS	WP3599	-0.398534	-0.023489	-3.17366	0.00440079	0.0347504	-2.16581
C2	CP:WIKIPATHWAYS	M39735	WP_EXTRACELLULAR_VESICLES_IN_THE_CROSSTALK_OF_CARDIAC_CELLS	WP4300	-0.3722	-0.00752363	-3.17316	0.0044059	0.0347672	-2.16689
C2	CP:REACTOME	M671	REACTOME_REVERSIBLE_HYDRATION_OF_CARBON_DIOXIDE	R-HSA-1475029	-0.553572	0.00946186	-3.17289	0.00440877	0.0347672	-2.16749
C2	CP:REACTOME	M889	REACTOME_DCC_MEDIATED_ATTRACTIVE_SIGNALING	R-HSA-418885	-0.510453	-3.8235e-05	-3.17271	0.00441061	0.0347672	-2.16788
C5	GO:BP	M10087	GOBP_POSITIVE_REGULATION_OF_CALCIUM_ION_TRANSPORT	GO:0051928	-0.280039	-0.00121945	-3.17238	0.00441402	0.0347672	-2.16859
C5	GO:BP	M14170	GOBP_LEUKOCYTE_ADHESION_TO_VASCULAR_ENDOTHELIAL_CELL	GO:0061756	-0.285596	0.0101639	-3.17225	0.00441531	0.0347672	-2.16886
C5	GO:BP	M11609	GOBP_CELLULAR_RESPONSE_TO_OXYGEN_CONTAINING_COMPOUND	GO:1901701	-0.214685	-0.025506	-3.17026	0.00443607	0.034911	-2.1732
C2	CP:PID	M144	PID_CERAMIDE_PATHWAY		-0.393274	-0.0620132	-3.16807	0.00445899	0.0350717	-2.17797
C5	GO:BP	M14504	GOBP_LIPID_BIOSYNTHETIC_PROCESS	GO:0008610	-0.214719	-0.0310442	-3.16738	0.00446613	0.0350975	-2.17945
C2	CGP	M1522	ONGUSAHA_TP53_TARGETS	Table 1	-0.329584	-0.00304869	-3.16728	0.00446728	0.0350975	-2.17969
C5	GO:BP	M24078	GOBP_ROOF_OF_MOUTH_DEVELOPMENT	GO:0060021	-0.297814	-0.00129893	-3.16519	0.0044892	0.03525	-2.18422
C2	CGP	M2316	WIEDERSCHAIN_TARGETS_OF_BMI1_AND_PCGF2	Table 4S: Upregulated genes in Bmi-1+ Mel-18 shRNA-expressing DAOY cells	-0.272157	0.0103372	-3.16459	0.00449551	0.0352798	-2.18552
C5	GO:BP	M13473	GOBP_FACE_DEVELOPMENT	GO:0060324	-0.405218	-0.0424145	-3.16415	0.00450021	0.0352969	-2.18649
C5	GO:BP	M11251	GOBP_ORGANIC_HYDROXY_COMPOUND_METABOLIC_PROCESS	GO:1901615	-0.220927	-0.0290828	-3.16375	0.00450443	0.0353103	-2.18735
C2	CP:REACTOME	M27870	REACTOME_SIGNALING_BY_RECEPTOR_TYROSINE_KINASES	R-HSA-9006934	-0.257832	-0.0292646	-3.16338	0.00450836	0.0353156	-2.18816
C2	CGP	M2342	FEVR_CTNNB1_TARGETS_UP	Table 1S	-0.250453	-0.0413522	-3.16295	0.00451288	0.0353156	-2.18909
C2	CGP	M11857	RODRIGUES_NTN1_TARGETS_DN	Table 3S: Direction=D	-0.253505	-0.0291122	-3.16293	0.00451314	0.0353156	-2.18914
C2	CP:WIKIPATHWAYS	M39555	WP_PDGF_PATHWAY	WP2526	-0.493902	-0.0718751	-3.16273	0.00451518	0.0353156	-2.18956
C5	GO:BP	M42969	GOBP_OBSERVATIONAL_LEARNING	GO:0098597	-0.679279	0.000385047	-3.16206	0.00452237	0.0353503	-2.19103
C5	GO:BP	M14770	GOBP_MYOTUBE_DIFFERENTIATION	GO:0014902	-0.254283	-0.00302358	-3.16184	0.00452465	0.0353503	-2.1915
C5	GO:BP	M11882	GOBP_RESPONSE_TO_INORGANIC_SUBSTANCE	GO:0010035	-0.231874	-0.0264815	-3.16023	0.00454179	0.0354626	-2.195
C5	GO:BP	M12028	GOBP_POSITIVE_REGULATION_OF_PROTEIN_LOCALIZATION_TO_CELL_PERIPHERY	GO:1904377	-0.302544	-0.0443291	-3.16002	0.00454408	0.0354626	-2.19546
C2	CGP	M1515	JOSEPH_RESPONSE_TO_SODIUM_BUTYRATE_DN	Table 2	-0.271697	-0.0232869	-3.15886	0.0045564	0.0355096	-2.19797
C5	GO:BP	M12563	GOBP_RNA_MODIFICATION	GO:0009451	0.370811	-0.0518355	3.15874	0.00455772	0.0355096	-2.19824
C5	GO:BP	M16764	GOBP_REGULATION_OF_RESPONSE_TO_REACTIVE_OXYGEN_SPECIES	GO:1901031	-0.379652	-0.0253603	-3.15853	0.00455993	0.0355096	-2.19869
C5	GO:BP	M13392	GOBP_POSITIVE_REGULATION_OF_NON_CANONICAL_WNT_SIGNALING_PATHWAY	GO:2000052	-0.38374	0.00900348	-3.15851	0.00456024	0.0355096	-2.19875
C5	GO:BP	M10584	GOBP_SKELETAL_SYSTEM_DEVELOPMENT	GO:0001501	-0.202451	-0.0109314	-3.15734	0.00457276	0.0355694	-2.20128
C5	GO:BP	M25311	GOBP_REGULATION_OF_EPITHELIAL_TO_MESENCHYMAL_TRANSITION_INVOLVED_IN_ENDOCARDIAL_CUSHION_FORMATION	GO:1905005	-0.411932	0.00231099	-3.15706	0.00457576	0.0355694	-2.20189
C5	GO:BP	M24563	GOBP_METANEPHRIC_COLLECTING_DUCT_DEVELOPMENT	GO:0072205	-0.52864	-0.00385228	-3.15669	0.00457969	0.0355694	-2.20269
C5	GO:BP	M15732	GOBP_REGULATION_OF_EXTRACELLULAR_MATRIX_DISASSEMBLY	GO:0010715	-0.442652	-0.0632091	-3.15639	0.00458299	0.0355694	-2.20335
C2	CP:PID	M11	PID_PRL_SIGNALING_EVENTS_PATHWAY		-0.307329	-0.0675623	-3.15634	0.00458353	0.0355694	-2.20346
C2	CGP	M2448	SWEET_KRAS_TARGETS_UP	unknown	-0.2468	-0.0205315	-3.15607	0.00458639	0.0355694	-2.20404
C2	CP:WIKIPATHWAYS	M39388	WP_GLUTATHIONE_METABOLISM	WP100	-0.515408	-0.00244818	-3.15585	0.00458877	0.0355694	-2.20452
C2	CGP	M2293	PASINI_SUZ12_TARGETS_DN	Table 1S: FC < 0	-0.261101	-0.0299892	-3.1556	0.00459147	0.0355694	-2.20506
C5	GO:BP	M42627	GOBP_IMP_CATABOLIC_PROCESS	GO:0006204	-0.501322	-0.0286082	-3.15549	0.00459263	0.0355694	-2.2053
C5	GO:BP	M11054	GOBP_BARBED_END_ACTIN_FILAMENT_CAPPING	GO:0051016	-0.349956	-0.0352659	-3.15533	0.00459432	0.0355694	-2.20563
C5	GO:BP	M42750	GOBP_POSITIVE_REGULATION_OF_TOLL_LIKE_RECEPTOR_3_SIGNALING_PATHWAY	GO:0034141	-0.622228	0.0462858	-3.15519	0.00459582	0.0355694	-2.20594
C2	CP:REACTOME	M27587	REACTOME_NONHOMOLOGOUS_END_JOINING_NHEJ	R-HSA-5693571	0.378174	-0.0434824	3.15465	0.00460173	0.0355955	-2.20713
C5	GO:BP	M16418	GOBP_POSITIVE_REGULATION_OF_CHROMOSOME_SEGREGATION	GO:0051984	-0.48891	-0.0784169	-3.15421	0.00460646	0.0356125	-2.20808
C5	GO:BP	M17324	GOBP_REGULATION_OF_MEMBRANE_POTENTIAL	GO:0042391	-0.221921	-0.00737774	-3.15363	0.00461271	0.0356283	-2.20933
C5	GO:BP	M12506	GOBP_REGULATION_OF_MUSCLE_CONTRACTION	GO:0006937	-0.241733	-0.00237001	-3.15355	0.00461359	0.0356283	-2.20951
C2	CP:REACTOME	M1084	REACTOME_TRYPTOPHAN_CATABOLISM	R-HSA-71240	0.456751	-0.00821172	3.15274	0.00462242	0.0356662	-2.21127
C5	GO:BP	M25392	GOBP_NEGATIVE_REGULATION_OF_LIPID_LOCALIZATION	GO:1905953	-0.29533	-0.0349643	-3.15244	0.00462567	0.0356662	-2.21193
C2	CGP	M2312	AZARE_STAT3_TARGETS	Table 2S: FoldChange > 0	-0.542329	-0.0203527	-3.15239	0.00462612	0.0356662	-2.21202
C2	CGP	M38984	MEBARKI_HCC_PROGENITOR_WNT_UP_CTNNB1_DEPENDENT	Supplementary Table 3C, in Mebarki et al., Oncotarget (2016), 7: 39026 - 39043	-0.344184	0.0104073	-3.15186	0.00463198	0.0356887	-2.21319
C2	CGP	M2568	ALTEMEIER_RESPONSE_TO_LPS_WITH_MECHANICAL_VENTILATION	Table 1S	-0.343455	0.0146005	-3.15166	0.00463413	0.0356887	-2.21362
C5	GO:BP	M12252	GOBP_POSITIVE_REGULATION_OF_MUSCLE_CONTRACTION	GO:0045933	-0.40392	-0.0153237	-3.15053	0.00464645	0.0357039	-2.21607
C5	GO:BP	M29212	GOBP_5_PHOSPHORIBOSE_1_DIPHOSPHATE_METABOLIC_PROCESS	GO:0046391	-0.856529	-0.0265277	-3.15051	0.00464662	0.0357039	-2.21611
C5	GO:BP	M12658	GOBP_CELLULAR_RESPONSE_TO_TOXIC_SUBSTANCE	GO:0097237	-0.400913	-0.0197072	-3.15046	0.00464716	0.0357039	-2.21621
C2	CP:KEGG	M15955	KEGG_SPHINGOLIPID_METABOLISM	hsa00600	-0.335727	-0.0317852	-3.15044	0.00464738	0.0357039	-2.21626
C2	CP:KEGG	M3214	KEGG_PRIMARY_BILE_ACID_BIOSYNTHESIS	hsa00120	-0.430355	-0.00189545	-3.15031	0.00464884	0.0357039	-2.21655
C2	CP:BIOCARTA	M4891	BIOCARTA_PML_PATHWAY		-0.360259	-0.0432239	-3.14953	0.00465734	0.0357496	-2.21824
C5	GO:BP	M14930	GOBP_MUSCLE_SYSTEM_PROCESS	GO:0003012	-0.202081	-0.00763148	-3.14915	0.00466148	0.0357613	-2.21906
C5	GO:BP	M29047	GOBP_PHOSPHAGEN_METABOLIC_PROCESS	GO:0006599	-0.686144	-0.0357964	-3.14867	0.00466673	0.0357613	-2.2201
C5	GO:BP	M2403	GOBP_ACTIN_POLYMERIZATION_OR_DEPOLYMERIZATION	GO:0008154	-0.280437	-0.0354597	-3.14851	0.0046685	0.0357613	-2.22045
C2	CGP	M14590	AIGNER_ZEB1_TARGETS	Table 1	-0.36618	-0.0515902	-3.14846	0.00466906	0.0357613	-2.22056
C5	GO:BP	M14037	GOBP_RESPONSE_TO_LIPID	GO:0033993	-0.196647	-0.0151025	-3.14791	0.0046751	0.0357687	-2.22176
C2	CP:REACTOME	M27206	REACTOME_FCERI_MEDIATED_CA_2_MOBILIZATION	R-HSA-2871809	-0.424459	0.0364142	-3.1479	0.00467513	0.0357687	-2.22176
C5	GO:BP	M14163	GOBP_RESPONSE_TO_PROGESTERONE	GO:0032570	-0.353562	-0.00690447	-3.14734	0.00468125	0.035796	-2.22297
C2	CGP	M9246	ENGELMANN_CANCER_PROGENITORS_DN	Table 2bS	-0.333559	-0.0144936	-3.14685	0.00468665	0.0358177	-2.22404
C5	GO:BP	M42753	GOBP_ION_TRANSMEMBRANE_TRANSPORT	GO:0034220	-0.216108	-0.0156977	-3.14645	0.00469109	0.0358321	-2.22491
C2	CP:WIKIPATHWAYS	M39387	WP_WNT_SIGNALING_PATHWAY_AND_PLURIPOTENCY	WP399	-0.307854	-0.0168745	-3.14477	0.00470964	0.0359542	-2.22856
C5	GO:BP	M16560	GOBP_PLATELET_AGGREGATION	GO:0070527	-0.398529	-0.0204752	-3.14423	0.00471559	0.0359801	-2.22973
C5	GO:BP	M23046	GOBP_LOCOMOTION_INVOLVED_IN_LOCOMOTORY_BEHAVIOR	GO:0031987	-0.459642	-0.0390087	-3.14336	0.00472518	0.0360337	-2.23161
C2	CP:WIKIPATHWAYS	M39574	WP_4HYDROXYTAMOXIFEN_DEXAMETHASONE_AND_RETINOIC_ACIDS_REGULATION_OF_P27_EXPRESSION	WP3879	-0.391922	-0.0677111	-3.14239	0.00473601	0.0360967	-2.23373
C2	CGP	M3447	AMIT_SERUM_RESPONSE_60_MCF10A	Table 1S: Part-5 serum peal 60 min	-0.249599	-0.030379	-3.14174	0.0047432	0.0361318	-2.23513
C5	GO:BP	M23868	GOBP_MYOBLAST_FATE_COMMITMENT	GO:0048625	-0.499149	-0.0634675	-3.14032	0.00475895	0.0362321	-2.23819
C5	GO:BP	M23122	GOBP_INTERLEUKIN_5_PRODUCTION	GO:0032634	-0.353731	0.0387112	-3.13974	0.00476549	0.0362622	-2.23946
C2	CP:REACTOME	M26956	REACTOME_REPRODUCTION	R-HSA-1474165	0.206454	-0.0234917	3.13922	0.00477134	0.036287	-2.2406
C2	CGP	M1124	MCBRYAN_PUBERTAL_TGFB1_TARGETS_UP	Table 3S: regulation by TGFbeta = up	-0.246558	-0.0461413	-3.13839	0.00478054	0.0363373	-2.24238
C5	GO:BP	M14753	GOBP_NEGATIVE_REGULATION_OF_DEVELOPMENTAL_PROCESS	GO:0051093	-0.193492	-0.00854688	-3.13803	0.00478468	0.036349	-2.24318
C2	CGP	M1293	YANG_BREAST_CANCER_ESR1_DN	table 1S: Relative expression -	-0.360693	0.0322281	-3.13757	0.00478977	0.036368	-2.24416
C5	GO:BP	M13057	GOBP_OVULATION	GO:0030728	0.438524	0.00544281	3.13724	0.00479345	0.0363763	-2.24487
C5	GO:BP	M12045	GOBP_LIPID_HOMEOSTASIS	GO:0055088	-0.217667	-0.022339	-3.13698	0.00479643	0.0363792	-2.24545
C2	CP:PID	M113	PID_NFAT_3PATHWAY		-0.506074	-0.0458579	-3.13644	0.00480244	0.0364051	-2.2466
C2	CP:REACTOME	M27335	REACTOME_BICARBONATE_TRANSPORTERS	R-HSA-425381	-0.374667	0.014396	-3.13546	0.00481359	0.0364474	-2.24875
C5	GO:BP	M12254	GOBP_NEGATIVE_REGULATION_OF_T_CELL_RECEPTOR_SIGNALING_PATHWAY	GO:0050860	-0.336622	-0.0470309	-3.13538	0.00481443	0.0364474	-2.24891
C5	GO:BP	M42679	GOBP_PEPTIDE_TRANSPORT	GO:0015833	-0.208281	-0.0223188	-3.13526	0.00481582	0.0364474	-2.24917
C5	GO:BP	M24205	GOBP_REGULATION_OF_BRANCHING_INVOLVED_IN_SALIVARY_GLAND_MORPHOGENESIS	GO:0060693	-0.55562	0.012746	-3.13494	0.00481936	0.0364488	-2.24985
C2	CGP	M2310	DANG_REGULATED_BY_MYC_DN	http://www.myccancergene.org/site/mycTargetDB.asp	-0.271545	-0.039766	-3.1346	0.00482326	0.0364488	-2.2506
C5	GO:BP	M12277	GOBP_ALDITOL_METABOLIC_PROCESS	GO:0019400	-0.441544	-0.0498576	-3.13455	0.0048238	0.0364488	-2.25071
C5	GO:BP	M14821	GOBP_REGULATION_OF_PEPTIDYL_THREONINE_PHOSPHORYLATION	GO:0010799	-0.320048	-0.031857	-3.13413	0.00482852	0.0364648	-2.25161
C5	GO:BP	M3208	GOBP_GLIOGENESIS	GO:0042063	-0.201619	-0.018507	-3.1335	0.00483565	0.0364895	-2.25297
C5	GO:BP	M25280	GOBP_POSITIVE_REGULATION_OF_APOPTOTIC_PROCESS_INVOLVED_IN_DEVELOPMENT	GO:1904747	-0.611162	-0.0507682	-3.13316	0.00483959	0.0364895	-2.25373
C5	GO:BP	M43017	GOBP_POSITIVE_REGULATION_OF_APOPTOTIC_PROCESS_INVOLVED_IN_MORPHOGENESIS	GO:1902339	-0.611162	-0.0507682	-3.13316	0.00483959	0.0364895	-2.25373
C5	GO:BP	M24166	GOBP_NEGATIVE_REGULATION_OF_GASTRIC_ACID_SECRETION	GO:0060455	0.56357	0.00693932	3.13269	0.00484483	0.0364986	-2.25473
C2	CGP	M2089	NOUSHMEHR_GBM_SOMATIC_MUTATED	Table 2S: SOMATIC, fisher.exact < 0.05	-0.445432	-0.015276	-3.13259	0.00484601	0.0364986	-2.25495
C5	GO:BP	M15205	GOBP_EPITHELIAL_CELL_DIFFERENTIATION_INVOLVED_IN_KIDNEY_DEVELOPMENT	GO:0035850	-0.304374	0.022949	-3.13151	0.00485827	0.0365713	-2.25729
C2	CP:REACTOME	M914	REACTOME_INTERLEUKIN_3_INTERLEUKIN_5_AND_GM_CSF_SIGNALING	R-HSA-512988	-0.427542	-0.0157442	-3.13108	0.00486314	0.0365883	-2.25821
C5	GO:BP	M13898	GOBP_NEGATIVE_REGULATION_OF_CELL_DEATH	GO:0060548	-0.220096	-0.0287782	-3.13045	0.00487039	0.0366232	-2.25959
C2	CP:REACTOME	M14309	REACTOME_G_PROTEIN_BETA_GAMMA_SIGNALLING	R-HSA-397795	-0.330378	0.0117672	-3.12993	0.00487627	0.0366478	-2.26071
C2	CP:WIKIPATHWAYS	M42563	WP_MALIGNANT_PLEURAL_MESOTHELIOMA	WP5087	-0.237621	-0.0291727	-3.12901	0.00488677	0.0367024	-2.26269
C2	CGP	M13907	TSENG_IRS1_TARGETS_DN	Table 1S: IRS-1 KO / WT < 1	-0.228254	-0.018819	-3.12881	0.00488907	0.0367024	-2.26313
C2	CP:WIKIPATHWAYS	M39538	WP_STEROID_BIOSYNTHESIS	WP496	-0.439822	-0.0900593	-3.12861	0.00489139	0.0367024	-2.26357
C2	CGP	M1957	MIKKELSEN_MCV6_LCP_WITH_H3K27ME3	Table 2S: Promoter=LCP & MCV6=K27	-0.553771	0.0103015	-3.12797	0.00489871	0.0367377	-2.26495
C2	CGP	M2332	BILANGES_SERUM_SENSITIVE_VIA_TSC1	Table 5S: genes 1-27	-0.39458	-0.0294897	-3.12645	0.00491623	0.0368338	-2.26825
C2	CP:BIOCARTA	M14899	BIOCARTA_AT1R_PATHWAY		-0.567433	-0.069319	-3.1264	0.00491677	0.0368338	-2.26835
C5	GO:BP	M22648	GOBP_NEGATIVE_REGULATION_OF_SCHWANN_CELL_PROLIFERATION	GO:0010626	-0.571216	-0.0719321	-3.12582	0.00492345	0.0368641	-2.2696
C5	GO:BP	M14613	GOBP_ENTERIC_NERVOUS_SYSTEM_DEVELOPMENT	GO:0048484	-0.519857	-0.00196279	-3.12516	0.00493108	0.0368824	-2.27104
C2	CGP	M18201	GOTTWEIN_TARGETS_OF_KSHV_MIR_K12_11	Table 1S	-0.304294	-0.0333289	-3.12513	0.00493148	0.0368824	-2.27111
C2	CP	M5887	NABA_BASEMENT_MEMBRANES		-0.40496	0.024343	-3.12493	0.00493379	0.0368824	-2.27154
C5	GO:BP	M15431	GOBP_STRIATUM_DEVELOPMENT	GO:0021756	-0.369932	-0.0378593	-3.1233	0.00495262	0.037001	-2.27506
C5	GO:BP	M12373	GOBP_GLYCOLIPID_CATABOLIC_PROCESS	GO:0019377	-0.429878	-0.0297598	-3.1231	0.00495495	0.037001	-2.2755
C2	CP:REACTOME	M751	REACTOME_DARPP_32_EVENTS	R-HSA-180024	-0.501056	-0.027527	-3.12287	0.00495756	0.037001	-2.27598
C2	CP:REACTOME	M41811	REACTOME_RAC2_GTPASE_CYCLE	R-HSA-9013404	-0.404535	-0.0158537	-3.1218	0.00497006	0.0370745	-2.27831
C5	GO:BP	M23452	GOBP_NEURON_DEATH_IN_RESPONSE_TO_HYDROGEN_PEROXIDE	GO:0036476	-0.631013	-0.02143	-3.12021	0.00498854	0.0371651	-2.28174
C2	CP:REACTOME	M27768	REACTOME_RRNA_PROCESSING_IN_THE_MITOCHONDRION	R-HSA-8868766	0.592758	-0.080781	3.12018	0.00498892	0.0371651	-2.28181
C5	GO:BP	M14943	GOBP_REGULATION_OF_LONG_TERM_SYNAPTIC_POTENTIATION	GO:1900271	-0.273051	-0.0131127	-3.11998	0.00499119	0.0371651	-2.28223
C2	CP:WIKIPATHWAYS	M40044	WP_ASPIRIN_AND_MIRNAS	WP4707	0.396052	-0.0148187	3.11985	0.0049928	0.0371651	-2.28253
C2	CP:REACTOME	M1926	REACTOME_SYNTHESIS_OF_BILE_ACIDS_AND_BILE_SALTS_VIA_7ALPHA_HYDROXYCHOLESTEROL	R-HSA-193368	-0.315134	-0.0185182	-3.11931	0.00499914	0.0371925	-2.2837
C2	CP:WIKIPATHWAYS	M42557	WP_OREXIN_RECEPTOR_PATHWAY	WP5094	-0.248867	-0.0100772	-3.11839	0.00500984	0.0372524	-2.28568
C2	CGP	M1367	BOYLAN_MULTIPLE_MYELOMA_C_CLUSTER_UP	Fig 1S: cluster 1	-0.275762	-0.0451841	-3.11768	0.00501821	0.0372949	-2.28722
C2	CGP	M9524	RICKMAN_TUMOR_DIFFERENTIATED_WELL_VS_MODERATELY_DN	Table 4S: Diff1v2	-0.269207	-0.0193745	-3.1168	0.00502854	0.0373458	-2.28912
C5	GO:BP	M13654	GOBP_RECEPTOR_METABOLIC_PROCESS	GO:0043112	-0.289757	-0.0264785	-3.1165	0.00503203	0.0373458	-2.28976
C5	GO:BP	M23731	GOBP_NEGATIVE_REGULATION_OF_MACROPHAGE_DIFFERENTIATION	GO:0045650	-0.484004	0.0868853	-3.11623	0.00503524	0.0373458	-2.29035
C5	GO:BP	M17660	GOBP_TRANSMEMBRANE_RECEPTOR_PROTEIN_TYROSINE_KINASE_SIGNALING_PATHWAY	GO:0007169	-0.219689	-0.0124537	-3.11582	0.00504009	0.0373458	-2.29124
C5	GO:BP	M25440	GOBP_POSITIVE_REGULATION_OF_CELL_PROLIFERATION_INVOLVED_IN_HEART_MORPHOGENESIS	GO:2000138	0.494416	-0.057246	3.11558	0.00504293	0.0373458	-2.29176
C5	GO:BP	M15859	GOBP_INOSITOL_PHOSPHATE_MEDIATED_SIGNALING	GO:0048016	-0.313526	-0.0311822	-3.11554	0.00504339	0.0373458	-2.29184
C2	CGP	M7912	DELLA_RESPONSE_TO_TSA_AND_BUTYRATE	Table 1	-0.498124	-0.0704507	-3.11532	0.00504598	0.0373458	-2.29232
C5	GO:BP	M11045	GOBP_TYPE_B_PANCREATIC_CELL_DEVELOPMENT	GO:0003323	-0.350206	-0.0148267	-3.1149	0.0050509	0.0373458	-2.29322
C5	GO:BP	M10383	GOBP_EPIDERMIS_MORPHOGENESIS	GO:0048730	-0.271776	0.0201801	-3.11488	0.00505116	0.0373458	-2.29326
C2	CGP	M15193	GRUETZMANN_PANCREATIC_CANCER_UP	Table 1S: FC > 1	-0.253568	-0.0398686	-3.11484	0.0050517	0.0373458	-2.29336
C5	GO:BP	M13232	GOBP_REGULATION_OF_CELL_ADHESION_MEDIATED_BY_INTEGRIN	GO:0033628	-0.319102	-0.00380403	-3.11418	0.0050595	0.0373471	-2.29479
C2	CP:REACTOME	M27298	REACTOME_BETA_OXIDATION_OF_VERY_LONG_CHAIN_FATTY_ACIDS	R-HSA-390247	-0.430066	-0.0500825	-3.11416	0.00505973	0.0373471	-2.29483
C5	GO:BP	M898	GOBP_CYTOKINE_MEDIATED_SIGNALING_PATHWAY	GO:0019221	-0.200416	-0.0119738	-3.11415	0.00505985	0.0373471	-2.29485
C5	GO:BP	M14956	GOBP_REGULATION_OF_FATTY_ACID_OXIDATION	GO:0046320	-0.353476	-0.0506933	-3.11362	0.00506607	0.0373733	-2.29599
C2	CP:REACTOME	M12123	REACTOME_EFFECTS_OF_PIP2_HYDROLYSIS	R-HSA-114508	-0.383673	-0.0179974	-3.1131	0.00507221	0.0373989	-2.29711
C2	CGP	M1555	RUAN_RESPONSE_TO_TNF_DN	Table 1: Fold-TNFa =< -1.4	-0.302518	-0.0287441	-3.11274	0.00507649	0.0374108	-2.29788
C2	CP:WIKIPATHWAYS	M39486	WP_ROBO4_AND_VEGF_SIGNALING_PATHWAYS_CROSSTALK	WP3943	-0.472303	0.0324989	-3.11217	0.00508335	0.0374417	-2.29913
C2	CGP	M1217	SMITH_TERT_TARGETS_DN	Table 1S	-0.299241	-0.0295534	-3.11168	0.00508914	0.0374646	-2.30018
C5	GO:BP	M15848	GOBP_REGULATION_OF_ION_TRANSPORT	GO:0043269	-0.20252	-0.00614617	-3.11076	0.00510013	0.0375259	-2.30218
C5	GO:BP	M22866	GOBP_FUCOSE_CATABOLIC_PROCESS	GO:0019317	-0.475702	0.0261115	-3.11018	0.00510701	0.037538	-2.30342
C2	CGP	M13678	JEON_SMAD6_TARGETS_DN	Table 4S	-0.302922	-0.0362872	-3.11017	0.00510714	0.037538	-2.30344
C2	CP:REACTOME	M27151	REACTOME_DAP12_INTERACTIONS	R-HSA-2172127	-0.33002	0.00859628	-3.10829	0.00512965	0.0376838	-2.30751
C5	GO:BP	M10103	GOBP_REGULATION_OF_GOLGI_ORGANIZATION	GO:1903358	-0.540748	-0.0736201	-3.1079	0.0051343	0.0376982	-2.30834
C5	GO:BP	M22550	GOBP_ADULT_FEEDING_BEHAVIOR	GO:0008343	-0.630985	-0.0389412	-3.1068	0.00514751	0.0377753	-2.31072
C5	GO:BP	M23036	GOBP_POSITIVE_REGULATION_OF_LIPOPOLYSACCHARIDE_MEDIATED_SIGNALING_PATHWAY	GO:0031666	-0.54491	-0.052941	-3.10639	0.00515242	0.0377916	-2.3116
C2	CGP	M1452	NEMETH_INFLAMMATORY_RESPONSE_LPS_DN	Table 2: Control/LPS	-0.283114	-0.0303561	-3.10612	0.00515575	0.0377962	-2.31219
C5	GO:BP	M23436	GOBP_PHENOTYPIC_SWITCHING	GO:0036166	-0.695682	-0.0400608	-3.10564	0.00516148	0.0378072	-2.31322
C5	GO:BP	M11227	GOBP_OSTEOBLAST_DIFFERENTIATION	GO:0001649	-0.231969	-0.0200543	-3.10554	0.00516278	0.0378072	-2.31345
C5	GO:BP	M23958	GOBP_REGULATION_OF_NK_T_CELL_PROLIFERATION	GO:0051140	0.533503	-0.0244042	3.10532	0.00516533	0.0378072	-2.31391
C2	CGP	M1126	HUMMERICH_MALIGNANT_SKIN_TUMOR_UP	Table 1b: Co. vs SCC > 0	-0.553452	0.0106061	-3.10413	0.0051798	0.0378933	-2.31649
C5	GO:BP	M16741	GOBP_GLYCOPROTEIN_METABOLIC_PROCESS	GO:0009100	-0.222513	-0.0276737	-3.10387	0.00518287	0.037896	-2.31704
C2	CGP	M19202	CHENG_IMPRINTED_BY_ESTRADIOL	Table 1S	-0.294391	-0.0382177	-3.10296	0.00519399	0.0379576	-2.31902
C5	GO:BP	M14446	GOBP_NEURON_PROJECTION_REGENERATION	GO:0031102	-0.305917	-0.0161401	-3.10052	0.00522364	0.0381472	-2.32427
C5	GO:BP	M15754	GOBP_RESPONSE_TO_MERCURY_ION	GO:0046689	-0.466983	0.0336879	-3.10038	0.00522538	0.0381472	-2.32458
C2	CP:WIKIPATHWAYS	M39529	WP_PHOTODYNAMIC_THERAPYINDUCED_NFKB_SURVIVAL_SIGNALING	WP3617	-0.326891	-0.0036734	-3.09999	0.0052301	0.0381618	-2.32541
C5	GO:BP	M42943	GOBP_AMINO_ACID_IMPORT_ACROSS_PLASMA_MEMBRANE	GO:0089718	-0.365224	-0.0137567	-3.09972	0.00523343	0.0381662	-2.326
C5	GO:BP	M18488	GOBP_RECEPTOR_MEDIATED_ENDOCYTOSIS	GO:0006898	-0.298494	-0.0141015	-3.0985	0.00524842	0.0382556	-2.32864
C5	GO:BP	M11974	GOBP_PSEUDOURIDINE_SYNTHESIS	GO:0001522	0.371605	-0.0793128	3.09788	0.00525603	0.0382912	-2.32998
C2	CGP	M11303	SABATES_COLORECTAL_ADENOMA_SIZE_DN	Table S3	-0.445076	-0.0205324	-3.09737	0.00526222	0.0383164	-2.33107
C5	GO:BP	M16465	GOBP_DNA_REPLICATION_INDEPENDENT_CHROMATIN_ORGANIZATION	GO:0034724	0.317968	-0.0398763	3.09551	0.00528514	0.0384633	-2.33508
C2	CGP	M3910	RODRIGUES_THYROID_CARCINOMA_UP	Table 5S	-0.344199	-0.0640835	-3.09432	0.00529993	0.038506	-2.33766
C5	GO:BP	M3753	GOBP_HORMONE_METABOLIC_PROCESS	GO:0042445	-0.226318	-0.00537936	-3.09401	0.00530374	0.038506	-2.33832
C5	GO:BP	M34246	GOBP_CHEMOKINE_C_X_C_MOTIF_LIGAND_1_PRODUCTION	GO:0072566	-0.92371	-0.0776647	-3.09373	0.00530718	0.038506	-2.33892
C2	CGP	M3697	GOUYER_TATI_TARGETS_DN	Table 2	-0.46676	-0.0107477	-3.09361	0.00530866	0.038506	-2.33918
C2	CGP	M1168	SHIRAISHI_PLZF_TARGETS_UP	Table 1	-0.413966	-0.0161665	-3.09351	0.0053099	0.038506	-2.33939
C5	GO:BP	M22994	GOBP_EXOCRINE_PANCREAS_DEVELOPMENT	GO:0031017	-0.692293	-0.0169637	-3.09336	0.00531183	0.038506	-2.33973
C5	GO:BP	M42919	GOBP_CELLULAR_RESPONSE_TO_XENOBIOTIC_STIMULUS	GO:0071466	-0.21244	-0.00737942	-3.09334	0.005312	0.038506	-2.33976
C5	GO:BP	M42918	GOBP_CELLULAR_RESPONSE_TO_PROGESTERONE_STIMULUS	GO:0071393	-0.591163	-0.0550039	-3.09322	0.00531353	0.038506	-2.34002
C5	GO:BP	M13868	GOBP_REGULATION_OF_ACTION_POTENTIAL	GO:0098900	-0.302978	-0.0222859	-3.09304	0.00531571	0.038506	-2.3404
C2	CP:REACTOME	M27829	REACTOME_NUCLEOTIDE_CATABOLISM	R-HSA-8956319	-0.302694	-0.0242618	-3.09238	0.0053239	0.0385454	-2.34182
C5	GO:BP	M16837	GOBP_RESPONSE_TO_CALCIUM_ION	GO:0051592	-0.204892	-0.019617	-3.09191	0.00532978	0.0385601	-2.34284
C5	GO:BP	M42914	GOBP_RIBONUCLEOPROTEIN_COMPLEX_LOCALIZATION	GO:0071166	0.729478	-0.0441164	3.09178	0.00533143	0.0385601	-2.34313
C5	GO:BP	M24978	GOBP_MITOCHONDRIAL_RNA_MODIFICATION	GO:1900864	0.563415	-0.0587056	3.09129	0.0053375	0.0385841	-2.34418
C5	GO:BP	M10887	GOBP_REGULATION_OF_RESPONSE_TO_EXTRACELLULAR_STIMULUS	GO:0032104	-0.441827	-0.00300818	-3.08906	0.00536542	0.0387546	-2.34899
C5	GO:BP	M25235	GOBP_PERICYTE_CELL_DIFFERENTIATION	GO:1904238	-0.643297	-0.0573889	-3.08896	0.00536661	0.0387546	-2.3492
C5	GO:BP	M22957	GOBP_EOSINOPHIL_DIFFERENTIATION	GO:0030222	-0.641915	0.0493302	-3.08843	0.00537325	0.0387825	-2.35034
C5	GO:BP	M10269	GOBP_POSITIVE_REGULATION_OF_SEQUESTERING_OF_CALCIUM_ION	GO:0051284	-0.537271	-0.0277059	-3.08763	0.00538338	0.0388356	-2.35208
C2	CP:BIOCARTA	M11520	BIOCARTA_TPO_PATHWAY		-0.459126	-0.0579981	-3.08709	0.00539012	0.0388643	-2.35323
C5	GO:BP	M12508	GOBP_POSITIVE_REGULATION_OF_RESPONSE_TO_OXIDATIVE_STRESS	GO:1902884	-0.525038	-0.0810321	-3.08667	0.00539541	0.0388665	-2.35414
C2	CGP	M12107	MAHAJAN_RESPONSE_TO_IL1A_DN	Table 1,2: Change <= -2	-0.40742	-0.0449931	-3.08662	0.00539597	0.0388665	-2.35423
C2	CGP	M5755	KAPOSI_LIVER_CANCER_MET_UP	Table 4	-0.470456	-0.0676083	-3.0859	0.00540514	0.0389029	-2.3558
C5	GO:BP	M16535	GOBP_CORTICAL_CYTOSKELETON_ORGANIZATION	GO:0030865	-0.292495	-0.0355229	-3.08578	0.00540657	0.0389029	-2.35604
C5	GO:BP	M23334	GOBP_HISTONE_THREONINE_PHOSPHORYLATION	GO:0035405	-0.604169	-0.0674364	-3.08532	0.00541242	0.038925	-2.35704
C2	CGP	M2322	KASLER_HDAC7_TARGETS_2_DN	Suppl. data: DN by HDAC-VP16 & DN by HDAC7-dP	-0.353126	-0.0659936	-3.08499	0.0054166	0.0389268	-2.35775
C2	CP:WIKIPATHWAYS	M39905	WP_KISSPEPTINKISSPEPTIN_RECEPTOR_SYSTEM_IN_THE_OVARY	WP4871	-0.301359	-0.0322583	-3.08477	0.00541944	0.0389268	-2.35824
C5	GO:BP	M23379	GOBP_CD4_POSITIVE_ALPHA_BETA_T_CELL_PROLIFERATION	GO:0035739	-0.482103	-0.0155635	-3.08447	0.00542314	0.0389268	-2.35887
C2	CGP	M527	GAUSSMANN_MLL_AF4_FUSION_TARGETS_D_DN	Table DS	-0.352943	-0.0292846	-3.08425	0.00542594	0.0389268	-2.35934
C2	CGP	M4204	AMIT_EGF_RESPONSE_40_HELA	Table 1S: Part-2 EGF peak 40 min	-0.236989	-0.0391329	-3.0842	0.00542654	0.0389268	-2.35945
C2	CGP	M19245	COULOUARN_TEMPORAL_TGFB1_SIGNATURE_DN	Table 2S	-0.251841	-0.0518525	-3.08379	0.00543177	0.0389269	-2.36033
C2	CP:REACTOME	M27949	REACTOME_LONG_TERM_POTENTIATION	R-HSA-9620244	-0.25714	-0.0225296	-3.08376	0.00543212	0.0389269	-2.36039
C2	CP:WIKIPATHWAYS	M39400	WP_CHEMOKINE_SIGNALING_PATHWAY	WP3929	-0.274236	-0.0133822	-3.08337	0.00543712	0.0389348	-2.36124
C2	CGP	M1188	HERNANDEZ_ABERRANT_MITOSIS_BY_DOCETACEL_2NM_UP	Table 3S: Fold > 0	-0.331129	-0.00827546	-3.08316	0.00543972	0.0389348	-2.36168
C2	CGP	M2144	DEMAGALHAES_AGING_UP	http://genomics.senescence.info/genes/microarray.php?show=4&sort=1&page=1 Overexpressed	-0.335146	-0.0217685	-3.08282	0.00544414	0.0389348	-2.36243
C2	CP:REACTOME	M38998	REACTOME_ABERRANT_REGULATION_OF_MITOTIC_G1_S_TRANSITION_IN_CANCER_DUE_TO_RB1_DEFECTS	R-HSA-9659787	-0.428101	-0.0519581	-3.08267	0.00544599	0.0389348	-2.36275
C2	CGP	M17778	DIAZ_CHRONIC_MYELOGENOUS_LEUKEMIA_DN	Table 2S: Fold Change < 1	-0.242482	0.0041314	-3.08258	0.0054471	0.0389348	-2.36293
C5	GO:BP	M16442	GOBP_CIRCULATORY_SYSTEM_DEVELOPMENT	GO:0072359	-0.212784	-0.0156078	-3.08221	0.0054518	0.0389392	-2.36373
C2	CGP	M15887	IZADPANAH_STEM_CELL_ADIPOSE_VS_BONE_UP	Table 3S	-0.2442	-0.0150812	-3.0821	0.00545326	0.0389392	-2.36398
C2	CP:REACTOME	M27589	REACTOME_DNA_DOUBLE_STRAND_BREAK_RESPONSE	R-HSA-5693606	0.278372	-0.0423886	3.08166	0.00545889	0.038958	-2.36493
C2	CP:REACTOME	M618	REACTOME_SIGNALING_BY_NOTCH3	R-HSA-9012852	-0.290326	-0.0647519	-3.08146	0.00546146	0.038958	-2.36536
C2	CGP	M2469	KRIEG_HYPOXIA_NOT_VIA_KDM3A	Table 2S: list 3	-0.230378	-0.0595372	-3.07921	0.00549019	0.0391254	-2.3702
C5	GO:BP	M24109	GOBP_PHOSPHOLIPASE_C_ACTIVATING_DOPAMINE_RECEPTOR_SIGNALING_PATHWAY	GO:0060158	-0.618616	-0.0235127	-3.07918	0.0054905	0.0391254	-2.37026
C2	CGP	M11682	BONCI_TARGETS_OF_MIR15A_AND_MIR16_1	Table 2S	-0.357898	-0.00594401	-3.07872	0.00549649	0.0391482	-2.37126
C5	GO:BP	M12754	GOBP_NUCLEOBASE_METABOLIC_PROCESS	GO:0009112	-0.322331	-0.0624094	-3.07805	0.00550504	0.0391716	-2.3727
C2	CGP	M945	MOREAUX_B_LYMPHOCYTE_MATURATION_BY_TACI_UP	Table 3S	-0.284407	-0.0300348	-3.07802	0.00550537	0.0391716	-2.37275
C5	GO:BP	M15086	GOBP_MESENCHYMAL_CELL_PROLIFERATION	GO:0010463	-0.299136	-0.00804198	-3.07606	0.0055306	0.0393123	-2.37697
C5	GO:BP	M16827	GOBP_CELLULAR_RESPONSE_TO_GONADOTROPIN_STIMULUS	GO:0071371	-0.348943	0.0136048	-3.07605	0.00553074	0.0393123	-2.37699
C2	CP:KEGG	M7761	KEGG_MELANOGENESIS	hsa04916	-0.29256	-0.020479	-3.07573	0.00553486	0.0393216	-2.37768
C5	GO:BP	M13081	GOBP_TRICARBOXYLIC_ACID_METABOLIC_PROCESS	GO:0072350	-0.627564	-0.0811604	-3.0753	0.00554047	0.0393399	-2.37861
C5	GO:BP	M18144	GOBP_EMBRYONIC_MORPHOGENESIS	GO:0048598	-0.224815	-0.0139952	-3.07496	0.00554481	0.0393399	-2.37934
C5	GO:BP	M15809	GOBP_CELL_MATRIX_ADHESION	GO:0007160	-0.250644	-0.0211833	-3.07454	0.00555027	0.0393399	-2.38024
C2	CGP	M6752	TENEDINI_MEGAKARYOCYTE_MARKERS	Table 4	-0.236932	-0.0497131	-3.07452	0.00555054	0.0393399	-2.38029
C5	GO:BP	M15987	GOBP_O_GLYCAN_PROCESSING	GO:0016266	-0.270477	-0.0246614	-3.07445	0.00555146	0.0393399	-2.38044
C2	CGP	M1422	MAGRANGEAS_MULTIPLE_MYELOMA_IGLL_VS_IGLK_UP	Table 2: Discriminating score > 0	-0.330713	-0.039363	-3.07368	0.00556147	0.039391	-2.3821
C2	CP:REACTOME	M27707	REACTOME_IRS_ACTIVATION	R-HSA-74713	-0.588222	-0.0534928	-3.07264	0.00557486	0.0394658	-2.38432
C5	GO:BP	M25234	GOBP_NEGATIVE_REGULATION_OF_MEMBRANE_DEPOLARIZATION	GO:1904180	-0.707151	-0.0643383	-3.07227	0.0055797	0.0394786	-2.38512
C2	CP:REACTOME	M26969	REACTOME_ELASTIC_FIBRE_FORMATION	R-HSA-1566948	-0.428836	0.0160678	-3.07207	0.00558229	0.0394786	-2.38555
C2	CGP	M38973	JINESH_BLEBBISHIELD_VS_LIVE_CONTROL_DN	Figure-2B: Genes downregulated in blebbishields Log2Fold change <1.0	-0.219506	-0.0204739	-3.0713	0.00559235	0.0395246	-2.38721
C2	CGP	M8646	BOYLAN_MULTIPLE_MYELOMA_C_D_DN	Table 5S: Tumor Group=C and D & Fold Change < 0	-0.204276	0.0100773	-3.07114	0.00559443	0.0395246	-2.38755
C2	CP:REACTOME	M27950	REACTOME_REGULATION_OF_GLYCOLYSIS_BY_FRUCTOSE_2_6_BISPHOSPHATE_METABOLISM	R-HSA-9634600	-0.392614	-0.0599984	-3.07046	0.00560337	0.0395638	-2.38903
C5	GO:BP	M15922	GOBP_PROTEIN_IMPORT_INTO_MITOCHONDRIAL_MATRIX	GO:0030150	0.322045	-0.0760541	3.07028	0.00560563	0.0395638	-2.3894
C5	GO:BP	M12232	GOBP_FATTY_ACYL_COA_METABOLIC_PROCESS	GO:0035337	-0.286985	-0.0419193	-3.06947	0.00561626	0.0396189	-2.39114
C5	GO:BP	M10132	GOBP_ESTABLISHMENT_OF_SPINDLE_ORIENTATION	GO:0051294	-0.398747	-0.0423504	-3.0689	0.00562371	0.0396269	-2.39237
C2	CGP	M10376	MOOTHA_GLYCOGEN_METABOLISM	Suppl. file: all_pathways/GLYCOGEN_HG-U133A_probes	-0.400466	-0.0623834	-3.06884	0.00562453	0.0396269	-2.3925
C2	CGP	M9908	LANDIS_BREAST_CANCER_PROGRESSION_DN	Table 1S	-0.253287	-0.0171705	-3.06874	0.00562586	0.0396269	-2.39272
C2	CGP	M2267	SPIELMAN_LYMPHOBLAST_EUROPEAN_VS_ASIAN_2FC_UP	Table 1	0.334524	-0.054739	3.0685	0.00562896	0.0396288	-2.39323
C2	CGP	M19946	LI_CYTIDINE_ANALOG_PATHWAY	Table 1S	-0.378825	-0.0226992	-3.06796	0.00563607	0.0396589	-2.39439
C2	CP:REACTOME	M930	REACTOME_TRANSPORT_OF_ORGANIC_ANIONS	R-HSA-879518	-0.74015	0.0751255	-3.06773	0.00563913	0.0396606	-2.39489
C2	CGP	M6510	PASQUALUCCI_LYMPHOMA_BY_GC_STAGE_UP	Table 2S: Z score > 0	-0.286571	-0.0559014	-3.06727	0.0056452	0.0396834	-2.39588
C5	GO:BP	M14129	GOBP_DIVALENT_INORGANIC_CATION_HOMEOSTASIS	GO:0072507	-0.21427	-0.00167434	-3.06643	0.00565626	0.0397097	-2.39769
C2	CP:WIKIPATHWAYS	M39667	WP_RANKLRANK_SIGNALING_PATHWAY	WP2018	-0.429683	-0.0272474	-3.06637	0.00565693	0.0397097	-2.3978
C2	CGP	M1098	GRAESSMANN_APOPTOSIS_BY_SERUM_DEPRIVATION_DN	Online supplement ME-ACells0PercFCS.xls	-0.226712	-0.0480069	-3.06634	0.00565744	0.0397097	-2.39788
C2	CGP	M12272	MISSIAGLIA_REGULATED_BY_METHYLATION_UP	Table 1S	-0.29307	-0.0362778	-3.06584	0.005664	0.0397359	-2.39895
[truncated: 12,025 more rows]

## Sheet: smarcd1_no _vs_ control_no
gs_cat	gs_subcat	gs_id	gs_name	gs_exact_source	GSVA score difference	Average GSVA score	t	P.Value	adj.P.Val	B
C2	CP:WIKIPATHWAYS	M40050	WP_SARSCOV2_AND_COVID19_PATHWAY	WP4846	-1.02694	-0.00406169	-9.70173	2.11271e-09	2.96286e-05	11.5165
C2	CP:REACTOME	M26945	REACTOME_ELEVATION_OF_CYTOSOLIC_CA2_LEVELS	R-HSA-139853	-0.951078	0.0164229	-9.10799	6.49189e-09	3.94012e-05	10.4865
C5	GO:BP	M25406	GOBP_MRNA_PSEUDOURIDINE_SYNTHESIS	GO:1990481	0.877256	-0.0942023	8.83415	1.10598e-08	3.94012e-05	9.99415
C5	GO:BP	M16687	GOBP_HETEROTYPIC_CELL_CELL_ADHESION	GO:0034113	-0.653884	0.014278	-8.77846	1.23402e-08	3.94012e-05	9.89264
C2	CP:REACTOME	M924	REACTOME_PLATELET_CALCIUM_HOMEOSTASIS	R-HSA-418360	-0.722903	-0.00828998	-8.71283	1.40478e-08	3.94012e-05	9.77244
C5	GO:BP	M23647	GOBP_TRANSLOCATION_OF_MOLECULES_INTO_HOST	GO:0044417	0.977534	-0.0526005	8.59679	1.76896e-08	4.13465e-05	9.55834
C2	CGP	M1854	RIZ_ERYTHROID_DIFFERENTIATION_6HR	Table 6S	-0.692493	-0.00392951	-8.38464	2.70859e-08	5.07914e-05	9.16166
C5	GO:BP	M11831	GOBP_MRNA_MODIFICATION	GO:0016556	0.826819	-0.0388893	8.35135	2.8974e-08	5.07914e-05	9.0988
C2	CGP	M1721	LEIN_PONS_MARKERS	Table 3S: P	-0.514359	0.0016924	-8.02367	5.66885e-08	8.83332e-05	8.47112
C5	GO:BP	M14906	GOBP_URATE_METABOLIC_PROCESS	GO:0046415	-1.00175	-0.0308171	-7.82282	8.61482e-08	0.000120814	8.07833
C5	GO:BP	M42820	GOBP_INOSINE_METABOLIC_PROCESS	GO:0046102	-1.0276	0.00656758	-7.72296	1.06286e-07	0.000127438	7.88077
C5	GO:BP	M42825	GOBP_PURINE_RIBONUCLEOSIDE_CATABOLIC_PROCESS	GO:0046130	-0.903953	-0.0156028	-7.69529	1.12682e-07	0.000127438	7.82578
C2	CGP	M7284	SEITZ_NEOPLASTIC_TRANSFORMATION_BY_8P_DELETION_UP	Table 1S: Log Ratio CT60/4 vs. MDA-MB-231 > 0	-0.572793	-0.00685021	-7.67296	1.18133e-07	0.000127438	7.7813
C2	CGP	M2163	FIGUEROA_AML_METHYLATION_CLUSTER_2_DN	Table 3BS: Hypomethylated	-1.06057	-0.0426699	-7.54418	1.55332e-07	0.000146277	7.52332
C5	GO:BP	M24149	GOBP_AXONOGENESIS_INVOLVED_IN_INNERVATION	GO:0060385	-0.881698	0.0250101	-7.5408	1.56458e-07	0.000146277	7.51651
C5	GO:BP	M10908	GOBP_PREASSEMBLY_OF_GPI_ANCHOR_IN_ER_MEMBRANE	GO:0016254	1.064	-0.0565861	7.44102	1.93728e-07	0.000162196	7.31487
C5	GO:BP	M24747	GOBP_MESENCHYMAL_CELL_APOPTOTIC_PROCESS	GO:0097152	-0.703215	0.017824	-7.42587	2.0014e-07	0.000162196	7.28412
C2	CGP	M4435	YAO_HOXA10_TARGETS_VIA_PROGESTERONE_DN	Table 2	-0.930999	0.0101041	-7.40756	2.08181e-07	0.000162196	7.24692
C5	GO:BP	M24214	GOBP_MAMMARY_GLAND_BRANCHING_INVOLVED_IN_PREGNANCY	GO:0060745	-0.850264	-0.0210993	-7.35472	2.33301e-07	0.00017029	7.13927
C5	GO:BP	M24632	GOBP_MRNA_METHYLATION	GO:0080009	0.93042	-0.0370794	7.32293	2.49901e-07	0.00017029	7.07429
C5	GO:BP	M10825	GOBP_REGULATION_OF_HETEROTYPIC_CELL_CELL_ADHESION	GO:0034114	-0.803129	-0.00248745	-7.3136	2.54998e-07	0.00017029	7.0552
C2	CP:WIKIPATHWAYS	M39695	WP_MICROGLIA_PATHOGEN_PHAGOCYTOSIS_PATHWAY	WP3937	-0.737376	0.039415	-7.28665	2.70333e-07	0.000172325	6.99997
C2	CGP	M1399	KHETCHOUMIAN_TRIM24_TARGETS_UP	Table 2S: FC > 2	-0.695396	-0.00631329	-7.23244	3.04114e-07	0.00018028	6.88855
C2	CGP	M659	KOBAYASHI_EGFR_SIGNALING_6HR_DN	Table 1: Down-regulated genes	-0.877552	-0.0307893	-7.22583	3.08522e-07	0.00018028	6.87493
C5	GO:BP	M40338	GOBP_NADH_OXIDATION	GO:0006116	-1.21806	-0.0448848	-7.17157	3.47267e-07	0.000182291	6.76292
C2	CGP	M2358	RAFFEL_VEGFA_TARGETS_DN	Table 2: Signal-to-noise ratio < 0	-1.11087	-0.0350469	-7.16591	3.51589e-07	0.000182291	6.7512
C2	CP:BIOCARTA	M18928	BIOCARTA_IL5_PATHWAY		-1.18885	-0.0151348	-7.15921	3.56773e-07	0.000182291	6.73734
C5	GO:BP	M13341	GOBP_REGULATION_OF_CHONDROCYTE_DIFFERENTIATION	GO:0032330	-0.560519	0.00442425	-7.14939	3.64516e-07	0.000182291	6.717
C5	GO:BP	M24540	GOBP_RENAL_VESICLE_FORMATION	GO:0072033	-0.965007	-0.0335769	-7.13405	3.76956e-07	0.000182291	6.6852
C5	GO:BP	M14854	GOBP_PHARYNGEAL_SYSTEM_DEVELOPMENT	GO:0060037	-0.75031	0.0331399	-7.0803	4.24104e-07	0.000198255	6.57351
C2	CP:PID	M212	PID_INTEGRIN5_PATHWAY		-0.956756	-0.0341651	-7.04704	4.56271e-07	0.000200484	6.50419
C2	CGP	M2278	ISHIDA_TARGETS_OF_SYT_SSX_FUSIONS	Table 1	0.88258	-0.062773	7.04491	4.58412e-07	0.000200484	6.49975
C5	GO:BP	M13241	GOBP_CELLULAR_ANION_HOMEOSTASIS	GO:0030002	-0.789852	-0.0114841	-7.02374	4.80287e-07	0.000200484	6.45554
C5	GO:BP	M23508	GOBP_NEUROTRANSMITTER_CATABOLIC_PROCESS	GO:0042135	-0.949452	-0.0103335	-7.00896	4.96192e-07	0.000200484	6.42463
C5	GO:BP	M11308	GOBP_REGULATION_OF_HEAT_GENERATION	GO:0031650	-0.770838	-0.0035947	-6.98648	5.21438e-07	0.000200484	6.37754
C5	GO:BP	M25317	GOBP_NEGATIVE_REGULATION_OF_METALLOPEPTIDASE_ACTIVITY	GO:1905049	-0.875705	-0.0181484	-6.97807	5.31208e-07	0.000200484	6.35993
C5	GO:BP	M14177	GOBP_RESPONSE_TO_FATTY_ACID	GO:0070542	-0.560786	-0.029825	-6.97254	5.37741e-07	0.000200484	6.34833
C2	CGP	M7388	TAKEDA_TARGETS_OF_NUP98_HOXA9_FUSION_10D_DN	Table 4S	-0.635443	0.0215354	-6.96635	5.45152e-07	0.000200484	6.33534
C2	CGP	M1720	LEIN_MIDBRAIN_MARKERS	Table 3S: MB	-0.490298	-0.00960307	-6.95619	5.57535e-07	0.000200484	6.31402
C2	CGP	M1616	BURTON_ADIPOGENESIS_7	Table 2: cluster 1	-0.636874	-0.0139063	-6.93317	5.86681e-07	0.000205246	6.26564
C5	GO:BP	M24257	GOBP_REGULATION_OF_HISTONE_H3_K27_METHYLATION	GO:0061085	0.993331	-0.0710199	6.91618	6.09205e-07	0.000205246	6.22987
C2	CGP	M3002	FRASOR_RESPONSE_TO_ESTRADIOL_DN	Tables 2-5: E2 down-regulated genes	-0.517096	-0.0247738	-6.91214	6.14683e-07	0.000205246	6.22137
C2	CGP	M2001	WU_CELL_MIGRATION	Table 1S	-0.458982	-0.0241822	-6.88998	6.4567e-07	0.000206558	6.17466
C5	GO:BP	M42930	GOBP_TNFSF11_MEDIATED_SIGNALING_PATHWAY	GO:0071847	-0.984677	0.0235948	-6.86994	6.75078e-07	0.000206558	6.13235
C2	CGP	M7404	FRIDMAN_IMMORTALIZATION_DN	Table 2S: immortalized cells	-0.58746	-0.0207433	-6.86848	6.77265e-07	0.000206558	6.12928
C5	GO:BP	M13913	GOBP_POSITIVE_REGULATION_OF_AMINE_TRANSPORT	GO:0051954	-0.506412	-0.0196657	-6.86546	6.81839e-07	0.000206558	6.12288
C2	CP:PID	M158	PID_INTEGRIN4_PATHWAY		-0.883826	0.0225677	-6.85864	6.92259e-07	0.000206558	6.10847
C2	CP:KEGG	M14171	KEGG_STARCH_AND_SUCROSE_METABOLISM	hsa00500	-0.533385	0.00758679	-6.82932	7.38956e-07	0.000213195	6.04644
C2	CGP	M1734	GAVIN_FOXP3_TARGETS_CLUSTER_P4	Fig 5S: cluster P4	-0.511272	0.00165791	-6.82531	7.45589e-07	0.000213195	6.03795
C2	CGP	M12225	PICCALUGA_ANGIOIMMUNOBLASTIC_LYMPHOMA_UP	Table 1S	-0.500137	0.0094614	-6.81667	7.60108e-07	0.000213195	6.01962
C5	GO:BP	M14480	GOBP_PURINE_NUCLEOSIDE_CATABOLIC_PROCESS	GO:0006152	-0.879565	-0.0248668	-6.80374	7.82346e-07	0.000215047	5.99221
C5	GO:BP	M34100	GOBP_SIALIC_ACID_TRANSPORT	GO:0015739	-1.31453	0.0219865	-6.78969	8.07279e-07	0.000215047	5.96238
C2	CP:REACTOME	M27602	REACTOME_TRNA_MODIFICATION_IN_THE_NUCLEUS_AND_CYTOSOL	R-HSA-6782315	0.715678	-0.0538113	6.78669	8.12713e-07	0.000215047	5.95601
C5	GO:BP	M10490	GOBP_METANEPHROS_DEVELOPMENT	GO:0001656	-0.5066	-0.00318738	-6.73719	9.07892e-07	0.000235783	5.85069
C5	GO:BP	M24020	GOBP_ENDOPLASMIC_RETICULUM_LOCALIZATION	GO:0051643	0.974453	-0.000990245	6.7234	9.36398e-07	0.000238764	5.82128
C5	GO:BP	M10162	GOBP_EXCRETION	GO:0007588	-0.624191	-0.0183677	-6.6717	1.05168e-06	0.00026337	5.71081
C5	GO:BP	M15950	GOBP_RESPONSE_TO_NUTRIENT	GO:0007584	-0.426696	-0.0141415	-6.63302	1.14735e-06	0.000282289	5.62792
C5	GO:BP	M16113	GOBP_MIDGUT_DEVELOPMENT	GO:0007494	-0.736497	0.0391671	-6.6121	1.20279e-06	0.000290825	5.583
C2	CP:WIKIPATHWAYS	M39355	WP_PROSTAGLANDIN_SYNTHESIS_AND_REGULATION	WP98	-0.769395	-0.020758	-6.60425	1.22427e-06	0.000291003	5.56614
C5	GO:BP	M22604	GOBP_NEGATIVE_REGULATION_OF_CELL_FATE_SPECIFICATION	GO:0009996	-1.02119	-0.011091	-6.58691	1.27318e-06	0.000293546	5.52883
C5	GO:BP	M16880	GOBP_POSITIVE_REGULATION_OF_ACTIN_FILAMENT_DEPOLYMERIZATION	GO:0030836	-0.802661	-0.0206932	-6.58564	1.27683e-06	0.000293546	5.5261
C2	CGP	M5312	CHIARADONNA_NEOPLASTIC_TRANSFORMATION_KRAS_CDC25_DN	Table 1S: kras-DN Down regulated genes	-0.545009	0.0241568	-6.57293	1.31405e-06	0.000297229	5.49874
C2	CGP	M2210	WIERENGA_STAT5A_TARGETS_UP	Table 2S: Fold change STAT3A(1*6)-ER > 1	-0.490098	-0.00660851	-6.53012	1.4478e-06	0.000322285	5.40639
C5	GO:BP	M10764	GOBP_RESPONSE_TO_CORTICOSTEROID	GO:0031960	-0.419646	-0.00314068	-6.52032	1.48033e-06	0.000324377	5.38522
C5	GO:BP	M13880	GOBP_RETINAL_METABOLIC_PROCESS	GO:0042574	-0.761266	-0.00683079	-6.5004	1.54877e-06	0.000334153	5.34215
C2	CP:REACTOME	M29668	REACTOME_B_WICH_COMPLEX_POSITIVELY_REGULATES_RRNA_EXPRESSION	R-HSA-5250924	0.475645	-0.0479953	6.48325	1.61029e-06	0.000336838	5.30502
C2	CGP	M13944	GOZGIT_ESR1_TARGETS_UP	Table 1S	-0.416	-0.0242855	-6.48116	1.61798e-06	0.000336838	5.30048
C5	GO:BP	M22899	GOBP_FACIAL_NERVE_MORPHOGENESIS	GO:0021610	-0.978024	0.0200571	-6.47702	1.63327e-06	0.000336838	5.29151
C2	CP:REACTOME	M499	REACTOME_BILE_ACID_AND_BILE_SALT_METABOLISM	R-HSA-194068	-0.558435	-0.00135766	-6.45835	1.7041e-06	0.00034092	5.25104
C5	GO:BP	M42721	GOBP_REGULATION_OF_AXON_DIAMETER	GO:0031133	-0.742947	0.0384303	-6.45711	1.70893e-06	0.00034092	5.24834
C2	CP:REACTOME	M601	REACTOME_ANTIGEN_ACTIVATES_B_CELL_RECEPTOR_BCR_LEADING_TO_GENERATION_OF_SECOND_MESSENGERS	R-HSA-983695	-0.615955	0.019311	-6.45275	1.72599e-06	0.00034092	5.23887
C5	GO:BP	M25553	GOBP_NEGATIVE_REGULATION_OF_MESENCHYMAL_CELL_APOPTOTIC_PROCESS	GO:2001054	-0.696824	0.0177975	-6.44248	1.76681e-06	0.000344136	5.21658
C5	GO:BP	M40524	GOBP_MITOTIC_NUCLEAR_MEMBRANE_ORGANIZATION	GO:0101024	0.959593	-0.0587526	6.4298	1.81859e-06	0.000349369	5.18904
C2	CP:REACTOME	M27425	REACTOME_POSITIVE_EPIGENETIC_REGULATION_OF_RRNA_EXPRESSION	R-HSA-5250913	0.51422	-0.0434018	6.42016	1.859e-06	0.000352306	5.16808
C5	GO:BP	M24674	GOBP_GOLGI_DISASSEMBLY	GO:0090166	0.675357	-0.0480187	6.41047	1.90056e-06	0.00035538	5.14699
C5	GO:BP	M12513	GOBP_DOPAMINE_METABOLIC_PROCESS	GO:0042417	-0.63167	0.0105791	-6.38768	2.00206e-06	0.000369433	5.09736
C2	CGP	M2223	KANG_AR_TARGETS_UP	Table 2S: Fold > 1	-0.837272	0.031202	-6.37863	2.0439e-06	0.000372255	5.07763
C2	CGP	M990	CORRE_MULTIPLE_MYELOMA_DN	Table 1S	-0.484583	-0.00149606	-6.35636	2.15068e-06	0.00038668	5.02905
C2	CGP	M2215	WIERENGA_STAT5A_TARGETS_GROUP1	Table 3S	-0.503441	-0.0235318	-6.32079	2.33318e-06	0.000414185	4.95132
C2	CP:REACTOME	M27589	REACTOME_DNA_DOUBLE_STRAND_BREAK_RESPONSE	R-HSA-5693606	0.570456	-0.0423886	6.31511	2.3638e-06	0.000414374	4.93888
C5	GO:BP	M14836	GOBP_RESPONSE_TO_VITAMIN	GO:0033273	-0.475154	-0.0114977	-6.30261	2.43254e-06	0.00042116	4.91152
C5	GO:BP	M15038	GOBP_AUTONOMIC_NERVOUS_SYSTEM_DEVELOPMENT	GO:0048483	-0.69732	0.0110835	-6.29312	2.48613e-06	0.000425189	4.89072
C2	CGP	M2302	VANDESLUIS_COMMD1_TARGETS_GROUP_4_DN	Table 6S-7S: Comparison=9.5 dpc KO and 8.5 dpc WT versus 9.5 dpc WT	-0.647878	-0.00478625	-6.27064	2.61786e-06	0.000431384	4.84143
C5	GO:BP	M42746	GOBP_NEGATIVE_REGULATION_OF_DOPAMINE_SECRETION	GO:0033602	-0.692202	-0.00312556	-6.26928	2.62607e-06	0.000431384	4.83844
C2	CP:WIKIPATHWAYS	M39372	WP_GLIAL_CELL_DIFFERENTIATION	WP2276	-0.815734	0.0250474	-6.26624	2.64447e-06	0.000431384	4.83178
C5	GO:BP	M29252	GOBP_NEGATIVE_REGULATION_OF_HISTONE_H3_K27_METHYLATION	GO:0061086	1.04801	-0.0694365	6.26107	2.6761e-06	0.000431384	4.82042
C2	CP:BIOCARTA	M22014	BIOCARTA_BTG2_PATHWAY		-0.654888	-0.0207015	-6.26106	2.67615e-06	0.000431384	4.82041
C2	CGP	M4306	ONDER_CDH1_TARGETS_2_DN	Table 1S	-0.433723	-0.0140875	-6.24377	2.78476e-06	0.000440316	4.78242
C5	GO:BP	M14788	GOBP_REGULATION_OF_SUPEROXIDE_METABOLIC_PROCESS	GO:0090322	-0.637842	0.0412561	-6.24227	2.79436e-06	0.000440316	4.77913
C5	GO:BP	M29267	GOBP_N_ACYLPHOSPHATIDYLETHANOLAMINE_METABOLIC_PROCESS	GO:0070292	-0.695266	-0.0408051	-6.22722	2.89294e-06	0.000446794	4.74603
C2	CGP	M1527	MCDOWELL_ACUTE_LUNG_INJURY_UP	Table 1	-0.569528	-0.0380611	-6.22628	2.89919e-06	0.000446794	4.74397
C5	GO:BP	M42701	GOBP_TRIGEMINAL_NERVE_MORPHOGENESIS	GO:0021636	-1.1053	0.00282616	-6.2112	3.00173e-06	0.000457568	4.71077
C2	CGP	M38990	MEBARKI_HCC_PROGENITOR_WNT_UP_CTNNB1_DEPENDENT_BLOCKED_BY_FZD8CRD	Supplementary Table 3G, in Mebarki et al., Oncotarget (2016), 7: 39026 - 39043	-0.587275	0.00260701	-6.20322	3.05745e-06	0.000459453	4.69321
C2	CGP	M27965	GARGALOVIC_RESPONSE_TO_OXIDIZED_PHOSPHOLIPIDS_BROWN_UP	Table 1S: module=brown & fold change >= 1.5	-0.559944	-0.0354477	-6.20009	3.07962e-06	0.000459453	4.6863
C2	CGP	M6900	MAHADEVAN_GIST_MORPHOLOGICAL_SWITCH	Table 2	-0.780048	-0.0214	-6.18556	3.18461e-06	0.000463434	4.65428
C5	GO:BP	M24063	GOBP_FLAVONOID_GLUCURONIDATION	GO:0052696	-1.33487	0.0835028	-6.1796	3.22873e-06	0.000463434	4.64114
C5	GO:BP	M14962	GOBP_ENDODERM_FORMATION	GO:0001706	-0.555716	-0.0114671	-6.17837	3.23795e-06	0.000463434	4.63841
C5	GO:BP	M24390	GOBP_RRNA_BASE_METHYLATION	GO:0070475	0.93034	-0.0383108	6.17646	3.25223e-06	0.000463434	4.63421
C2	CGP	M11619	VETTER_TARGETS_OF_PRKCA_AND_ETS1_DN	Table 1: log2 (fold induction) < 0	-0.816365	0.0243504	-6.1739	3.27153e-06	0.000463434	4.62856
C2	CGP	M19467	SANA_TNF_SIGNALING_DN	GSE569: bottom 100 from COLON_TNFA DERMAL_TNFA ILIAC_TNFA AORTIC_TNFA LUNG_TNFA	-0.434498	-0.0054997	-6.15304	3.43312e-06	0.000475121	4.5825
C2	CGP	M13337	ICHIBA_GRAFT_VERSUS_HOST_DISEASE_35D_DN	Suppl. data file 'BMT_356_public.xls': A35 vs S35 P<.01 and FC<0.5	-0.520349	-0.00508678	-6.15063	3.45234e-06	0.000475121	4.57716
C2	CGP	M2410	PEDERSEN_METASTASIS_BY_ERBB2_ISOFORM_4	Table 1S: Probeset average sheet: Both 611-60h and HER2-60h regulated	-0.495955	-0.0300772	-6.15021	3.45567e-06	0.000475121	4.57624
C5	GO:BP	M14806	GOBP_FIBROBLAST_GROWTH_FACTOR_RECEPTOR_SIGNALING_PATHWAY	GO:0008543	-0.476321	0.0075493	-6.14058	3.53352e-06	0.000481107	4.55496
C2	CGP	M14043	PETRETTO_CARDIAC_HYPERTROPHY	Table 1	-0.534301	-0.0113183	-6.1338	3.58935e-06	0.00048401	4.53998
C5	GO:BP	M34202	GOBP_TRNA_TRANSPORT	GO:0051031	0.9562	-0.0566489	6.12423	3.66976e-06	0.000486062	4.5188
C5	GO:BP	M23636	GOBP_PROTEIN_K27_LINKED_UBIQUITINATION	GO:0044314	0.773308	-0.0762107	6.12042	3.70231e-06	0.000486062	4.51036
C5	GO:BP	M10827	GOBP_POSITIVE_REGULATION_OF_REACTIVE_OXYGEN_SPECIES_BIOSYNTHETIC_PROCESS	GO:1903428	-0.610383	-0.0111322	-6.11969	3.70854e-06	0.000486062	4.50876
C5	GO:BP	M23034	GOBP_POSITIVE_REGULATION_OF_HEAT_GENERATION	GO:0031652	-0.874643	0.00230832	-6.11404	3.75745e-06	0.000487911	4.49624
C2	CP:REACTOME	M27491	REACTOME_RHO_GTPASES_ACTIVATE_IQGAPS	R-HSA-5626467	-0.622746	0.00620684	-6.10811	3.80939e-06	0.000488041	4.48312
C5	GO:BP	M12213	GOBP_RESPONSE_TO_GLUCAGON	GO:0033762	-0.476889	-0.0599288	-6.10601	3.82805e-06	0.000488041	4.47845
C2	CGP	M2346	TORCHIA_TARGETS_OF_EWSR1_FLI1_FUSION_TOP20_UP	Table 5: Ratio > 0	-0.76204	0.00943108	-6.10155	3.86776e-06	0.000488662	4.46858
C5	GO:BP	M23565	GOBP_TRNA_3_END_PROCESSING	GO:0042780	0.851993	-0.05681	6.09213	3.95321e-06	0.000494998	4.4477
C5	GO:BP	M40370	GOBP_CATECHOL_CONTAINING_COMPOUND_METABOLIC_PROCESS	GO:0009712	-0.523405	0.00186455	-6.08229	4.04448e-06	0.000501945	4.42588
C5	GO:BP	M22746	GOBP_TONIC_SMOOTH_MUSCLE_CONTRACTION	GO:0014820	-0.899836	-0.0105057	-6.0681	4.17987e-06	0.000510439	4.3944
C5	GO:BP	M14798	GOBP_SOMATIC_STEM_CELL_DIVISION	GO:0048103	-0.71518	0.0676409	-6.0675	4.18572e-06	0.000510439	4.39307
C2	CGP	M1550	SIMBULAN_PARP1_TARGETS_UP	Table 1, 2: Fold >= 2	-0.577329	0.052463	-6.05701	4.28901e-06	0.000517662	4.36976
C2	CP:REACTOME	M27496	REACTOME_LIGAND_RECEPTOR_INTERACTIONS	R-HSA-5632681	-1.18077	0.00320227	-6.05403	4.31877e-06	0.000517662	4.36315
C2	CGP	M12138	TONKS_TARGETS_OF_RUNX1_RUNX1T1_FUSION_ERYTHROCYTE_UP	Table 2S: list 4	-0.415375	-0.00875334	-6.04908	4.36871e-06	0.00051921	4.35216
C5	GO:BP	M13177	GOBP_VASCULAR_ASSOCIATED_SMOOTH_MUSCLE_CONTRACTION	GO:0014829	-0.681431	-0.0201026	-6.03546	4.50929e-06	0.000530867	4.32188
C5	GO:BP	M10607	GOBP_INTERMEDIATE_FILAMENT_ORGANIZATION	GO:0045109	-0.703159	0.0148918	-6.03231	4.54251e-06	0.000530867	4.31486
C2	CP:REACTOME	M27370	REACTOME_FORMYL_PEPTIDE_RECEPTORS_BIND_FORMYL_PEPTIDES_AND_MANY_OTHER_LIGANDS	R-HSA-444473	-0.737085	0.0294181	-6.02432	4.62774e-06	0.000536359	4.29709
C2	CGP	M9246	ENGELMANN_CANCER_PROGENITORS_DN	Table 2bS	-0.636848	-0.0144936	-6.00814	4.80537e-06	0.000552382	4.26107
C5	GO:BP	M16419	GOBP_RRNA_METHYLATION	GO:0031167	0.785173	-0.0502082	5.98303	5.09488e-06	0.000580899	4.20513
C5	GO:BP	M24463	GOBP_CELLULAR_RESPONSE_TO_MINERALOCORTICOID_STIMULUS	GO:0071389	-0.706582	-0.00792498	-5.97573	5.1824e-06	0.000584641	4.18884
C5	GO:BP	M22839	GOBP_PEPTIDYL_DIPHTHAMIDE_BIOSYNTHETIC_PROCESS_FROM_PEPTIDYL_HISTIDINE	GO:0017183	1.01289	-0.0162239	5.96866	5.26852e-06	0.000584641	4.17307
C5	GO:BP	M25311	GOBP_REGULATION_OF_EPITHELIAL_TO_MESENCHYMAL_TRANSITION_INVOLVED_IN_ENDOCARDIAL_CUSHION_FORMATION	GO:1905005	-0.778246	0.00231099	-5.96449	5.32006e-06	0.000584641	4.16376
C2	CP:REACTOME	M27445	REACTOME_RA_BIOSYNTHESIS_PATHWAY	R-HSA-5365859	-0.683885	-0.00287455	-5.96439	5.32127e-06	0.000584641	4.16354
C5	GO:BP	M16038	GOBP_PEPTIDYL_ARGININE_METHYLATION	GO:0018216	0.798106	-0.0444142	5.9632	5.33614e-06	0.000584641	4.16088
C5	GO:BP	M16862	GOBP_ACUTE_PHASE_RESPONSE	GO:0006953	-0.639492	0.00572233	-5.95613	5.42492e-06	0.00058976	4.14509
C5	GO:BP	M24006	GOBP_FLAVONE_METABOLIC_PROCESS	GO:0051552	-1.32224	0.0933357	-5.94034	5.62872e-06	0.000607209	4.10982
C2	CGP	M17427	DOANE_BREAST_CANCER_CLASSES_UP	Table 1: Class A v B Fold Change > 1	-0.434576	-0.0395316	-5.92501	5.83405e-06	0.000623803	4.07554
C5	GO:BP	M12872	GOBP_PROTEIN_O_LINKED_FUCOSYLATION	GO:0036066	0.898797	-0.0654986	5.92227	5.87151e-06	0.000623803	4.06942
C2	CP:WIKIPATHWAYS	M39454	WP_NRF2_PATHWAY	WP2884	-0.510877	-0.0333115	-5.91643	5.95225e-06	0.000627627	4.05635
C2	CGP	M42501	FOROUTAN_TGFB_EMT_UP	"Table S1. TGF_-EMT signature, https://doi.org/10.4225/49/5a2a11fa43fe3"	-0.455767	-0.0184927	-5.91112	6.02656e-06	0.000629019	4.04448
C5	GO:BP	M34228	GOBP_N_ACYLETHANOLAMINE_METABOLIC_PROCESS	GO:0070291	-0.764765	-0.0499914	-5.9091	6.05516e-06	0.000629019	4.03995
C5	GO:BP	M11750	GOBP_RNA_METHYLATION	GO:0001510	0.773759	-0.046495	5.90567	6.10399e-06	0.00062943	4.03227
C5	GO:BP	M25344	GOBP_REGULATION_OF_MORPHOGENESIS_OF_AN_EPITHELIUM	GO:1905330	-0.570192	0.00875452	-5.8979	6.216e-06	0.000635344	4.01487
C2	CP:WIKIPATHWAYS	M39404	WP_GLUCURONIDATION	WP698	-0.709515	0.0194827	-5.88825	6.35806e-06	0.000635344	3.99325
C5	GO:BP	M42699	GOBP_FACIAL_NERVE_STRUCTURAL_ORGANIZATION	GO:0021612	-1.08239	0.0220357	-5.88451	6.41397e-06	0.000635344	3.98487
C5	GO:BP	M14682	GOBP_KIDNEY_MESENCHYME_DEVELOPMENT	GO:0072074	-0.519658	-0.0141504	-5.87915	6.49506e-06	0.000635344	3.97285
C2	CGP	M8570	DOANE_BREAST_CANCER_ESR1_DN	Table 2S: Up in ER N.txt	-0.67701	0.0101413	-5.87853	6.50451e-06	0.000635344	3.97146
C5	GO:BP	M10802	GOBP_BRANCH_ELONGATION_OF_AN_EPITHELIUM	GO:0060602	-0.719438	0.0153175	-5.87779	6.51583e-06	0.000635344	3.96979
C2	CP:REACTOME	M27886	REACTOME_INTERLEUKIN_36_PATHWAY	R-HSA-9014826	-1.01591	0.0263777	-5.87737	6.5222e-06	0.000635344	3.96886
C5	GO:BP	M12799	GOBP_NEPHRON_EPITHELIUM_DEVELOPMENT	GO:0072009	-0.409779	0.00679268	-5.87404	6.57321e-06	0.000635344	3.9614
C5	GO:BP	M12364	GOBP_NEURAL_CREST_CELL_MIGRATION	GO:0001755	-0.550239	0.00649334	-5.87163	6.61054e-06	0.000635344	3.95598
C5	GO:BP	M29171	GOBP_ETHANOLAMINE_CONTAINING_COMPOUND_METABOLIC_PROCESS	GO:0042439	-0.813192	-0.025915	-5.87077	6.62386e-06	0.000635344	3.95406
C2	CGP	M17466	SANA_TNF_SIGNALING_UP	GSE569: top 100 from COLON_TNFA DERMAL_TNFA ILIAC_TNFA AORTIC_TNFA LUNG_TNFA	-0.412445	0.00310805	-5.86577	6.7019e-06	0.000635344	3.94285
C5	GO:BP	M42657	GOBP_GAMMA_AMINOBUTYRIC_ACID_METABOLIC_PROCESS	GO:0009448	-1.00859	0.0292164	-5.86557	6.705e-06	0.000635344	3.94241
C2	CGP	M2581	DURAND_STROMA_S_UP	personal communication	-0.387009	-0.00235237	-5.85106	6.93724e-06	0.000652939	3.90982
C5	GO:BP	M14432	GOBP_POSITIVE_REGULATION_OF_BLOOD_PRESSURE	GO:0045777	-0.47642	-0.0184436	-5.83036	7.28255e-06	0.000677367	3.86333
C5	GO:BP	M15186	GOBP_ENDOCRINE_SYSTEM_DEVELOPMENT	GO:0035270	-0.434233	0.00710241	-5.82858	7.31302e-06	0.000677367	3.85933
C5	GO:BP	M23722	GOBP_REGULATION_OF_INNER_EAR_AUDITORY_RECEPTOR_CELL_DIFFERENTIATION	GO:0045607	-0.57641	0.00604118	-5.82692	7.34168e-06	0.000677367	3.85559
C2	CGP	M17778	DIAZ_CHRONIC_MYELOGENOUS_LEUKEMIA_DN	Table 2S: Fold Change < 1	-0.45703	0.0041314	-5.81005	7.63847e-06	0.000697644	3.81766
C5	GO:BP	M40337	GOBP_AORTIC_VALVE_MORPHOGENESIS	GO:0003180	-0.605879	-0.00528631	-5.80806	7.67433e-06	0.000697644	3.81318
C5	GO:BP	M23443	GOBP_TRANSFORMING_GROWTH_FACTOR_BETA_ACTIVATION	GO:0036363	-0.600573	-0.0392209	-5.80604	7.7107e-06	0.000697644	3.80865
C2	CGP	M19768	LIN_SILENCED_BY_TUMOR_MICROENVIRONMENT	Table 2S	-0.447081	0.005137	-5.79679	7.88022e-06	0.000708412	3.78783
C2	CGP	M1451	NAKAYAMA_SOFT_TISSUE_TUMORS_PCA2_DN	Table 3: 2nd PCA genes (-)	-0.644124	0.0343754	-5.79085	7.99111e-06	0.00071021	3.77446
C5	GO:BP	M23316	GOBP_PEPTIDYL_ARGININE_N_METHYLATION	GO:0035246	1.04797	-0.0565748	5.7903	8.00151e-06	0.00071021	3.77321
C2	CGP	M8544	GAUSSMANN_MLL_AF4_FUSION_TARGETS_F_UP	Table FS	-0.386254	0.000331496	-5.78573	8.08793e-06	0.000713365	3.76293
C2	CGP	M8364	TSENG_ADIPOGENIC_POTENTIAL_DN	Fig. 2S: Down progression	-0.449201	-0.0181429	-5.78047	8.18868e-06	0.000716498	3.75108
C5	GO:BP	M24656	GOBP_NEGATIVE_REGULATION_OF_CELL_MIGRATION_INVOLVED_IN_SPROUTING_ANGIOGENESIS	GO:0090051	-0.615188	-0.0247331	-5.77856	8.22562e-06	0.000716498	3.74677
C2	CGP	M13183	ODONNELL_TARGETS_OF_MYC_AND_TFRC_UP	Table 7CS	-0.371456	0.00786155	-5.77505	8.29391e-06	0.000717759	3.73885
C5	GO:BP	M12293	GOBP_ANDROGEN_BIOSYNTHETIC_PROCESS	GO:0006702	-0.922813	-0.0189904	-5.77257	8.34246e-06	0.000717759	3.73327
C2	CGP	M2129	CHICAS_RB1_TARGETS_CONFLUENT	Table 2S: confluent_shRb_up	-0.369985	-0.0131884	-5.76374	8.51773e-06	0.000724869	3.71336
C2	CGP	M19826	ZHANG_RESPONSE_TO_IKK_INHIBITOR_AND_TNF_UP	Table 1S	-0.372155	-0.0111773	-5.759	8.61339e-06	0.000724869	3.70267
C5	GO:BP	M42725	GOBP_REGULATION_OF_FEVER_GENERATION	GO:0031620	-1.06305	-0.000284435	-5.7581	8.63154e-06	0.000724869	3.70065
C2	CGP	M929	SABATES_COLORECTAL_ADENOMA_UP	Table S4	-0.674433	0.022419	-5.75809	8.63185e-06	0.000724869	3.70062
C2	CGP	M1404	LEI_HOXC8_TARGETS_DN	Table 2: mRNA that decreases in the overexpression of Hoxc8	-0.923514	0.012148	-5.75423	8.71062e-06	0.000727129	3.69192
C5	GO:BP	M12556	GOBP_MESENCHYMAL_CELL_DIFFERENTIATION	GO:0048762	-0.382353	-0.0124354	-5.74684	8.86379e-06	0.000735537	3.67523
C5	GO:BP	M16573	GOBP_NEGATIVE_REGULATION_OF_CHONDROCYTE_DIFFERENTIATION	GO:0032331	-0.616973	0.0232632	-5.73789	9.05267e-06	0.000741744	3.65505
C2	CP:WIKIPATHWAYS	M39428	WP_NUCLEAR_RECEPTORS_METAPATHWAY	WP2882	-0.393357	-0.0263569	-5.73742	9.06275e-06	0.000741744	3.65398
C5	GO:BP	M12263	GOBP_PROXIMAL_DISTAL_PATTERN_FORMATION	GO:0009954	-0.586883	0.00799131	-5.73347	9.14763e-06	0.000741744	3.64505
C2	CGP	M16774	WILCOX_RESPONSE_TO_PROGESTERONE_DN	Table 1S	-0.561578	0.00959877	-5.72906	9.24321e-06	0.000741744	3.6351
C2	CGP	M1722	LEIN_MEDULLA_MARKERS	Table 3S: MY	-0.365558	-0.0122641	-5.72521	9.32743e-06	0.000741744	3.62642
C2	CP:BIOCARTA	M22051	BIOCARTA_LDL_PATHWAY		-0.795386	-0.00398778	-5.72441	9.34525e-06	0.000741744	3.62459
C5	GO:BP	M14370	GOBP_RESPONSE_TO_CORTICOSTERONE	GO:0051412	-0.683519	0.0183108	-5.72186	9.40146e-06	0.000741744	3.61885
C5	GO:BP	M12814	GOBP_POSITIVE_REGULATION_OF_SMOOTH_MUSCLE_CONTRACTION	GO:0045987	-0.712267	-0.0116154	-5.72144	9.41091e-06	0.000741744	3.61789
C2	CGP	M19432	MCBRYAN_PUBERTAL_BREAST_4_5WK_UP	Table 1S: week 4 to 5 = I	-0.357401	-0.0406864	-5.7207	9.4273e-06	0.000741744	3.61622
C2	CP:KEGG	M8535	KEGG_GLYCOSPHINGOLIPID_BIOSYNTHESIS_GANGLIO_SERIES	hsa00604	-0.471974	0.00821534	-5.7189	9.46749e-06	0.000741744	3.61214
C5	GO:BP	M43021	GOBP_POSITIVE_REGULATION_OF_NEUTROPHIL_ACTIVATION	GO:1902565	-0.903533	0.0123705	-5.71398	9.57788e-06	0.000746223	3.60104
C5	GO:BP	M22227	GOBP_CYTOPLASMIC_TRANSLATIONAL_ELONGATION	GO:0002182	0.829726	-0.0250469	5.70468	9.79064e-06	0.000758585	3.58001
C2	CGP	M42503	FOROUTAN_PRODRANK_TGFB_EMT_UP	"Table S1. TGF_-EMT signature, https://doi.org/10.4225/49/5a2a11fa43fe3"	-0.446956	-0.018158	-5.69897	9.92342e-06	0.000764648	3.56711
C2	CGP	M16956	YAMASHITA_LIVER_CANCER_STEM_CELL_UP	Table 3S, 4S: Up	-0.479898	-0.0370938	-5.69485	1.00206e-05	0.000767917	3.55778
C5	GO:BP	M22968	GOBP_PERISTALSIS	GO:0030432	-0.964324	0.00524133	-5.6883	1.01768e-05	0.000775301	3.54297
C2	CGP	M13273	DELYS_THYROID_CANCER_DN	Table 1S	-0.416605	0.00379157	-5.68358	1.0291e-05	0.000775301	3.53227
C2	CP:BIOCARTA	M22030	BIOCARTA_BBCELL_PATHWAY		-0.981477	-0.00348963	-5.68066	1.03623e-05	0.000775301	3.52567
C5	GO:BP	M34116	GOBP_PEPTIDYL_ARGININE_METHYLATION_TO_ASYMMETRICAL_DIMETHYL_ARGININE	GO:0019919	1.24591	-0.0395926	5.6801	1.03761e-05	0.000775301	3.52439
C2	CP:BIOCARTA	M1467	BIOCARTA_CTLA4_PATHWAY		-0.723163	0.0568035	-5.67808	1.04255e-05	0.000775301	3.51984
C5	GO:BP	M12563	GOBP_RNA_MODIFICATION	GO:0009451	0.666451	-0.0518355	5.67715	1.04487e-05	0.000775301	3.51772
C2	CGP	M696	HOLLERN_MICROACINAR_BREAST_TUMOR_UP	File S1: Upregulated_In_Microacinar	-0.570402	-0.0392435	-5.67429	1.05194e-05	0.000776439	3.51126
C5	GO:BP	M25509	GOBP_REGULATION_OF_RECEPTOR_CATABOLIC_PROCESS	GO:2000644	-0.558859	-0.0439007	-5.668	1.06772e-05	0.000783963	3.497
C2	CGP	M15351	SUZUKI_AMPLIFIED_IN_ORAL_CANCER	Table 1	-0.63065	0.0161236	-5.66132	1.0847e-05	0.000791499	3.48188
C5	GO:BP	M13918	GOBP_RETINOIC_ACID_METABOLIC_PROCESS	GO:0042573	-0.727025	0.0427386	-5.65883	1.09112e-05	0.000791499	3.47623
C2	CGP	M12769	LU_TUMOR_VASCULATURE_UP	Table 1	-0.724318	-0.0215469	-5.65686	1.09621e-05	0.000791499	3.47177
C5	GO:BP	M13895	GOBP_SPERMATID_NUCLEUS_DIFFERENTIATION	GO:0007289	0.622184	-0.0302296	5.65519	1.10056e-05	0.000791499	3.46798
C2	CGP	M2456	WANG_MLL_TARGETS	Table 3S: sheet 1: Expression down (# times)=1 & ChIP-chip down (# times)=1	-0.431681	0.00149854	-5.64832	1.11859e-05	0.000800363	3.45242
C5	GO:BP	M23007	GOBP_TRNA_PSEUDOURIDINE_SYNTHESIS	GO:0031119	0.774843	-0.0629377	5.63198	1.16272e-05	0.000827715	3.41536
C2	CGP	M10544	BOYAULT_LIVER_CANCER_SUBCLASS_G56_DN	Table 4S: G56_DN	-0.677175	-0.00732207	-5.62232	1.18963e-05	0.000841593	3.39344
C5	GO:BP	M42739	GOBP_NEUROTROPHIN_PRODUCTION	GO:0032898	-1.01676	-0.045456	-5.6207	1.19422e-05	0.000841593	3.38976
C2	CP:BIOCARTA	M22016	BIOCARTA_GHRELIN_PATHWAY		-0.758096	0.013408	-5.61358	1.21452e-05	0.000851331	3.37361
C5	GO:BP	M16613	GOBP_RESPONSE_TO_LAMINAR_FLUID_SHEAR_STRESS	GO:0034616	-0.656311	-0.0325115	-5.61162	1.22018e-05	0.000851331	3.36916
C2	CP:KEGG	M6856	KEGG_HEMATOPOIETIC_CELL_LINEAGE	hsa04640	-0.663782	0.0341309	-5.60927	1.227e-05	0.000851854	3.36381
C5	GO:BP	M15959	GOBP_PROSTANOID_METABOLIC_PROCESS	GO:0006692	-0.397082	-0.0371758	-5.60362	1.24355e-05	0.000855435	3.35098
C5	GO:BP	M11799	GOBP_LIPID_DIGESTION	GO:0044241	-0.67344	0.0025862	-5.60228	1.2475e-05	0.000855435	3.34794
C2	CP:REACTOME	M27441	REACTOME_SYNTHESIS_OF_DIPHTHAMIDE_EEF2	R-HSA-5358493	0.942753	-0.0309973	5.59802	1.26016e-05	0.000855435	3.33827
C2	CGP	M17359	XU_HGF_TARGETS_INDUCED_BY_AKT1_48HR_UP	Table 4S	-0.75304	-0.00713368	-5.59795	1.26039e-05	0.000855435	3.3381
C5	GO:BP	M13593	GOBP_SMOOTH_MUSCLE_CONTRACTION	GO:0006939	-0.444962	-0.0107083	-5.5971	1.26292e-05	0.000855435	3.33618
C5	GO:BP	M12689	GOBP_RESPONSE_TO_INACTIVITY	GO:0014854	-0.767984	0.0211226	-5.59516	1.26876e-05	0.000855435	3.33176
C2	CP:REACTOME	M1926	REACTOME_SYNTHESIS_OF_BILE_ACIDS_AND_BILE_SALTS_VIA_7ALPHA_HYDROXYCHOLESTEROL	R-HSA-193368	-0.564338	-0.0185182	-5.58601	1.2966e-05	0.000870024	3.31096
C5	GO:BP	M40504	GOBP_CELLULAR_TRIVALENT_INORGANIC_ANION_HOMEOSTASIS	GO:0072502	-0.903033	-0.000672368	-5.57886	1.3188e-05	0.000880704	3.2947
C2	CP:REACTOME	M27074	REACTOME_SYNTHESIS_OF_BILE_ACIDS_AND_BILE_SALTS_VIA_27_HYDROXYCHOLESTEROL	R-HSA-193807	-0.734747	-0.00203311	-5.57431	1.33311e-05	0.000883102	3.28436
C2	CP:WIKIPATHWAYS	M39344	WP_BENZOAPYRENE_METABOLISM	WP696	-0.815318	-0.0292284	-5.57372	1.33498e-05	0.000883102	3.28302
C2	CP:KEGG	M19580	KEGG_PENTOSE_AND_GLUCURONATE_INTERCONVERSIONS	hsa00040	-0.631423	0.000147529	-5.56399	1.36618e-05	0.000899497	3.26089
C2	CGP	M1862	ZHOU_PANCREATIC_ENDOCRINE_PROGENITOR	Table 1S: endocrine progenitor	-0.885638	0.0039855	-5.56	1.37919e-05	0.000903824	3.2518
C5	GO:BP	M42879	GOBP_MESENCHYMAL_CELL_PROLIFERATION_INVOLVED_IN_LUNG_DEVELOPMENT	GO:0060916	-1.00306	-0.00243566	-5.55086	1.40946e-05	0.000916161	3.23101
C5	GO:BP	M12116	GOBP_REGULATION_OF_NITRIC_OXIDE_SYNTHASE_ACTIVITY	GO:0050999	-0.457159	-0.039023	-5.5472	1.42177e-05	0.000916161	3.22268
C2	CGP	M11695	STOSSI_RESPONSE_TO_ESTRADIOL	Table 2	-0.534716	-0.0183427	-5.5472	1.42178e-05	0.000916161	3.22267
C5	GO:BP	M24990	GOBP_NEURAL_CREST_CELL_MIGRATION_INVOLVED_IN_AUTONOMIC_NERVOUS_SYSTEM_DEVELOPMENT	GO:1901166	-1.23803	-0.00634494	-5.5465	1.42415e-05	0.000916161	3.22107
C5	GO:BP	M15495	GOBP_CELL_ADHESION_MEDIATED_BY_INTEGRIN	GO:0033627	-0.526451	-0.00600588	-5.54335	1.43483e-05	0.000918815	3.21392
C5	GO:BP	M14465	GOBP_NEGATIVE_REGULATION_OF_CATECHOLAMINE_SECRETION	GO:0033604	-0.551481	0.00968894	-5.54081	1.44352e-05	0.000920177	3.20813
C5	GO:BP	M22308	GOBP_POSITIVE_REGULATION_OF_SYSTEMIC_ARTERIAL_BLOOD_PRESSURE	GO:0003084	-0.639996	-0.00648939	-5.53096	1.47774e-05	0.000937728	3.18569
C5	GO:BP	M2350	GOBP_BASE_EXCISION_REPAIR	GO:0006284	0.580222	-0.0514592	5.51271	1.5433e-05	0.000970323	3.14409
C2	CGP	M1941	MEISSNER_BRAIN_HCP_WITH_H3K4ME3_AND_H3K27ME3	Table 2S: WHOLE_BRAIN: HCP, K4ME3_K27ME3	-0.493474	-0.00245086	-5.51228	1.54489e-05	0.000970323	3.1431
C2	CGP	M11790	ONDER_CDH1_TARGETS_3_DN	Table 3S	-0.655862	0.0259126	-5.51093	1.54986e-05	0.000970323	3.14003
C2	CGP	M12085	TONKS_TARGETS_OF_RUNX1_RUNX1T1_FUSION_SUSTAINDED_IN_ERYTHROCYTE_UP	Table 5S	-0.507475	-0.0399953	-5.50508	1.5716e-05	0.000979559	3.12668
C5	GO:BP	M42642	GOBP_DNA_DAMAGE_RESPONSE_SIGNAL_TRANSDUCTION_BY_P53_CLASS_MEDIATOR_RESULTING_IN_CELL_CYCLE_ARREST	GO:0006977	0.54734	-0.0325576	5.4982	1.59753e-05	0.000990382	3.111
C5	GO:BP	M22586	GOBP_PROTEIN_LIPOYLATION	GO:0009249	0.91623	-0.0487874	5.49542	1.60815e-05	0.000990382	3.10466
C5	GO:BP	M22898	GOBP_CRANIAL_NERVE_STRUCTURAL_ORGANIZATION	GO:0021604	-0.823506	0.0395649	-5.4949	1.61015e-05	0.000990382	3.10346
C5	GO:BP	M34315	GOBP_RESPONSE_TO_ALDOSTERONE	GO:1904044	-0.639927	-0.00414815	-5.4871	1.64033e-05	0.00100454	3.08567
C5	GO:BP	M16875	GOBP_TRNA_MODIFICATION	GO:0006400	0.745691	-0.0501746	5.48149	1.66242e-05	0.00101364	3.07285
C2	CGP	M14780	KUNINGER_IGF1_VS_PDGFB_TARGETS_DN	Table 2	-0.530525	0.00739998	-5.47303	1.69625e-05	0.00102979	3.05355
C2	CP:REACTOME	M703	REACTOME_ACYL_CHAIN_REMODELLING_OF_PS	R-HSA-1482801	-0.612637	-0.0360278	-5.46999	1.70861e-05	0.00103282	3.04659
C5	GO:BP	M40494	GOBP_NADPH_OXIDATION	GO:0070995	-1.00854	-0.0152694	-5.462	1.74148e-05	0.00104708	3.02833
C2	CGP	M13449	CAIRO_HEPATOBLASTOMA_DN	Table 3S: Fold change HB/NL <= 0.5	-0.355994	-0.00317673	-5.46064	1.74712e-05	0.00104708	3.02523
C5	GO:BP	M40402	GOBP_POSITIVE_REGULATION_OF_FEVER_GENERATION	GO:0031622	-1.08415	-0.000804743	-5.45471	1.77199e-05	0.00105746	3.01169
C2	CP:REACTOME	M26969	REACTOME_ELASTIC_FIBRE_FORMATION	R-HSA-1566948	-0.761154	0.0160678	-5.45272	1.78045e-05	0.00105801	3.00713
C2	CGP	M2414	PEDERSEN_TARGETS_OF_611CTF_ISOFORM_OF_ERBB2	Fig. 11S	-0.425737	-0.0206375	-5.45073	1.78889e-05	0.00105854	3.00259
C2	CGP	M15484	ONDER_CDH1_SIGNALING_VIA_CTNNB1	Table 4S	-0.457599	-0.00759694	-5.44709	1.8045e-05	0.00106329	2.99426
C2	CP:REACTOME	M11063	REACTOME_MRNA_DECAY_BY_5_TO_3_EXORIBONUCLEASE	R-HSA-430039	0.652179	-0.0640748	5.44427	1.8167e-05	0.001066	2.98781
C2	CGP	M17471	SCHUETZ_BREAST_CANCER_DUCTAL_INVASIVE_UP	Table 3S	-0.509965	0.0122267	-5.44144	1.82899e-05	0.00106874	2.98135
C2	CGP	M1298	GROSS_ELK3_TARGETS_UP	Table 1S: Fold Change > 0	-0.436504	-0.0103818	-5.43719	1.84763e-05	0.00107515	2.97163
C2	CGP	M1659	CARDOSO_RESPONSE_TO_GAMMA_RADIATION_AND_3AB	Table 2: Genes with negative interaction	0.596665	-0.0218621	5.43229	1.86938e-05	0.00108331	2.96042
C5	GO:BP	M16602	GOBP_NEURAL_CREST_CELL_DIFFERENTIATION	GO:0014033	-0.400068	-0.00756112	-5.42971	1.88093e-05	0.00108552	2.95451
C2	CGP	M15891	GESERICK_TERT_TARGETS_DN	Table 1b	-0.66676	-0.0270515	-5.42692	1.89348e-05	0.00108828	2.94814
C2	CP:REACTOME	M17787	REACTOME_GLUCURONIDATION	R-HSA-156588	-0.770283	0.0460354	-5.42325	1.91018e-05	0.0010934	2.93973
C2	CGP	M10457	LUCAS_HNF4A_TARGETS_DN	Table 1: fold change < 1	-0.78622	-0.00228804	-5.41986	1.92569e-05	0.0010978	2.93198
C5	GO:BP	M42996	GOBP_REGULATION_OF_CYTOPLASMIC_TRANSLATIONAL_ELONGATION	GO:1900247	0.825408	-0.0165782	5.41147	1.96466e-05	0.00111548	2.91278
C5	GO:BP	M14932	GOBP_MESENCHYME_DEVELOPMENT	GO:0060485	-0.350384	-0.0119323	-5.40108	2.01405e-05	0.00113628	2.88898
C5	GO:BP	M15578	GOBP_POSITIVE_REGULATION_OF_ENDOTHELIAL_CELL_APOPTOTIC_PROCESS	GO:2000353	-0.676412	-0.027434	-5.40036	2.0175e-05	0.00113628	2.88734
C2	CGP	M1879	PIONTEK_PKD1_TARGETS_UP	Table 3S	-0.369919	-0.0277417	-5.3933	2.05185e-05	0.00115101	2.87116
C5	GO:BP	M11503	GOBP_KIDNEY_EPITHELIUM_DEVELOPMENT	GO:0072073	-0.367683	0.00446167	-5.38982	2.06901e-05	0.00115446	2.86318
C2	CGP	M19586	VALK_AML_WITH_CEBPA	Supplementary Table R: cEBPalpha	-0.454145	0.00908644	-5.38821	2.07699e-05	0.00115446	2.85949
C2	CGP	M4090	BOYAULT_LIVER_CANCER_SUBCLASS_G3_DN	Table 4S: G3_DN	-0.52899	0.00122215	-5.38706	2.08271e-05	0.00115446	2.85686
C2	CP:REACTOME	M27134	REACTOME_MOLECULES_ASSOCIATED_WITH_ELASTIC_FIBRES	R-HSA-2129379	-0.728171	0.0165222	-5.38346	2.10072e-05	0.00115986	2.8486
C5	GO:BP	M13580	GOBP_POSITIVE_REGULATION_OF_REACTIVE_OXYGEN_SPECIES_METABOLIC_PROCESS	GO:2000379	-0.551017	-0.0222497	-5.37908	2.12282e-05	0.00116747	2.83857
C2	CGP	M12227	MYLLYKANGAS_AMPLIFICATION_HOT_SPOT_5	Table 1: 17q22-q25n	0.912037	-0.0111704	5.37416	2.14793e-05	0.00117523	2.8273
C2	CGP	M4861	VERHAAK_AML_WITH_NPM1_MUTATED_UP	Table 1S	-0.436784	0.00602332	-5.37304	2.1537e-05	0.00117523	2.82473
C5	GO:BP	M13364	GOBP_SYMPATHETIC_NERVOUS_SYSTEM_DEVELOPMENT	GO:0048485	-0.704245	0.0302923	-5.36717	2.18417e-05	0.00118724	2.81127
C2	CGP	M1414	MAGRANGEAS_MULTIPLE_MYELOMA_IGG_VS_IGA_DN	Table 1: Discriminating score < 0	-0.450513	-0.00773432	-5.36404	2.20056e-05	0.00119153	2.8041
C2	CP:WIKIPATHWAYS	M39728	WP_SMALL_LIGAND_GPCRS	WP247	-0.882848	0.00600812	-5.35998	2.22206e-05	0.00119625	2.79479
C5	GO:BP	M13053	GOBP_CHONDROCYTE_DIFFERENTIATION	GO:0002062	-0.410987	-0.00434153	-5.35918	2.22633e-05	0.00119625	2.79294
C2	CP:REACTOME	M17842	REACTOME_SYNTHESIS_OF_BILE_ACIDS_AND_BILE_SALTS_VIA_24_HYDROXYCHOLESTEROL	R-HSA-193775	-0.715869	-0.0307184	-5.35472	2.25022e-05	0.00119862	2.78271
C5	GO:BP	M13625	GOBP_POSITIVE_REGULATION_OF_HORMONE_SECRETION	GO:0046887	-0.369284	-0.0162158	-5.35331	2.25786e-05	0.00119862	2.77947
C5	GO:BP	M24200	GOBP_URETERIC_BUD_ELONGATION	GO:0060677	-0.762508	-0.000614944	-5.35253	2.26204e-05	0.00119862	2.7777
C5	GO:BP	M34247	GOBP_POSITIVE_REGULATION_BY_SYMBIONT_OF_ENTRY_INTO_HOST	GO:0075294	-0.644493	-0.0768601	-5.35114	2.2696e-05	0.00119862	2.77449
C2	CP:REACTOME	M29714	REACTOME_DEPOSITION_OF_NEW_CENPA_CONTAINING_NUCLEOSOMES_AT_THE_CENTROMERE	R-HSA-606279	0.411443	-0.0404493	5.35043	2.27348e-05	0.00119862	2.77286
C2	CGP	M1364	SCHAEFFER_PROSTATE_DEVELOPMENT_AND_CANCER_BOX6_UP	Table 18S	-1.08124	0.112973	-5.3472	2.29113e-05	0.00120205	2.76545
C5	GO:BP	M25523	GOBP_REGULATION_OF_MESENCHYMAL_STEM_CELL_DIFFERENTIATION	GO:2000739	-0.64727	0.0306802	-5.34317	2.31335e-05	0.00120205	2.7562
C2	CGP	M1804	WANG_SMARCE1_TARGETS_UP	Table 1S, 3S	-0.417779	-5.24423e-05	-5.34304	2.31406e-05	0.00120205	2.7559
C5	GO:BP	M24258	GOBP_POSITIVE_REGULATION_OF_HISTONE_H3_K27_METHYLATION	GO:0061087	0.80584	-0.051777	5.34252	2.3169e-05	0.00120205	2.75473
C2	CP:PID	M47	PID_INTEGRIN_CS_PATHWAY		-0.62389	-0.0115754	-5.34146	2.32283e-05	0.00120205	2.75228
C2	CP:WIKIPATHWAYS	M42531	WP_PROSTAGLANDIN_AND_LEUKOTRIENE_METABOLISM_IN_SENESCENCE	WP5122	-0.536067	-0.0115668	-5.33413	2.36398e-05	0.00121499	2.73545
C2	CGP	M2465	DELACROIX_RAR_TARGETS_DN	Table 1S: RA-regulation of target genes: Log change < 0	-0.620408	-0.00237839	-5.33392	2.36517e-05	0.00121499	2.73497
C2	CP:BIOCARTA	M13158	BIOCARTA_LONGEVITY_PATHWAY		-0.687875	-0.0508746	-5.33105	2.38145e-05	0.00121889	2.72839
C5	GO:BP	M22864	GOBP_CITRULLINE_BIOSYNTHETIC_PROCESS	GO:0019240	1.06719	-0.0792122	5.32733	2.40276e-05	0.00122532	2.71985
C5	GO:BP	M12187	GOBP_DIGESTIVE_SYSTEM_DEVELOPMENT	GO:0055123	-0.424556	0.00198939	-5.32271	2.42956e-05	0.0012345	2.70922
C5	GO:BP	M24064	GOBP_XENOBIOTIC_GLUCURONIDATION	GO:0052697	-0.878698	0.0751547	-5.31662	2.46525e-05	0.00124811	2.69524
C2	CGP	M16496	CHIANG_LIVER_CANCER_SUBCLASS_CTNNB1_UP	Table 6S: Overexpressed in CTNNB1 class	-0.379687	-0.0117549	-5.30576	2.53031e-05	0.00127644	2.67028
C2	CGP	M6750	SENGUPTA_NASOPHARYNGEAL_CARCINOMA_WITH_LMP1_DN	Table 9S	-0.481339	0.029136	-5.28698	2.64686e-05	0.00133043	2.62712
C5	GO:BP	M13904	GOBP_METANEPHRIC_NEPHRON_DEVELOPMENT	GO:0072210	-0.507669	0.0163833	-5.2855	2.65631e-05	0.00133043	2.6237
C2	CGP	M1711	DASU_IL6_SIGNALING_SCAR_DN	Table 3: Fold change < -1.2	-0.588149	-0.00634803	-5.28171	2.68055e-05	0.00133594	2.61499
C5	GO:BP	M11111	GOBP_LYMPH_NODE_DEVELOPMENT	GO:0048535	-0.618745	-0.00410842	-5.28081	2.68635e-05	0.00133594	2.61292
C5	GO:BP	M16254	GOBP_AXIS_ELONGATION	GO:0003401	-0.537785	0.000734572	-5.27843	2.70171e-05	0.00133882	2.60746
C2	CP:REACTOME	M27217	REACTOME_SYNDECAN_INTERACTIONS	R-HSA-3000170	-0.478484	-0.0138158	-5.26981	2.75824e-05	0.00134653	2.58761
C5	GO:BP	M10600	GOBP_REGULATION_OF_HISTONE_DEACETYLATION	GO:0031063	0.743587	-0.0548505	5.2686	2.76625e-05	0.00134653	2.58483
C5	GO:BP	M25001	GOBP_ACETATE_ESTER_TRANSPORT	GO:1901374	-0.856206	-0.0110015	-5.2683	2.76825e-05	0.00134653	2.58413
C5	GO:BP	M34153	GOBP_ENDODERMAL_CELL_DIFFERENTIATION	GO:0035987	-0.57008	-0.0149289	-5.26727	2.77508e-05	0.00134653	2.58177
C5	GO:BP	M14747	GOBP_POSITIVE_REGULATION_OF_PROTEIN_DEPOLYMERIZATION	GO:1901881	-0.610081	-0.0312161	-5.2669	2.77754e-05	0.00134653	2.58092
C2	CGP	M42505	FOROUTAN_INTEGRATED_TGFB_EMT_UP	"Table S1. TGF_-EMT signature, https://doi.org/10.4225/49/5a2a11fa43fe3"	-0.553281	-0.00571956	-5.26685	2.77788e-05	0.00134653	2.58081
C5	GO:BP	M42821	GOBP_DEOXYRIBONUCLEOSIDE_CATABOLIC_PROCESS	GO:0046121	-0.943731	0.0143655	-5.26586	2.78447e-05	0.00134653	2.57853
C2	CP:REACTOME	M27587	REACTOME_NONHOMOLOGOUS_END_JOINING_NHEJ	R-HSA-5693571	0.631061	-0.0434824	5.26417	2.79579e-05	0.00134736	2.57465
C2	CGP	M9167	ROZANOV_MMP14_TARGETS_SUBSET	Table 1	-0.635595	0.0121104	-5.25981	2.82523e-05	0.00135688	2.56461
C5	GO:BP	M34281	GOBP_SIGNALING_RECEPTOR_LIGAND_PRECURSOR_PROCESSING	GO:0140448	-0.514605	0.000105293	-5.25792	2.8381e-05	0.00135842	2.56025
C5	GO:BP	M23005	GOBP_NEGATIVE_REGULATION_OF_MICROTUBULE_POLYMERIZATION	GO:0031115	0.693087	-0.0301456	5.25501	2.85803e-05	0.0013633	2.55354
C2	CP:REACTOME	M27934	REACTOME_ASSEMBLY_AND_CELL_SURFACE_PRESENTATION_OF_NMDA_RECEPTORS	R-HSA-9609736	-0.539262	0.00466269	-5.25179	2.8802e-05	0.00136922	2.54614
C5	GO:BP	M40488	GOBP_R_LOOP_DISASSEMBLY	GO:0062176	1.05465	-0.0289046	5.24843	2.90351e-05	0.00137564	2.53841
C2	CP:WIKIPATHWAYS	M39356	WP_FTO_OBESITY_VARIANT_MECHANISM	WP3407	-0.65323	-0.0263461	-5.24698	2.91365e-05	0.00137579	2.53507
C2	CGP	M4913	IZADPANAH_STEM_CELL_ADIPOSE_VS_BONE_DN	Table 4S	-0.472923	-0.0114657	-5.24482	2.92881e-05	0.00137831	2.53009
C5	GO:BP	M34199	GOBP_LEUKEMIA_INHIBITORY_FACTOR_SIGNALING_PATHWAY	GO:0048861	-0.9106	0.0206805	-5.24232	2.94649e-05	0.00137852	2.52432
C5	GO:BP	M16739	GOBP_METANEPHROS_MORPHOGENESIS	GO:0003338	-0.482481	-0.00589941	-5.24115	2.95475e-05	0.00137852	2.52164
C5	GO:BP	M23960	GOBP_POSITIVE_REGULATION_OF_SMOOTH_MUSCLE_CELL_DIFFERENTIATION	GO:0051152	-0.768938	-0.00520963	-5.24059	2.95874e-05	0.00137852	2.52035
C5	GO:BP	M14706	GOBP_RRNA_3_END_PROCESSING	GO:0031125	0.863627	-0.0216472	5.23713	2.98345e-05	0.00138543	2.51238
C2	CGP	M14414	BOYAULT_LIVER_CANCER_SUBCLASS_G6_DN	Table 4S: G6_DN	-0.611205	-0.025221	-5.23034	3.03256e-05	0.00140358	2.49673
C2	CP:KEGG	M16794	KEGG_METABOLISM_OF_XENOBIOTICS_BY_CYTOCHROME_P450	hsa00980	-0.69152	0.012886	-5.22834	3.04712e-05	0.00140569	2.49214
C5	GO:BP	M15320	GOBP_RESPONSE_TO_MINERALOCORTICOID	GO:0051385	-0.531752	-0.0074532	-5.22459	3.07476e-05	0.00141071	2.48348
C2	CP:WIKIPATHWAYS	M40048	WP_DEVELOPMENT_OF_URETERIC_COLLECTION_SYSTEM	WP5053	-0.499103	0.00738618	-5.22413	3.07813e-05	0.00141071	2.48243
C5	GO:BP	M17480	GOBP_FEEDING_BEHAVIOR	GO:0007631	-0.433424	-0.00402651	-5.21937	3.11361e-05	0.00141772	2.47145
C2	CGP	M10762	IGARASHI_ATF4_TARGETS_UP	Suppl. info: fold change > 1	0.904111	-0.0729499	5.21936	3.11364e-05	0.00141772	2.47144
C5	GO:BP	M12440	GOBP_MORPHOGENESIS_OF_AN_EPITHELIAL_FOLD	GO:0060571	-0.557149	0.0023477	-5.21654	3.13484e-05	0.00142159	2.46493
C5	GO:BP	M42872	GOBP_TUBE_LUMEN_CAVITATION	GO:0060605	-0.566105	-0.0369063	-5.21554	3.14242e-05	0.00142159	2.46262
C2	CGP	M4995	LINDGREN_BLADDER_CANCER_CLUSTER_2B	Table 2SE	-0.407137	0.000102896	-5.20728	3.20543e-05	0.00144543	2.44359
C2	CGP	M17923	BOQUEST_STEM_CELL_CULTURED_VS_FRESH_UP	Table 5S	-0.374269	-0.00427336	-5.20528	3.22091e-05	0.00144679	2.43897
C2	CP:WIKIPATHWAYS	M39424	WP_ESTROGEN_METABOLISM	WP697	-0.770383	0.00768859	-5.20423	3.22907e-05	0.00144679	2.43654
C5	GO:BP	M22176	GOBP_FEVER_GENERATION	GO:0001660	-0.918052	-0.00570408	-5.19868	3.27247e-05	0.00146056	2.42375
C5	GO:BP	M40429	GOBP_VASOCONSTRICTION	GO:0042310	-0.448136	-0.000933845	-5.19764	3.28065e-05	0.00146056	2.42136
C2	CGP	M1578	BOQUEST_STEM_CELL_DN	Table 3S	-0.353306	-0.0107863	-5.19603	3.29339e-05	0.0014616	2.41764
C5	GO:BP	M42592	GOBP_TRNA_WOBBLE_URIDINE_MODIFICATION	GO:0002098	0.63216	-0.0353359	5.19278	3.31925e-05	0.00146843	2.41014
C5	GO:BP	M10469	GOBP_REGULATION_OF_BLOOD_PRESSURE	GO:0008217	-0.405463	-0.00322358	-5.18603	3.37363e-05	0.00148779	2.39457
C5	GO:BP	M10221	GOBP_RESPONSE_TO_ETHANOL	GO:0045471	-0.319333	-0.0136827	-5.17853	3.43509e-05	0.00150753	2.37726
C2	CGP	M41756	XIE_ST_HSC_S1PR3_OE_DN	Supplemental Table 3: ST-HSC DEGs. Differentially expressed genes with S1PR3 overexpression in LT-HSC and ST-HSC (q=0.05, fold change >-1)	-0.727972	-0.00959171	-5.17795	3.43989e-05	0.00150753	2.37592
C5	GO:BP	M16838	GOBP_NEGATIVE_REGULATION_OF_FATTY_ACID_METABOLIC_PROCESS	GO:0045922	-0.51774	-0.0318942	-5.17629	3.45366e-05	0.00150885	2.37209
C2	CGP	M8646	BOYLAN_MULTIPLE_MYELOMA_C_D_DN	Table 5S: Tumor Group=C and D & Fold Change < 0	-0.343632	0.0100773	-5.16626	3.5381e-05	0.00153292	2.34894
C5	GO:BP	M42890	GOBP_TRIGEMINAL_GANGLION_DEVELOPMENT	GO:0061551	-0.889887	0.0217693	-5.16606	3.53984e-05	0.00153292	2.34847
C5	GO:BP	M23437	GOBP_RNA_GUANINE_N7_METHYLATION	GO:0036265	0.74702	-0.0613899	5.16586	3.54155e-05	0.00153292	2.34801
C5	GO:BP	M15930	GOBP_REGULATION_OF_CATECHOLAMINE_METABOLIC_PROCESS	GO:0042069	-0.538271	-0.0233385	-5.16345	3.56211e-05	0.00153708	2.34246
C5	GO:BP	M24250	GOBP_REGULATION_OF_BRANCHING_INVOLVED_IN_LUNG_MORPHOGENESIS	GO:0061046	-0.738665	0.0311025	-5.16066	3.58617e-05	0.00153959	2.33601
C2	CP:WIKIPATHWAYS	M39888	WP_COVID19_ADVERSE_OUTCOME_PATHWAY	WP4891	-1.05565	0.014118	-5.16023	3.5899e-05	0.00153959	2.33501
C2	CP:REACTOME	M27052	REACTOME_SYNTHESIS_OF_IP2_IP_AND_INS_IN_THE_CYTOSOL	R-HSA-1855183	-0.521501	-0.0026761	-5.15344	3.64911e-05	0.0015593	2.31933
C2	CGP	M13422	HUPER_BREAST_BASAL_VS_LUMINAL_UP	Table 1: S > 0	-0.75277	-0.000542028	-5.15242	3.65808e-05	0.0015593	2.31698
C2	CGP	M6469	DUNNE_TARGETS_OF_AML1_MTG8_FUSION_DN	Table 1-2: siAGF1/siAGF6 < 1	-0.690087	-0.00508705	-5.14959	3.68309e-05	0.00156313	2.31045
C5	GO:BP	M12351	GOBP_RESPONSE_TO_TESTOSTERONE	GO:0033574	-0.47786	-0.0376708	-5.14888	3.68937e-05	0.00156313	2.30881
C5	GO:BP	M10421	GOBP_GLAND_MORPHOGENESIS	GO:0022612	-0.43619	0.00158407	-5.14667	3.70911e-05	0.00156371	2.3037
C2	CP:REACTOME	M27460	REACTOME_ION_HOMEOSTASIS	R-HSA-5578775	-0.444435	-0.00528235	-5.14554	3.71918e-05	0.00156371	2.3011
C2	CP:REACTOME	M27696	REACTOME_RNA_POLYMERASE_I_TRANSCRIPTION	R-HSA-73864	0.47286	-0.0404881	5.14399	3.73314e-05	0.00156371	2.29751
C2	CP:WIKIPATHWAYS	M40039	WP_GALANIN_RECEPTOR_PATHWAY	WP4970	-0.569346	-0.029758	-5.14375	3.73532e-05	0.00156371	2.29695
C2	CP:REACTOME	M27628	REACTOME_TP53_REGULATES_TRANSCRIPTION_OF_GENES_INVOLVED_IN_CYTOCHROME_C_RELEASE	R-HSA-6803204	0.502509	-0.0318397	5.14039	3.76571e-05	0.00157173	2.28918
C2	CP:REACTOME	M27610	REACTOME_TRNA_MODIFICATION_IN_THE_MITOCHONDRION	R-HSA-6787450	0.680704	-0.0673451	5.13661	3.80015e-05	0.00157772	2.28046
C5	GO:BP	M12615	GOBP_CHLORIDE_TRANSPORT	GO:0006821	-0.430771	0.0287117	-5.13413	3.82297e-05	0.00157772	2.27472
C2	CGP	M12090	TONKS_TARGETS_OF_RUNX1_RUNX1T1_FUSION_ERYTHROCYTE_DN	Table 2S: list 4	-0.55467	0.0252348	-5.13399	3.8242e-05	0.00157772	2.27441
C5	GO:BP	M22181	GOBP_ENDODERMAL_CELL_FATE_SPECIFICATION	GO:0001714	-0.881371	-0.0355442	-5.13268	3.83632e-05	0.00157772	2.27138
C2	CP:REACTOME	M27684	REACTOME_TRNA_PROCESSING	R-HSA-72306	0.590714	-0.0508748	5.13254	3.83764e-05	0.00157772	2.27105
C5	GO:BP	M13433	GOBP_MESONEPHRIC_TUBULE_MORPHOGENESIS	GO:0072171	-0.410242	0.00533018	-5.13024	3.85891e-05	0.00157772	2.26575
C5	GO:BP	M12983	GOBP_PHASIC_SMOOTH_MUSCLE_CONTRACTION	GO:0014821	-0.862135	0.00796798	-5.12828	3.87724e-05	0.00157772	2.26121
C5	GO:BP	M10636	GOBP_POSITIVE_REGULATION_OF_INTERLEUKIN_8_PRODUCTION	GO:0032757	-0.505857	-0.00483774	-5.12776	3.88207e-05	0.00157772	2.26001
C2	CGP	M12895	CHARAFE_BREAST_CANCER_BASAL_VS_MESENCHYMAL_DN	Table 4S	-0.43442	-0.0221038	-5.12708	3.88846e-05	0.00157772	2.25844
C5	GO:BP	M16717	GOBP_POSITIVE_REGULATION_OF_ANION_TRANSPORT	GO:1903793	-0.392166	-0.0158347	-5.12654	3.89351e-05	0.00157772	2.25719
C2	CGP	M19218	LIU_CDX2_TARGETS_DN	Table 1	-0.844081	-0.0189951	-5.12451	3.91261e-05	0.00157772	2.2525
C2	CGP	M11798	PARK_TRETINOIN_RESPONSE_AND_RARA_PLZF_FUSION	Table 2: U937B412 (PLZF/RARalpha)	-0.636603	-0.0224468	-5.12426	3.91505e-05	0.00157772	2.25191
C5	GO:BP	M23619	GOBP_POLYADENYLATION_DEPENDENT_RNA_CATABOLIC_PROCESS	GO:0043633	0.854744	-0.0319391	5.11871	3.96776e-05	0.00159438	2.23909
C5	GO:BP	M16017	GOBP_POSITIVE_REGULATION_OF_ORGANIC_ACID_TRANSPORT	GO:0032892	-0.471704	-0.0160313	-5.1166	3.988e-05	0.00159538	2.23421
C5	GO:BP	M42649	GOBP_REGULATION_OF_SYNAPTIC_ASSEMBLY_AT_NEUROMUSCULAR_JUNCTION	GO:0008582	-0.779302	-0.000480094	-5.11594	3.99439e-05	0.00159538	2.23267
C2	CGP	M17456	CALVET_IRINOTECAN_SENSITIVE_VS_RESISTANT_UP	Table 1: sensitive vs resistant	-0.980995	0.0189376	-5.1149	4.00436e-05	0.00159538	2.23028
C2	CP:WIKIPATHWAYS	M39645	WP_OXIDATIVE_STRESS_RESPONSE	WP408	-0.460291	-0.0438842	-5.11163	4.03609e-05	0.00160103	2.22272
C2	CP:REACTOME	M27393	REACTOME_TRANSCRIPTIONAL_REGULATION_OF_PLURIPOTENT_STEM_CELLS	R-HSA-452723	-0.56178	0.00816568	-5.11109	4.04139e-05	0.00160103	2.22146
C2	CGP	M1974	MIKKELSEN_IPS_LCP_WITH_H3K27ME3	Table 2S: Promoter=LCP & MCV8.1=K27	-0.901195	0.108101	-5.10334	4.11762e-05	0.00161408	2.20355
C2	CP:REACTOME	M791	REACTOME_GLUCAGON_LIKE_PEPTIDE_1_GLP1_REGULATES_INSULIN_SECRETION	R-HSA-381676	-0.46138	0.00354249	-5.10277	4.12336e-05	0.00161408	2.20222
C5	GO:BP	M24586	GOBP_RESPONSE_TO_CELL_CYCLE_CHECKPOINT_SIGNALING	GO:0072396	0.809004	-0.0491123	5.10219	4.12912e-05	0.00161408	2.20088
C2	CGP	M8689	CHIANG_LIVER_CANCER_SUBCLASS_CTNNB1_DN	Table 6S: Underexpressed in CTNNB1 class	-0.457672	0.0206774	-5.10148	4.13622e-05	0.00161408	2.19923
C5	GO:BP	M11974	GOBP_PSEUDOURIDINE_SYNTHESIS	GO:0001522	0.611798	-0.0793128	5.10025	4.14848e-05	0.00161408	2.1964
C2	CGP	M19766	WU_SILENCED_BY_METHYLATION_IN_BLADDER_CANCER	Suppl. Data 2	-0.525631	0.0275886	-5.09978	4.15316e-05	0.00161408	2.19531
C5	GO:BP	M12433	GOBP_RNA_SURVEILLANCE	GO:0071025	0.706604	-0.0532026	5.09961	4.1549e-05	0.00161408	2.19491
C2	CGP	M17004	LU_TUMOR_ENDOTHELIAL_MARKERS_UP	Table 3: Fold difference > 6	-0.706131	-0.0186903	-5.09805	4.17056e-05	0.00161441	2.19131
C2	CGP	M319	RAY_TARGETS_OF_P210_BCR_ABL_FUSION_DN	Table 3	-0.736694	0.00303437	-5.09723	4.17877e-05	0.00161441	2.18942
C2	CGP	M19469	ICHIBA_GRAFT_VERSUS_HOST_DISEASE_D7_DN	Suppl. data file 'BMT_356_public.xls': A7 vs S7 P<.01 and FC<0.5	-0.437414	-0.0269373	-5.0951	4.20038e-05	0.00161612	2.18448
C2	CP:REACTOME	M27541	REACTOME_RESPONSE_TO_METAL_IONS	R-HSA-5660526	0.960681	-0.064856	5.09452	4.20625e-05	0.00161612	2.18314
C5	GO:BP	M24413	GOBP_BASEMENT_MEMBRANE_ASSEMBLY	GO:0070831	-0.502034	0.00119995	-5.09158	4.23621e-05	0.00162319	2.17634
C2	CP:REACTOME	M17034	REACTOME_INTEGRATION_OF_ENERGY_METABOLISM	R-HSA-163685	-0.407735	-0.0172336	-5.08988	4.25358e-05	0.0016254	2.17241
C5	GO:BP	M4615	GOBP_POSITIVE_REGULATION_OF_SECRETION	GO:0051047	-0.29408	-0.0234153	-5.08699	4.28337e-05	0.00163234	2.16573
C5	GO:BP	M24398	GOBP_NEGATIVE_REGULATION_OF_NEURON_PROJECTION_REGENERATION	GO:0070571	-0.516287	-0.00904074	-5.07819	4.3754e-05	0.00166217	2.14535
C2	CP:REACTOME	M27426	REACTOME_NEGATIVE_EPIGENETIC_REGULATION_OF_RRNA_EXPRESSION	R-HSA-5250941	0.469711	-0.0429231	5.07725	4.38537e-05	0.00166217	2.14317
C5	GO:BP	M18749	GOBP_INTERLEUKIN_8_PRODUCTION	GO:0032637	-0.438734	0.00717292	-5.07387	4.4213e-05	0.00167128	2.13535
C5	GO:BP	M15792	GOBP_POSITIVE_REGULATION_OF_MONOOXYGENASE_ACTIVITY	GO:0032770	-0.549841	-0.0457595	-5.07128	4.44901e-05	0.00167706	2.12936
C5	GO:BP	M12974	GOBP_CELLULAR_RESPONSE_TO_GLUCAGON_STIMULUS	GO:0071377	-0.830343	-0.0113462	-5.06945	4.46866e-05	0.00167706	2.12514
C2	CGP	M2470	MALIK_REPRESSED_BY_ESTROGEN	Fig. 1A	-0.566279	-0.0444048	-5.06833	4.48086e-05	0.00167706	2.12252
C2	CP:REACTOME	M27174	REACTOME_THE_CANONICAL_RETINOID_CYCLE_IN_RODS_TWILIGHT_VISION	R-HSA-2453902	-0.643758	0.0429123	-5.06729	4.4921e-05	0.00167706	2.12012
C5	GO:BP	M25345	GOBP_NEGATIVE_REGULATION_OF_MORPHOGENESIS_OF_AN_EPITHELIUM	GO:1905331	-0.799825	-0.000777327	-5.06585	4.5078e-05	0.00167706	2.11678
C5	GO:BP	M13216	GOBP_DIGESTIVE_TRACT_MORPHOGENESIS	GO:0048546	-0.499131	-0.00202775	-5.06477	4.51949e-05	0.00167706	2.1143
C2	CGP	M3210	TAKEDA_TARGETS_OF_NUP98_HOXA9_FUSION_3D_DN	Table 2S	-0.57736	0.033864	-5.0647	4.52032e-05	0.00167706	2.11412
C2	CGP	M19439	DOANE_BREAST_CANCER_ESR1_UP	Table 2S: Up in ER P.txt	-0.354346	-0.0169251	-5.0592	4.5807e-05	0.00169498	2.1014
C2	CGP	M2256	MIYAGAWA_TARGETS_OF_EWSR1_ETS_FUSIONS_DN	Table 2S	-0.430042	-0.006948	-5.05403	4.63836e-05	0.00170109	2.08941
C5	GO:BP	M42670	GOBP_MESENCHYMAL_CELL_DEVELOPMENT	GO:0014031	-0.396338	-0.00603406	-5.05278	4.6524e-05	0.00170109	2.08652
C5	GO:BP	M15035	GOBP_NEUROTRANSMITTER_METABOLIC_PROCESS	GO:0042133	-0.528161	-0.0119259	-5.05274	4.65286e-05	0.00170109	2.08642
C2	CGP	M4707	IIZUKA_LIVER_CANCER_PROGRESSION_G2_G3_DN	Table 5: genes upregulated in G3 in comparison with G2	-0.682714	-0.0286738	-5.0526	4.65441e-05	0.00170109	2.0861
C5	GO:BP	M13089	GOBP_RENAL_TUBULE_DEVELOPMENT	GO:0061326	-0.35032	0.00671392	-5.05217	4.65924e-05	0.00170109	2.08511
C5	GO:BP	M10897	GOBP_REGULATION_OF_PROTEIN_DEACETYLATION	GO:0090311	0.679194	-0.050622	5.05121	4.67e-05	0.00170109	2.0829
C2	CP:WIKIPATHWAYS	M39553	WP_PPAR_SIGNALING_PATHWAY	WP3942	-0.461618	-0.00403744	-5.04439	4.7477e-05	0.00172232	2.06708
C2	CGP	M7517	SMID_BREAST_CANCER_LUMINAL_A_UP	Fig 1S: luminal A up	-0.568117	0.0315312	-5.04223	4.7725e-05	0.00172232	2.06209
C2	CP:WIKIPATHWAYS	M39579	WP_PREIMPLANTATION_EMBRYO	WP3527	-0.497614	-0.0134392	-5.04211	4.77386e-05	0.00172232	2.06182
C5	GO:BP	M43076	GOBP_POSITIVE_REGULATION_OF_FATTY_ACID_TRANSPORT	GO:2000193	-0.670275	-0.0268142	-5.04139	4.78219e-05	0.00172232	2.06014
C2	CGP	M1194	NAISHIRO_CTNNB1_TARGETS_WITH_LEF1_MOTIF	Table 1S	-0.609012	-0.0270388	-5.04074	4.78967e-05	0.00172232	2.05865
C5	GO:BP	M14873	GOBP_HOMEOSTASIS_OF_NUMBER_OF_CELLS_WITHIN_A_TISSUE	GO:0048873	-0.496162	0.0232017	-5.03683	4.83518e-05	0.00173423	2.04958
C2	CGP	M6753	ODONNELL_TFRC_TARGETS_UP	Table 7AS: fold change > 2	-0.306044	-0.00967542	-5.03284	4.88204e-05	0.00174657	2.04034
C5	GO:BP	M11062	GOBP_POSITIVE_REGULATION_OF_RHO_PROTEIN_SIGNAL_TRANSDUCTION	GO:0035025	-0.529369	-0.0027144	-5.03024	4.91287e-05	0.00175313	2.03431
C2	CGP	M828	MASSARWEH_TAMOXIFEN_RESISTANCE_DN	Table 1S: lower in TamR tumor	-0.337262	-0.027263	-5.02767	4.94348e-05	0.00175958	2.02835
C5	GO:BP	M11735	GOBP_PATHWAY_RESTRICTED_SMAD_PROTEIN_PHOSPHORYLATION	GO:0060389	-0.419594	0.0127615	-5.02638	4.95893e-05	0.00176061	2.02536
C2	CGP	M41755	XIE_ST_HSC_S1PR3_OE_UP	Supplemental Table 3: ST-HSC DEGs. Differentially expressed genes with S1PR3 overexpression in LT-HSC and ST-HSC (q=0.05, fold change >1)	-0.462415	0.00629451	-5.02299	4.99971e-05	0.00177051	2.01751
C2	CP:BIOCARTA	M6907	BIOCARTA_RARRXR_PATHWAY		1.04321	-0.0459062	5.02074	5.02703e-05	0.00177051	2.01229
C2	CGP	M9334	VALK_AML_CLUSTER_11	Supplementary Table K1	-0.37738	-0.0264	-5.02001	5.03592e-05	0.00177051	2.0106
C2	CGP	M6905	JAATINEN_HEMATOPOIETIC_STEM_CELL_DN	Table 2S	-0.457165	0.0175623	-5.01969	5.03979e-05	0.00177051	2.00986
C5	GO:BP	M12506	GOBP_REGULATION_OF_MUSCLE_CONTRACTION	GO:0006937	-0.38471	-0.00237001	-5.01876	5.05117e-05	0.00177051	2.0077
C5	GO:BP	M23465	GOBP_POSITIVE_REGULATION_OF_ENDOTHELIAL_CELL_CHEMOTAXIS_BY_VEGF_ACTIVATED_VASCULAR_ENDOTHELIAL_GROWTH_FACTOR_RECEPTOR_SIGNALING_PATHWAY	GO:0038033	0.764844	-0.0126834	5.01783	5.06256e-05	0.00177051	2.00554
C2	CP:REACTOME	M5967	REACTOME_SYNTHESIS_OF_BILE_ACIDS_AND_BILE_SALTS	R-HSA-192105	-0.500482	-0.0293464	-5.01639	5.08021e-05	0.00177197	2.00221
C2	CGP	M11516	ADDYA_ERYTHROID_DIFFERENTIATION_BY_HEMIN	Table 2	-0.381281	-0.0398078	-5.01541	5.0923e-05	0.00177197	1.99993
C2	CGP	M13283	HSIAO_LIVER_SPECIFIC_GENES	Supplement 3c	-0.433893	0.013866	-5.01399	5.10983e-05	0.00177197	1.99663
C2	CP:REACTOME	M26926	REACTOME_CROSS_PRESENTATION_OF_PARTICULATE_EXOGENOUS_ANTIGENS_PHAGOSOMES	R-HSA-1236973	-0.834026	0.0858144	-5.01339	5.11727e-05	0.00177197	1.99524
C5	GO:BP	M15237	GOBP_MITOCHONDRIAL_GENOME_MAINTENANCE	GO:0000002	0.464362	-0.054669	5.00968	5.16336e-05	0.00178101	1.98665
C2	CGP	M2122	VERHAAK_GLIOBLASTOMA_MESENCHYMAL	TCGA_unified_CORE_ClaNC840.txt GO genes = MES	-0.388313	-0.0184941	-5.00908	5.17083e-05	0.00178101	1.98526
C5	GO:BP	M22926	GOBP_POSITIVE_REGULATION_OF_CEREBELLAR_GRANULE_CELL_PRECURSOR_PROLIFERATION	GO:0021940	-0.820372	0.0396564	-5.00823	5.1815e-05	0.00178101	1.98329
C2	CGP	M13135	ENGELMANN_CANCER_PROGENITORS_UP	Table 2aS	-0.42724	-0.0270232	-5.00675	5.20002e-05	0.00178129	1.97987
C5	GO:BP	M23282	GOBP_NUCLEAR_TRANSCRIBED_MRNA_CATABOLIC_PROCESS_EXONUCLEOLYTIC_3_5	GO:0034427	0.637511	-0.0518315	5.00614	5.20771e-05	0.00178129	1.97845
C2	CGP	M1246	LI_WILMS_TUMOR_VS_FETAL_KIDNEY_2_DN	Table 1S: change < 0	-0.503213	0.0036066	-5.00409	5.23366e-05	0.00178581	1.97369
C5	GO:BP	M11945	GOBP_ENDOCARDIAL_CUSHION_FORMATION	GO:0003272	-0.468068	-0.00667326	-4.9988	5.30107e-05	0.00180442	1.96142
C2	CGP	M1565	WESTON_VEGFA_TARGETS	Table 1	-0.507553	0.0198144	-4.99526	5.34666e-05	0.00181553	1.95322
C2	CP:REACTOME	M27649	REACTOME_FORMATION_OF_THE_CORNIFIED_ENVELOPE	R-HSA-6809371	-0.57578	0.0187347	-4.99229	5.3853e-05	0.00182145	1.94631
C2	CGP	M34008	BLANCO_MELO_RESPIRATORY_SYNCYTIAL_VIRUS_INFECTION_A594_CELLS_UP	Table S1. Differential Gene Expression Analysis of Respiratory Virus Infections in Cell Lines, Related to Figure 1. log2(FC)>2, padj<0.05	-0.411869	0.00353178	-4.99145	5.39621e-05	0.00182145	1.94438
C5	GO:BP	M14343	GOBP_CELLULAR_RESPONSE_TO_FATTY_ACID	GO:0071398	-0.543522	-0.0482141	-4.99093	5.40305e-05	0.00182145	1.94316
C2	CGP	M2194	OHGUCHI_LIVER_HNF4A_TARGETS_DN	Table 2S	-0.467104	0.00379928	-4.98876	5.43144e-05	0.00182663	1.93814
C5	GO:BP	M22219	GOBP_TRNA_WOBBLE_BASE_MODIFICATION	GO:0002097	0.687048	-0.0371913	4.9844	5.48909e-05	0.00183392	1.92802
C5	GO:BP	M15415	GOBP_NEGATIVE_REGULATION_OF_ERAD_PATHWAY	GO:1904293	0.908594	-0.0692421	4.98421	5.49156e-05	0.00183392	1.92759
C5	GO:BP	M13290	GOBP_REGULATION_OF_FATTY_ACID_TRANSPORT	GO:2000191	-0.503381	-0.0278277	-4.98271	5.51155e-05	0.00183392	1.92411
C2	CGP	M17374	SASAKI_TARGETS_OF_TP73_AND_TP63	Table 1	0.662427	-0.0481196	4.98228	5.51739e-05	0.00183392	1.92309
C2	CGP	M9032	MOHANKUMAR_HOXA1_TARGETS_DN	Table 3S	-0.385828	-0.0148374	-4.98219	5.5185e-05	0.00183392	1.9229
C5	GO:BP	M14612	GOBP_REGULATION_OF_LEUKOCYTE_CHEMOTAXIS	GO:0002688	-0.410435	0.00128668	-4.97963	5.55279e-05	0.00184095	1.91696
C2	CP:REACTOME	M29806	REACTOME_HCMV_LATE_EVENTS	R-HSA-9610379	0.485691	-0.0460577	4.97591	5.60305e-05	0.00185324	1.90833
C2	CGP	M9740	TAKEDA_TARGETS_OF_NUP98_HOXA9_FUSION_8D_DN	Table 3S	-0.385011	0.0218566	-4.97484	5.61768e-05	0.0018537	1.90583
C2	CGP	M15148	LE_EGR2_TARGETS_DN	Table 2S: DEC ALL	-0.397663	-0.033644	-4.96938	5.69234e-05	0.0018699	1.89318
C2	CGP	M4723	TONKS_TARGETS_OF_RUNX1_RUNX1T1_FUSION_HSC_DN	Table 2S: list 1	-0.436996	-0.00601006	-4.96887	5.69936e-05	0.0018699	1.892
C2	CP:PID	M236	PID_DELTA_NP63_PATHWAY		-0.49498	-0.0358124	-4.96834	5.70676e-05	0.0018699	1.89075
C2	CGP	M8943	TING_SILENCED_BY_DICER	Table 1	-0.596023	-0.0245575	-4.96547	5.7466e-05	0.0018776	1.88408
C2	CP:REACTOME	M26991	REACTOME_CHREBP_ACTIVATES_METABOLIC_GENE_EXPRESSION	R-HSA-163765	-0.611469	-0.0445104	-4.96383	5.76943e-05	0.0018776	1.88029
C2	CP:REACTOME	M27158	REACTOME_VISUAL_PHOTOTRANSDUCTION	R-HSA-2187338	-0.401846	0.00286111	-4.96233	5.79044e-05	0.0018776	1.8768
C2	CP:REACTOME	M27543	REACTOME_METALLOTHIONEINS_BIND_METALS	R-HSA-5661231	1.27982	-0.0897386	4.96213	5.79325e-05	0.0018776	1.87634
C5	GO:BP	M24118	GOBP_NEGATIVE_REGULATION_OF_RESPIRATORY_BURST_INVOLVED_IN_INFLAMMATORY_RESPONSE	GO:0060266	0.775942	-0.0739627	4.96133	5.80449e-05	0.0018776	1.87448
C5	GO:BP	M24454	GOBP_CELLULAR_RESPONSE_TO_CAFFEINE	GO:0071313	-0.787679	0.0519781	-4.96089	5.8106e-05	0.0018776	1.87347
C5	GO:BP	M16559	GOBP_PRIMARY_ALCOHOL_METABOLIC_PROCESS	GO:0034308	-0.500099	-0.0117355	-4.9597	5.82739e-05	0.0018787	1.87071
C5	GO:BP	M3609	GOBP_XENOBIOTIC_METABOLIC_PROCESS	GO:0006805	-0.483804	0.0131599	-4.95823	5.84822e-05	0.00188109	1.86729
C5	GO:BP	M16343	GOBP_POSITIVE_REGULATION_OF_PATHWAY_RESTRICTED_SMAD_PROTEIN_PHOSPHORYLATION	GO:0010862	-0.515464	0.0245335	-4.95631	5.87545e-05	0.00188552	1.86283
C5	GO:BP	M24815	GOBP_INTESTINAL_LIPID_ABSORPTION	GO:0098856	-0.534634	-0.00502746	-4.95141	5.94558e-05	0.00190367	1.85146
C2	CP:REACTOME	M27191	REACTOME_DNA_DAMAGE_TELOMERE_STRESS_INDUCED_SENESCENCE	R-HSA-2559586	0.347118	-0.0413958	4.94672	6.01359e-05	0.0019187	1.84057
C2	CGP	M17033	LINDSTEDT_DENDRITIC_CELL_MATURATION_A	Table 1	-0.427714	0.00696599	-4.94629	6.01987e-05	0.0019187	1.83957
C5	GO:BP	M25120	GOBP_POSITIVE_REGULATION_OF_TAU_PROTEIN_KINASE_ACTIVITY	GO:1902949	0.708473	-0.0493174	4.94531	6.03412e-05	0.00191888	1.8373
C2	CGP	M9399	BOYLAN_MULTIPLE_MYELOMA_PCA1_UP	Table 3S: Eigengene 1 Score > 0	-0.371515	0.0248363	-4.94297	6.06852e-05	0.00192545	1.83185
C5	GO:BP	M16105	GOBP_NEGATIVE_REGULATION_OF_RESPONSE_TO_WOUNDING	GO:1903035	-0.514152	0.0247886	-4.94065	6.10264e-05	0.00193191	1.82648
C5	GO:BP	M22891	GOBP_CELL_PROLIFERATION_IN_HINDBRAIN	GO:0021534	-0.580943	0.0290736	-4.93879	6.13031e-05	0.00193629	1.82214
C5	GO:BP	M22164	GOBP_MITOCHONDRIAL_RNA_3_END_PROCESSING	GO:0000965	1.05247	-0.053629	4.93513	6.18484e-05	0.00194512	1.81366
C5	GO:BP	M23314	GOBP_REGULATION_OF_TUBE_SIZE	GO:0035150	-0.390103	0.00404027	-4.93506	6.18598e-05	0.00194512	1.81348
C2	CGP	M42502	FOROUTAN_TGFB_EMT_DN	"Table S1. TGF_-EMT signature, https://doi.org/10.4225/49/5a2a11fa43fe3"	-0.359424	-0.0360079	-4.92997	6.2627e-05	0.00196484	1.80167
C5	GO:BP	M23470	GOBP_POSITIVE_REGULATION_OF_CELL_MIGRATION_BY_VASCULAR_ENDOTHELIAL_GROWTH_FACTOR_SIGNALING_PATHWAY	GO:0038089	0.65884	-0.0287011	4.92678	6.31137e-05	0.00197568	1.79425
C5	GO:BP	M42842	GOBP_FORMATION_OF_ANATOMICAL_BOUNDARY	GO:0048859	-0.852096	-0.060262	-4.92479	6.34193e-05	0.00198083	1.78963
C5	GO:BP	M24599	GOBP_ENDOTHELIAL_CELL_APOPTOTIC_PROCESS	GO:0072577	-0.557847	0.0103512	-4.92324	6.36567e-05	0.00198383	1.78604
C2	CP:WIKIPATHWAYS	M39894	WP_NITRIC_OXIDE_METABOLISM_IN_CYSTIC_FIBROSIS	WP4947	0.798072	-0.0500286	4.91942	6.425e-05	0.00199788	1.77716
C5	GO:BP	M15098	GOBP_EPITHELIAL_TO_MESENCHYMAL_TRANSITION_INVOLVED_IN_ENDOCARDIAL_CUSHION_FORMATION	GO:0003198	-0.599489	-0.00636055	-4.91766	6.45241e-05	0.00200196	1.77308
C2	CGP	M9630	KOMMAGANI_TP63_GAMMA_TARGETS	Table 1	-0.677056	-0.060284	-4.91421	6.5066e-05	0.00201256	1.76506
C5	GO:BP	M15496	GOBP_CELL_FATE_SPECIFICATION	GO:0001708	-0.421991	0.00823907	-4.91239	6.53538e-05	0.00201256	1.76083
C5	GO:BP	M25346	GOBP_POSITIVE_REGULATION_OF_MORPHOGENESIS_OF_AN_EPITHELIUM	GO:1905332	-0.385397	0.00622146	-4.91176	6.54541e-05	0.00201256	1.75936
C5	GO:BP	M24150	GOBP_REGULATION_OF_SMAD_PROTEIN_SIGNAL_TRANSDUCTION	GO:0060390	-0.378848	-0.0368823	-4.9115	6.54949e-05	0.00201256	1.75877
C5	GO:BP	M23263	GOBP_GLIAL_CELL_APOPTOTIC_PROCESS	GO:0034349	-0.463295	-0.0531471	-4.91095	6.55833e-05	0.00201256	1.75748
C2	CGP	M2206	CHYLA_CBFA2T3_TARGETS_DN	Fig. 3S: fold change < 1	-0.31599	-0.0192597	-4.90974	6.57759e-05	0.00201315	1.75466
C5	GO:BP	M11324	GOBP_PITUITARY_GLAND_DEVELOPMENT	GO:0021983	-0.602461	0.0138879	-4.90903	6.58897e-05	0.00201315	1.75301
C5	GO:BP	M29052	GOBP_TERPENOID_METABOLIC_PROCESS	GO:0006721	-0.496293	0.0101609	-4.90226	6.698e-05	0.00204202	1.73728
C2	CGP	M10668	DORN_ADENOVIRUS_INFECTION_12HR_UP	Table 1: 12 h p.i. >= 1	-0.375767	-0.0528211	-4.89958	6.74172e-05	0.00204957	1.73105
C2	CGP	M38984	MEBARKI_HCC_PROGENITOR_WNT_UP_CTNNB1_DEPENDENT	Supplementary Table 3C, in Mebarki et al., Oncotarget (2016), 7: 39026 - 39043	-0.534884	0.0104073	-4.89819	6.76446e-05	0.00204957	1.72782
C5	GO:BP	M14556	GOBP_DIENCEPHALON_DEVELOPMENT	GO:0021536	-0.481179	0.0102324	-4.89806	6.76662e-05	0.00204957	1.72752
C2	CP:REACTOME	M27163	REACTOME_CONSTITUTIVE_SIGNALING_BY_ABERRANT_PI3K_IN_CANCER	R-HSA-2219530	-0.458059	0.0235164	-4.89551	6.80854e-05	0.00205782	1.7216
C5	GO:BP	M40505	GOBP_TRIVALENT_INORGANIC_ANION_HOMEOSTASIS	GO:0072506	-0.735555	0.0158667	-4.89377	6.83733e-05	0.00206208	1.71756
C2	CP:WIKIPATHWAYS	M39369	WP_GABA_RECEPTOR_SIGNALING	WP4159	-0.467854	0.00430866	-4.89133	6.87791e-05	0.00206987	1.71189
C5	GO:BP	M16721	GOBP_REGULATION_OF_MONOCYTE_CHEMOTAXIS	GO:0090025	-0.696464	0.0365012	-4.89001	6.90009e-05	0.00207209	1.7088
C5	GO:BP	M24102	GOBP_POSITIVE_REGULATION_OF_GROWTH_HORMONE_SECRETION	GO:0060124	-0.516307	0.00462401	-4.8869	6.95222e-05	0.00208329	1.70159
C5	GO:BP	M12569	GOBP_CELL_DIFFERENTIATION_INVOLVED_IN_KIDNEY_DEVELOPMENT	GO:0061005	-0.447525	0.0172985	-4.88524	6.98036e-05	0.00208726	1.69772
C5	GO:BP	M25321	GOBP_POSITIVE_REGULATION_OF_VASCULAR_ASSOCIATED_SMOOTH_MUSCLE_CELL_DIFFERENTIATION	GO:1905065	-0.905992	-0.0252986	-4.88181	7.03875e-05	0.00209088	1.68974
C5	GO:BP	M10795	GOBP_MALE_GENITALIA_DEVELOPMENT	GO:0030539	-0.575249	0.0370696	-4.88151	7.04371e-05	0.00209088	1.68906
C2	CP:WIKIPATHWAYS	M39775	WP_OLIGODENDROCYTE_SPECIFICATION_AND_DIFFERENTIATION_LEADING_TO_MYELIN_COMPONENTS_FOR_CNS	WP4304	-0.682686	0.0302036	-4.88143	7.04518e-05	0.00209088	1.68886
C2	CGP	M1614	DAVICIONI_RHABDOMYOSARCOMA_PAX_FOXO1_FUSION_DN	Table 4S: Mean Fold-Difference < 0	-0.643953	-0.00267715	-4.88103	7.05208e-05	0.00209088	1.68793
C5	GO:BP	M29152	GOBP_NEGATIVE_REGULATION_OF_GLIAL_CELL_APOPTOTIC_PROCESS	GO:0034351	-0.440842	-0.0738118	-4.8766	7.1282e-05	0.00210761	1.67764
C5	GO:BP	M14165	GOBP_REGULATION_OF_NEURON_PROJECTION_REGENERATION	GO:0070570	-0.551602	0.00601951	-4.876	7.1386e-05	0.00210761	1.67624
C5	GO:BP	M13287	GOBP_RESPONSE_TO_FOLLICLE_STIMULATING_HORMONE	GO:0032354	-0.455024	0.0237259	-4.87374	7.1779e-05	0.00211453	1.67098
C2	CGP	M2412	PEDERSEN_METASTASIS_BY_ERBB2_ISOFORM_6	Table 1S: Probeset average sheet: Only HER2-60h regulated	-0.570413	-0.0231854	-4.87292	7.19217e-05	0.00211453	1.66908
C2	CGP	M1904	SCHRAETS_MLL_TARGETS_DN	Table 2	-0.579051	0.0181074	-4.86952	7.25186e-05	0.00212598	1.66116
C2	CP:KEGG	M14933	KEGG_STEROID_HORMONE_BIOSYNTHESIS	hsa00140	-0.689619	0.0027967	-4.86844	7.27081e-05	0.00212598	1.65866
C2	CP:REACTOME	M27239	REACTOME_WNT_LIGAND_BIOGENESIS_AND_TRAFFICKING	R-HSA-3238698	-0.378927	-0.00182959	-4.86811	7.2766e-05	0.00212598	1.6579
C5	GO:BP	M15331	GOBP_FLAVONOID_METABOLIC_PROCESS	GO:0009812	-0.857245	0.0507956	-4.86588	7.31614e-05	0.00213309	1.65271
C5	GO:BP	M22924	GOBP_REGULATION_OF_CEREBELLAR_GRANULE_CELL_PRECURSOR_PROLIFERATION	GO:0021936	-0.804024	0.0451118	-4.8648	7.33526e-05	0.00213423	1.65021
C5	GO:BP	M12628	GOBP_MUSCLE_CONTRACTION	GO:0006936	-0.339635	-0.00376846	-4.86103	7.4028e-05	0.00214743	1.64142
C5	GO:BP	M23239	GOBP_TOLL_LIKE_RECEPTOR_2_SIGNALING_PATHWAY	GO:0034134	-0.576901	0.000469859	-4.86056	7.41128e-05	0.00214743	1.64033
C2	CGP	M1521	WESTON_VEGFA_TARGETS_6HR	Table 1: 6h	-0.625417	0.0466246	-4.8557	7.49917e-05	0.00216147	1.62903
C5	GO:BP	M23628	GOBP_HISTONE_H4_R3_METHYLATION	GO:0043985	0.70767	-0.0785795	4.85476	7.51635e-05	0.00216147	1.62684
C2	CGP	M2448	SWEET_KRAS_TARGETS_UP	unknown	-0.379492	-0.0205315	-4.85294	7.54968e-05	0.00216147	1.6226
C2	CP:WIKIPATHWAYS	M39586	WP_INTERACTIONS_BETWEEN_LOXL4_AND_OXIDATIVE_STRESS_PATHWAY	WP3670	-0.513168	-0.0164209	-4.85214	7.56431e-05	0.00216147	1.62075
C5	GO:BP	M22303	GOBP_VOLUNTARY_SKELETAL_MUSCLE_CONTRACTION	GO:0003010	-1.09978	0.0440806	-4.85142	7.57747e-05	0.00216147	1.61908
C5	GO:BP	M11110	GOBP_NCRNA_3_END_PROCESSING	GO:0043628	0.559464	-0.0461954	4.85085	7.58805e-05	0.00216147	1.61775
C5	GO:BP	M15437	GOBP_EPITHELIAL_CELL_PROLIFERATION	GO:0050673	-0.298576	-0.00513996	-4.85082	7.5886e-05	0.00216147	1.61768
C5	GO:BP	M23145	GOBP_LACRIMAL_GLAND_DEVELOPMENT	GO:0032808	-0.795329	-0.000693277	-4.8504	7.5964e-05	0.00216147	1.61669
C2	CP:REACTOME	M26979	REACTOME_IRF3_MEDIATED_ACTIVATION_OF_TYPE_1_IFN	R-HSA-1606341	0.653694	-0.0226082	4.85009	7.60207e-05	0.00216147	1.61598
C2	CGP	M2174	FIGUEROA_AML_METHYLATION_CLUSTER_5_DN	Table 3ES: Hypomethylated	-0.660537	0.00635689	-4.84945	7.61384e-05	0.00216147	1.6145
C5	GO:BP	M29308	GOBP_REGULATION_OF_BIOMINERALIZATION	GO:0110149	-0.381785	0.00233784	-4.84855	7.63061e-05	0.00216185	1.61239
C5	GO:BP	M13178	GOBP_REGULATION_OF_RESPONSE_TO_WOUNDING	GO:1903034	-0.422815	-0.0027872	-4.84413	7.71287e-05	0.00218075	1.60212
C5	GO:BP	M12808	GOBP_NEGATIVE_REGULATION_OF_EPITHELIAL_CELL_MIGRATION	GO:0010633	-0.338071	-0.00644314	-4.84317	7.73095e-05	0.00218146	1.59987
C5	GO:BP	M16767	GOBP_VASCULAR_PROCESS_IN_CIRCULATORY_SYSTEM	GO:0003018	-0.345809	-0.00802177	-4.8415	7.76238e-05	0.0021818	1.59599
C5	GO:BP	M23380	GOBP_CD8_POSITIVE_ALPHA_BETA_T_CELL_PROLIFERATION	GO:0035740	-0.560628	0.0357123	-4.84078	7.77585e-05	0.0021818	1.59432
C2	CGP	M1430	BROWN_MYELOID_CELL_DEVELOPMENT_UP	Table 3S	-0.432866	-0.00933461	-4.83963	7.79763e-05	0.0021818	1.59164
C2	CP:BIOCARTA	M19422	BIOCARTA_IL17_PATHWAY		-0.716238	0.0576148	-4.83911	7.80755e-05	0.0021818	1.59043
C5	GO:BP	M23228	GOBP_POSITIVE_REGULATION_OF_NAD_P_H_OXIDASE_ACTIVITY	GO:0033864	-0.602307	-0.0451706	-4.83871	7.81511e-05	0.0021818	1.5895
C5	GO:BP	M24112	GOBP_LIMB_BUD_FORMATION	GO:0060174	-0.608123	-0.0107008	-4.83816	7.82547e-05	0.0021818	1.58823
C5	GO:BP	M22957	GOBP_EOSINOPHIL_DIFFERENTIATION	GO:0030222	-1.00461	0.0493302	-4.83344	7.91569e-05	0.00220257	1.57725
C5	GO:BP	M22403	GOBP_TRANSCRIPTION_INITIATION_FROM_RNA_POLYMERASE_I_PROMOTER	GO:0006361	0.842417	-0.0409572	4.82543	8.07135e-05	0.00223954	1.55859
C2	CGP	M3495	AGARWAL_AKT_PATHWAY_TARGETS	Table 1	-0.532216	0.00956129	-4.82496	8.0805e-05	0.00223954	1.55751
C5	GO:BP	M22804	GOBP_SYNAPTIC_VESICLE_DOCKING	GO:0016081	-0.603884	-0.0277821	-4.82258	8.12736e-05	0.00224451	1.55197
C5	GO:BP	M14983	GOBP_SEMAPHORIN_PLEXIN_SIGNALING_PATHWAY_INVOLVED_IN_NEURON_PROJECTION_GUIDANCE	GO:1902285	-0.79862	-0.00725989	-4.82243	8.13042e-05	0.00224451	1.55161
C5	GO:BP	M11402	GOBP_NEGATIVE_REGULATION_OF_MEIOTIC_NUCLEAR_DIVISION	GO:0045835	0.599589	-0.0421244	4.82025	8.17354e-05	0.00225168	1.54654
C5	GO:BP	M22778	GOBP_GAMMA_AMINOBUTYRIC_ACID_TRANSPORT	GO:0015812	-0.664599	-0.0196525	-4.81949	8.18853e-05	0.00225168	1.54479
C5	GO:BP	M14456	GOBP_MONOCARBOXYLIC_ACID_TRANSPORT	GO:0015718	-0.491141	0.00337485	-4.81637	8.25096e-05	0.00226267	1.53751
C5	GO:BP	M22894	GOBP_TRIGEMINAL_NERVE_DEVELOPMENT	GO:0021559	-0.715902	0.0277575	-4.81584	8.2616e-05	0.00226267	1.53628
C2	CGP	M4336	OSADA_ASCL1_TARGETS_DN	Table 2S	-0.694684	-0.0115165	-4.81508	8.27688e-05	0.00226267	1.53451
C2	CP:KEGG	M13088	KEGG_PPAR_SIGNALING_PATHWAY	hsa03320	-0.41685	-0.00649448	-4.8126	8.32691e-05	0.00227192	1.52873
C2	CGP	M5218	SILIGAN_BOUND_BY_EWS_FLT1_FUSION	Table 1C	-0.50621	0.00747536	-4.80868	8.4066e-05	0.00228921	1.51961
C2	CGP	M9192	CHARAFE_BREAST_CANCER_LUMINAL_VS_MESENCHYMAL_DN	Table 3S	-0.390905	-0.00869122	-4.80274	8.52892e-05	0.00231802	1.50577
C2	CGP	M18843	JI_METASTASIS_REPRESSED_BY_STK11	Fig 8S	-0.443652	-0.0590525	-4.79804	8.62689e-05	0.00233337	1.49483
C5	GO:BP	M17975	GOBP_BILE_ACID_METABOLIC_PROCESS	GO:0008206	-0.393507	-0.00104653	-4.79787	8.63032e-05	0.00233337	1.49445
C2	CP:REACTOME	M27372	REACTOME_TYPE_I_HEMIDESMOSOME_ASSEMBLY	R-HSA-446107	-0.746909	-0.0292128	-4.79763	8.63533e-05	0.00233337	1.4939
C2	CP:REACTOME	M1061	REACTOME_MEIOTIC_SYNAPSIS	R-HSA-1221632	0.314408	-0.0347288	4.79539	8.68262e-05	0.00233843	1.48866
C5	GO:BP	M4581	GOBP_POSITIVE_REGULATION_OF_EPITHELIAL_CELL_PROLIFERATION	GO:0050679	-0.33001	-0.00227807	-4.79516	8.68742e-05	0.00233843	1.48814
C5	GO:BP	M40535	GOBP_ANTIVIRAL_INNATE_IMMUNE_RESPONSE	GO:0140374	0.428034	-0.0425057	4.79179	8.75881e-05	0.00235313	1.4803
C5	GO:BP	M42886	GOBP_REGULATION_OF_MESONEPHROS_DEVELOPMENT	GO:0061217	-0.777465	-0.00646521	-4.79048	8.7869e-05	0.00235617	1.47723
C2	CP:WIKIPATHWAYS	M39711	WP_CYTOKINES_AND_INFLAMMATORY_RESPONSE	WP530	-1.00816	0.0213381	-4.78964	8.80479e-05	0.00235646	1.47528
C2	CGP	M11302	SMID_BREAST_CANCER_RELAPSE_IN_LUNG_DN	Fig 1S: lung down	-0.541398	0.0526001	-4.78618	8.87918e-05	0.00237184	1.46722
C5	GO:BP	M16126	GOBP_REGULATION_OF_NEURAL_PRECURSOR_CELL_PROLIFERATION	GO:2000177	-0.37009	-0.00653659	-4.78488	8.90725e-05	0.00237221	1.4642
C5	GO:BP	M25184	GOBP_REGULATION_OF_PROTEIN_TYROSINE_PHOSPHATASE_ACTIVITY	GO:1903613	-0.725759	0.0131058	-4.78411	8.92398e-05	0.00237221	1.4624
C2	CP:KEGG	M605	KEGG_ASCORBATE_AND_ALDARATE_METABOLISM	hsa00053	-0.627435	-0.0125496	-4.78377	8.93131e-05	0.00237221	1.46162
C2	CGP	M10702	JAEGER_METASTASIS_DN	Table 3S	-0.397866	-0.00874185	-4.78178	8.97461e-05	0.0023792	1.45698
C2	CP:PID	M174	PID_UPA_UPAR_PATHWAY		-0.423998	-0.0138683	-4.78019	9.0095e-05	0.00238395	1.45327
C2	CP:BIOCARTA	M6910	BIOCARTA_INFLAM_PATHWAY		-0.917573	0.0183407	-4.77888	9.03808e-05	0.00238701	1.45023
C2	CP:REACTOME	M529	REACTOME_MEIOSIS	R-HSA-1500620	0.34407	-0.0318769	4.77737	9.07136e-05	0.00239129	1.44671
C5	GO:BP	M15791	GOBP_RRNA_MODIFICATION	GO:0000154	0.66104	-0.0529576	4.77632	9.09457e-05	0.00239291	1.44427
C2	CGP	M2352	WINZEN_DEGRADED_VIA_KHSRP	Table 1	-0.380141	0.00779091	-4.7746	9.13272e-05	0.00239845	1.44026
C5	GO:BP	M817	GOBP_EPITHELIAL_TO_MESENCHYMAL_TRANSITION	GO:0001837	-0.348691	-0.0159969	-4.77333	9.1609e-05	0.00240135	1.43731
C5	GO:BP	M24009	GOBP_NEGATIVE_REGULATION_OF_HISTONE_H3_K4_METHYLATION	GO:0051572	1.04241	-0.0345056	4.76952	9.24638e-05	0.00241924	1.42841
C5	GO:BP	M16623	GOBP_COPULATION	GO:0007620	-0.58058	0.0525575	-4.76754	9.29093e-05	0.00242637	1.42381
C5	GO:BP	M12542	GOBP_REGULATION_OF_GLIAL_CELL_PROLIFERATION	GO:0060251	-0.35528	-0.0384133	-4.76564	9.33394e-05	0.00243307	1.41938
C2	CP:WIKIPATHWAYS	M39891	WP_GENES_CONTROLLING_NEPHROGENESIS	WP4823	-0.445218	0.0314485	-4.76173	9.42318e-05	0.00245177	1.41027
C2	CP:KEGG	M9257	KEGG_DRUG_METABOLISM_CYTOCHROME_P450	hsa00982	-0.593195	0.022247	-4.76086	9.44314e-05	0.00245242	1.40825
C5	GO:BP	M24566	GOBP_METANEPHRIC_GLOMERULUS_DEVELOPMENT	GO:0072224	-0.658975	0.05259	-4.75725	9.52641e-05	0.00246947	1.39984
C2	CP:WIKIPATHWAYS	M39326	WP_BENZENE_METABOLISM	WP3891	-1.01914	-0.0302817	-4.75598	9.55596e-05	0.00247256	1.39687
C5	GO:BP	M12496	GOBP_POSITIVE_REGULATION_OF_REGULATED_SECRETORY_PATHWAY	GO:1903307	-0.425248	-0.0236407	-4.75466	9.58653e-05	0.0024759	1.39381
C5	GO:BP	M16783	GOBP_REGULATION_OF_EPITHELIAL_TO_MESENCHYMAL_TRANSITION	GO:0010717	-0.366093	-0.0180294	-4.75352	9.61323e-05	0.00247823	1.39115
C2	CGP	M534	KIM_LIVER_CANCER_POOR_SURVIVAL_DN	Table 2: Coefficient < 0	-0.615013	0.00814412	-4.75075	9.67815e-05	0.00249039	1.3847
C5	GO:BP	M16780	GOBP_MITOTIC_CHROMOSOME_CONDENSATION	GO:0007076	0.517287	-0.0531344	4.7493	9.71248e-05	0.00249435	1.38131
C5	GO:BP	M10621	GOBP_POSITIVE_REGULATION_OF_EPITHELIAL_TO_MESENCHYMAL_TRANSITION	GO:0010718	-0.50182	-0.000997031	-4.74828	9.7365e-05	0.00249435	1.37895
C2	CP:REACTOME	M27233	REACTOME_HATS_ACETYLATE_HISTONES	R-HSA-3214847	0.596248	-0.0281871	4.74784	9.74688e-05	0.00249435	1.37793
C2	CGP	M17646	JAIN_NFKB_SIGNALING	Table 3	0.513159	-0.0497839	4.74524	9.80895e-05	0.00250566	1.37185
C2	CGP	M5053	EHRLICH_ICF_SYNDROM_UP	Table 2-4: FC > 0	-0.57986	0.0207967	-4.73816	9.97922e-05	0.00254452	1.35537
C5	GO:BP	M10851	GOBP_SPHINGOLIPID_MEDIATED_SIGNALING_PATHWAY	GO:0090520	-0.742365	-0.0442898	-4.73702	0.00010007	0.00254696	1.35271
C2	CGP	M1644	SAFFORD_T_LYMPHOCYTE_ANERGY	Table 1	-0.370709	-0.0310349	-4.73209	0.000101278	0.00256835	1.34121
C2	CGP	M10514	NAGY_STAGA_COMPONENTS_HUMAN	Table 1: hSTAGA	0.698098	-0.0459622	4.73148	0.000101427	0.00256835	1.3398
C5	GO:BP	M16677	GOBP_ERK1_AND_ERK2_CASCADE	GO:0070371	-0.3434	-0.0131995	-4.73062	0.000101642	0.00256835	1.33778
C5	GO:BP	M9008	GOBP_RESPONSE_TO_XENOBIOTIC_STIMULUS	GO:0009410	-0.268636	-0.0176582	-4.73061	0.000101643	0.00256835	1.33777
C5	GO:BP	M24436	GOBP_NUCLEAR_NCRNA_SURVEILLANCE	GO:0071029	0.807811	-0.0327286	4.72647	0.000102674	0.00258268	1.32811
C2	CP:BIOCARTA	M4470	BIOCARTA_EXTRINSIC_PATHWAY		-0.727788	0.00984192	-4.72625	0.000102728	0.00258268	1.3276
C5	GO:BP	M42853	GOBP_RESPONSE_TO_METHYLMERCURY	GO:0051597	-0.783073	-0.0340879	-4.72496	0.00010305	0.00258268	1.3246
C2	CGP	M9702	SATO_SILENCED_BY_METHYLATION_IN_PANCREATIC_CANCER_2	Table 1	-0.568513	-0.0120427	-4.72439	0.000103193	0.00258268	1.32328
C5	GO:BP	M22503	GOBP_MITOTIC_NUCLEAR_MEMBRANE_DISASSEMBLY	GO:0007077	0.828711	-0.0685623	4.72399	0.000103293	0.00258268	1.32235
C5	GO:BP	M42717	GOBP_POLYKETIDE_METABOLIC_PROCESS	GO:0030638	-0.705594	-0.0562874	-4.72391	0.000103315	0.00258268	1.32215
C2	CGP	M2255	MIYAGAWA_TARGETS_OF_EWSR1_ETS_FUSIONS_UP	Table 1S	-0.329823	-0.0238383	-4.71245	0.000106236	0.00264811	1.29545
C5	GO:BP	M12540	GOBP_NEGATIVE_REGULATION_OF_HISTONE_METHYLATION	GO:0031061	0.81191	-0.037528	4.71217	0.00010631	0.00264811	1.29478
C2	CGP	M2085	VARELA_ZMPSTE24_TARGETS_UP	Table 1S: Face1-liver change=I	-0.405638	-0.0527838	-4.70557	0.000108033	0.00268251	1.27939
C5	GO:BP	M22131	GOBP_RIBOSOMAL_LARGE_SUBUNIT_EXPORT_FROM_NUCLEUS	GO:0000055	0.805501	-0.0675854	4.70477	0.000108242	0.00268251	1.27754
C5	GO:BP	M16109	GOBP_FEMALE_GENITALIA_DEVELOPMENT	GO:0030540	-0.669361	0.0664817	-4.70467	0.000108268	0.00268251	1.2773
C5	GO:BP	M10343	GOBP_REGULATION_OF_EPITHELIAL_CELL_APOPTOTIC_PROCESS	GO:1904035	-0.444399	-0.0143525	-4.70347	0.000108585	0.00268251	1.27451
C5	GO:BP	M24934	GOBP_NEGATIVE_REGULATION_OF_CYTOKINE_PRODUCTION_INVOLVED_IN_INFLAMMATORY_RESPONSE	GO:1900016	-0.639341	0.0184991	-4.70324	0.000108647	0.00268251	1.27396
C5	GO:BP	M16465	GOBP_DNA_REPLICATION_INDEPENDENT_CHROMATIN_ORGANIZATION	GO:0034724	0.482855	-0.0398763	4.70073	0.000109313	0.00269093	1.26811
C2	CGP	M1680	SUZUKI_RESPONSE_TO_TSA	Table 1: Group 2	0.544541	0.004265	4.7005	0.000109372	0.00269093	1.26759
C5	GO:BP	M22409	GOBP_MITOCHONDRIAL_TRANSCRIPTION	GO:0006390	0.654441	-0.0438602	4.69716	0.000110266	0.00270818	1.2598
C5	GO:BP	M10495	GOBP_REGULATION_OF_WOUND_HEALING	GO:0061041	-0.392985	-0.00179272	-4.69587	0.000110613	0.00271156	1.25679
C2	CGP	M42506	FOROUTAN_INTEGRATED_TGFB_EMT_DN	"Table S1. TGF_-EMT signature, https://doi.org/10.4225/49/5a2a11fa43fe3"	-0.379533	-0.0302962	-4.6945	0.000110983	0.00271156	1.25359
C5	GO:BP	M14095	GOBP_POSITIVE_REGULATION_OF_LONG_TERM_SYNAPTIC_POTENTIATION	GO:1900273	-0.481729	-0.0173597	-4.6945	0.000110984	0.00271156	1.25358
C5	GO:BP	M22849	GOBP_PEPTIDYL_HISTIDINE_MODIFICATION	GO:0018202	0.817435	-0.0160839	4.69071	0.000112011	0.00272538	1.24476
C5	GO:BP	M22412	GOBP_MRNA_EXPORT_FROM_NUCLEUS	GO:0006406	0.830359	-0.0200782	4.68956	0.000112325	0.00272538	1.24208
C2	CP:REACTOME	M934	REACTOME_BUTYRATE_RESPONSE_FACTOR_1_BRF1_BINDS_AND_DESTABILIZES_MRNA	R-HSA-450385	0.613888	-0.0626003	4.68859	0.000112592	0.00272538	1.23981
C5	GO:BP	M23457	GOBP_ATF6_MEDIATED_UNFOLDED_PROTEIN_RESPONSE	GO:0036500	0.916571	-0.0418562	4.68822	0.000112695	0.00272538	1.23894
C5	GO:BP	M40336	GOBP_SINOATRIAL_NODE_DEVELOPMENT	GO:0003163	-0.690389	-0.0124037	-4.68684	0.000113074	0.00272538	1.23572
C2	CGP	M2445	PLASARI_TGFB1_TARGETS_10HR_UP	Table 3S: 10h TGFB1 treated vs untreated: Fold change > 0	-0.383579	-0.0200797	-4.68671	0.000113108	0.00272538	1.23543
C5	GO:BP	M34323	GOBP_REGULATION_OF_RETROGRADE_TRANSPORT_ENDOSOME_TO_GOLGI	GO:1905279	0.81749	-0.0541044	4.68627	0.00011323	0.00272538	1.2344
C2	CP:REACTOME	M600	REACTOME_G_ALPHA_I_SIGNALLING_EVENTS	R-HSA-418594	-0.410624	0.0184938	-4.6858	0.00011336	0.00272538	1.2333
C5	GO:BP	M24927	GOBP_NEUROINFLAMMATORY_RESPONSE	GO:0150076	-0.391496	0.0209507	-4.68428	0.000113781	0.00272538	1.22976
C5	GO:BP	M23952	GOBP_SYNAPTIC_ASSEMBLY_AT_NEUROMUSCULAR_JUNCTION	GO:0051124	-0.662874	-0.0347253	-4.68364	0.000113958	0.00272538	1.22827
C2	CP:WIKIPATHWAYS	M39427	WP_PLURIPOTENT_STEM_CELL_DIFFERENTIATION_PATHWAY	WP2848	-0.621189	0.036648	-4.68362	0.000113964	0.00272538	1.22822
C2	CGP	M15476	URS_ADIPOCYTE_DIFFERENTIATION_UP	Table 1	-0.355682	0.0031936	-4.68331	0.00011405	0.00272538	1.22749
C5	GO:BP	M12154	GOBP_POSITIVE_REGULATION_OF_MRNA_SPLICING_VIA_SPLICEOSOME	GO:0048026	0.650888	-0.0303128	4.68321	0.000114076	0.00272538	1.22728
C2	CGP	M1561	LINDVALL_IMMORTALIZED_BY_TERT_DN	Table 2S	-0.430357	-0.0130268	-4.6814	0.00011458	0.00273151	1.22305
C2	CGP	M3010	HECKER_IFNB1_TARGETS	Table 1S	-0.416595	0.00523279	-4.68089	0.000114722	0.00273151	1.22187
C2	CGP	M14437	VALK_AML_CLUSTER_5	Supplementary Table E1	-0.457186	-0.017461	-4.68	0.000114973	0.00273286	1.21977
C5	GO:BP	M16373	GOBP_TRNA_PROCESSING	GO:0008033	0.590198	-0.0522498	4.67888	0.000115287	0.002733	1.21716
C5	GO:BP	M13755	GOBP_ENDODERM_DEVELOPMENT	GO:0007492	-0.451781	0.00231204	-4.67842	0.000115417	0.002733	1.21609
C2	CGP	M4551	SANA_RESPONSE_TO_IFNG_UP	GSE569: top 100 of COLON_IFNG DERMAL_IFNG ILIAC_IFNG AORTIC_IFNG LUNG_IFNG	-0.363392	-0.0165755	-4.67789	0.000115564	0.002733	1.21487
C2	CGP	M17572	SMID_BREAST_CANCER_LUMINAL_B_DN	Fig 1S: luminal B down	-0.475488	0.0198951	-4.67239	0.000117124	0.00276523	1.20203
C5	GO:BP	M29251	GOBP_NEGATIVE_REGULATION_OF_WOUND_HEALING	GO:0061045	-0.501794	0.0306488	-4.67045	0.000117679	0.00277214	1.1975
C2	CGP	M1754	ZHENG_FOXP3_TARGETS_DN	Table 3S: thymus and periphery	-0.755241	0.0119238	-4.66998	0.000117812	0.00277214	1.19642
C5	GO:BP	M10666	GOBP_REGULATION_OF_COAGULATION	GO:0050818	-0.536262	0.0177176	-4.66851	0.000118236	0.00277696	1.19298
C5	GO:BP	M14856	GOBP_MYELIN_ASSEMBLY	GO:0032288	-0.619599	-0.00584373	-4.66789	0.000118413	0.00277696	1.19155
C5	GO:BP	M13039	GOBP_RESPONSE_TO_FIBROBLAST_GROWTH_FACTOR	GO:0071774	-0.373728	0.00949403	-4.66201	0.000120122	0.00281234	1.17783
C5	GO:BP	M16285	GOBP_MESONEPHROS_DEVELOPMENT	GO:0001823	-0.343335	0.000690215	-4.6589	0.000121038	0.00282905	1.17057
C2	CP:REACTOME	M27200	REACTOME_STIMULI_SENSING_CHANNELS	R-HSA-2672351	-0.351708	-0.00100123	-4.65752	0.000121445	0.00282998	1.16735
C2	CGP	M11951	HINATA_NFKB_TARGETS_KERATINOCYTE_UP	Table 1: black and blue colors	-0.408692	0.00852547	-4.65716	0.000121551	0.00282998	1.16651
C5	GO:BP	M11596	GOBP_REGULATION_OF_RECEPTOR_BINDING	GO:1900120	-0.554204	0.0121427	-4.65671	0.000121683	0.00282998	1.16548
C2	CGP	M2573	LIM_MAMMARY_STEM_CELL_UP	Table 1S: Up-regulated in the MaSC-enriched subset	-0.401701	0.000663369	-4.65523	0.000122123	0.00283507	1.16202
C5	GO:BP	M25131	GOBP_NEGATIVE_REGULATION_OF_RNA_POLYMERASE_II_REGULATORY_REGION_SEQUENCE_SPECIFIC_DNA_BINDING	GO:1903026	0.68759	-0.067657	4.65462	0.000122306	0.00283507	1.16059
C2	CGP	M2316	WIEDERSCHAIN_TARGETS_OF_BMI1_AND_PCGF2	Table 4S: Upregulated genes in Bmi-1+ Mel-18 shRNA-expressing DAOY cells	-0.400167	0.0103372	-4.65307	0.000122767	0.00283573	1.15699
C2	CP:REACTOME	M804	REACTOME_PROSTANOID_LIGAND_RECEPTORS	R-HSA-391908	-0.744702	0.0236458	-4.65279	0.00012285	0.00283573	1.15634
C5	GO:BP	M12749	GOBP_POSITIVE_REGULATION_OF_ION_TRANSPORT	GO:0043270	-0.332848	-0.00672206	-4.65186	0.000123129	0.00283573	1.15417
C5	GO:BP	M11365	GOBP_NEGATIVE_REGULATION_OF_TYPE_I_INTERFERON_PRODUCTION	GO:0032480	0.551044	-0.0223569	4.65182	0.000123143	0.00283573	1.15406
C2	CGP	M2118	SMID_BREAST_CANCER_RELAPSE_IN_PLEURA_DN	Fig 1S: pleura down	-0.663766	0.025984	-4.6492	0.000123931	0.00284049	1.14795
C5	GO:BP	M10384	GOBP_INTERMEDIATE_FILAMENT_BASED_PROCESS	GO:0045103	-0.431217	-0.0163579	-4.6487	0.000124082	0.00284049	1.14679
C5	GO:BP	M34111	GOBP_PEPTIDYL_GLUTAMINE_METHYLATION	GO:0018364	0.661392	-0.0441733	4.64816	0.000124247	0.00284049	1.14552
C5	GO:BP	M15554	GOBP_RENAL_ABSORPTION	GO:0070293	-0.578021	-0.0292915	-4.64736	0.000124487	0.00284049	1.14366
C5	GO:BP	M24075	GOBP_PARATHYROID_GLAND_DEVELOPMENT	GO:0060017	-0.924106	-0.0222048	-4.64736	0.000124488	0.00284049	1.14366
C5	GO:BP	M13793	GOBP_REGULATION_OF_SENSORY_PERCEPTION	GO:0051931	-0.652763	-0.0191761	-4.64685	0.000124642	0.00284049	1.14248
C2	CGP	M15346	LEE_LIVER_CANCER_E2F1_DN	GSE1897: top 100 down-regulated in E2f1; converted to human orthologs	-0.375835	-0.000555706	-4.64625	0.000124824	0.00284049	1.14108
C5	GO:BP	M42870	GOBP_LOBAR_BRONCHUS_DEVELOPMENT	GO:0060482	-0.652377	-0.0134333	-4.64538	0.00012509	0.00284049	1.13904
C5	GO:BP	M12339	GOBP_REGULATION_OF_PLATELET_AGGREGATION	GO:0090330	-0.549041	0.00865157	-4.64511	0.000125173	0.00284049	1.13841
C2	CP:REACTOME	M27642	REACTOME_METABOLISM_OF_FAT_SOLUBLE_VITAMINS	R-HSA-6806667	-0.477832	-0.00776442	-4.64202	0.000126117	0.00285058	1.13121
C2	CGP	M9143	FRIDMAN_SENESCENCE_UP	Table 2S: senescent cells	-0.455691	-0.022664	-4.64199	0.000126126	0.00285058	1.13114
C5	GO:BP	M13401	GOBP_EXOCRINE_SYSTEM_DEVELOPMENT	GO:0035272	-0.463269	-0.00362841	-4.64167	0.000126227	0.00285058	1.13038
C5	GO:BP	M22411	GOBP_RNA_EXPORT_FROM_NUCLEUS	GO:0006405	0.831664	-0.0246622	4.63906	0.000127033	0.0028608	1.12429
C5	GO:BP	M11534	GOBP_CELL_DIFFERENTIATION_INVOLVED_IN_METANEPHROS_DEVELOPMENT	GO:0072202	-0.488814	0.0126667	-4.63888	0.000127088	0.0028608	1.12388
C5	GO:BP	M11136	GOBP_REGULATION_OF_SMOOTH_MUSCLE_CONTRACTION	GO:0006940	-0.394904	-0.0115749	-4.6377	0.000127454	0.00286445	1.12112
C2	CGP	M13879	VANHARANTA_UTERINE_FIBROID_DN	Table 3	-0.362846	-0.0205971	-4.63356	0.000128745	0.00288443	1.11148
C5	GO:BP	M43082	GOBP_POSITIVE_REGULATION_OF_NEUTROPHIL_EXTRAVASATION	GO:2000391	0.523079	-0.0729634	4.63353	0.000128754	0.00288443	1.1114
C5	GO:BP	M40498	GOBP_ICOSANOID_TRANSPORT	GO:0071715	-0.500601	-0.0032495	-4.63202	0.000129231	0.00289048	1.10787
C2	CP:REACTOME	M27691	REACTOME_RNA_POLYMERASE_I_PROMOTER_ESCAPE	R-HSA-73772	0.420341	-0.0482965	4.6301	0.000129837	0.00289942	1.10339
C5	GO:BP	M25510	GOBP_POSITIVE_REGULATION_OF_RECEPTOR_CATABOLIC_PROCESS	GO:2000646	-0.515674	-0.0499268	-4.62656	0.00013096	0.00291809	1.09515
C2	CGP	M38987	MEBARKI_HCC_PROGENITOR_WNT_DN_CTNNB1_INDEPENDENT	Supplementary Table 3D, in Mebarki et al., Oncotarget (2016), 7: 39026 - 39043	-0.556303	0.083089	-4.62616	0.000131089	0.00291809	1.0942
C2	CGP	M13859	BASSO_HAIRY_CELL_LEUKEMIA_UP	Table 4S; correspond to red color in Fig 4	-0.437567	-0.0171331	-4.62403	0.00013177	0.00292859	1.08925
C5	GO:BP	M13575	GOBP_NEGATIVE_REGULATION_OF_VASCULATURE_DEVELOPMENT	GO:1901343	-0.330141	0.00986814	-4.62204	0.000132412	0.00293819	1.0846
C2	CP:REACTOME	M773	REACTOME_GPVI_MEDIATED_ACTIVATION_CASCADE	R-HSA-114604	-0.435398	-0.00527643	-4.61953	0.000133224	0.00294906	1.07874
C2	CGP	M9464	WONG_ENDOMETRIAL_CANCER_LATE	Table 3	-0.85592	0.113989	-4.61896	0.000133409	0.00294906	1.07742
C5	GO:BP	M23403	GOBP_ASCENDING_AORTA_DEVELOPMENT	GO:0035905	-0.734192	-0.0438631	-4.61859	0.000133532	0.00294906	1.07653
C2	CP:REACTOME	M27131	REACTOME_EPIGENETIC_REGULATION_OF_GENE_EXPRESSION	R-HSA-212165	0.515567	-0.0437501	4.6179	0.000133755	0.00294934	1.07493
C5	GO:BP	M13839	GOBP_SIGNAL_RELEASE	GO:0023061	-0.26852	-0.0153073	-4.61708	0.000134022	0.00295058	1.07303
C5	GO:BP	M24241	GOBP_ENDOCRINE_HORMONE_SECRETION	GO:0060986	-0.413983	-0.030923	-4.6162	0.000134309	0.00295227	1.07098
C2	CP:WIKIPATHWAYS	M39876	WP_PATHOGENESIS_OF_SARSCOV2_MEDIATED_BY_NSP9NSP10_COMPLEX	WP4884	-0.676977	0.00522733	-4.61186	0.000135739	0.00297686	1.06085
C2	CGP	M1834	BOQUEST_STEM_CELL_UP	Table 2S	-0.415401	0.0243846	-4.61152	0.000135852	0.00297686	1.06005
C5	GO:BP	M16725	GOBP_NEGATIVE_CHEMOTAXIS	GO:0050919	-0.485567	0.0175921	-4.60909	0.000136657	0.00298557	1.05439
C5	GO:BP	M34342	GOBP_REGULATION_OF_GENETIC_IMPRINTING	GO:2000653	1.1351	-0.0309334	4.60904	0.000136676	0.00298557	1.05426
C5	GO:BP	M24978	GOBP_MITOCHONDRIAL_RNA_MODIFICATION	GO:1900864	0.839806	-0.0587056	4.60777	0.000137099	0.00298947	1.0513
C5	GO:BP	M15408	GOBP_OUTFLOW_TRACT_MORPHOGENESIS	GO:0003151	-0.396617	-3.64852e-05	-4.60723	0.00013728	0.00298947	1.05004
C5	GO:BP	M16594	GOBP_NEGATIVE_REGULATION_OF_CYTOSOLIC_CALCIUM_ION_CONCENTRATION	GO:0051481	-0.717279	-0.0163597	-4.60504	0.000138014	0.00299669	1.04494
C2	CGP	M18608	MURATA_VIRULENCE_OF_H_PILORI	Table 1	-0.47545	-0.00497771	-4.60497	0.000138039	0.00299669	1.04476
C2	CP:REACTOME	M26977	REACTOME_REMOVAL_OF_AMINOTERMINAL_PROPEPTIDES_FROM_GAMMA_CARBOXYLATED_PROTEINS	R-HSA-159782	-0.837604	0.00656119	-4.60114	0.000139332	0.0030194	1.03584
C5	GO:BP	M15872	GOBP_NEPHRON_DEVELOPMENT	GO:0072006	-0.295372	0.00214603	-4.6006	0.000139516	0.0030194	1.03458
C2	CP:REACTOME	M27273	REACTOME_NEGATIVE_REGULATION_OF_TCF_DEPENDENT_SIGNALING_BY_WNT_LIGAND_ANTAGONISTS	R-HSA-3772470	-0.661143	-0.000835853	-4.59897	0.000140073	0.00302231	1.03076
C2	CGP	M1928	MIKKELSEN_PARTIALLY_REPROGRAMMED_TO_PLURIPOTENCY	Fig. 1: UP in partially reprogrammed cells	-0.521852	-0.0189659	-4.59894	0.000140082	0.00302231	1.03071
C2	CGP	M1286	HOSHIDA_LIVER_CANCER_SUBCLASS_S3	Table 3S: Subtype=S3	-0.372803	-0.0324223	-4.59457	0.000141585	0.00305006	1.02049
C5	GO:BP	M23237	GOBP_POSITIVE_REGULATION_OF_HETEROTYPIC_CELL_CELL_ADHESION	GO:0034116	-0.800149	0.0292309	-4.59236	0.00014235	0.00306183	1.01534
C2	CP:WIKIPATHWAYS	M39329	WP_CALCIUM_REGULATION_IN_CARDIAC_CELLS	WP536	-0.38202	-0.0130045	-4.59122	0.000142745	0.00306562	1.01268
C2	CGP	M4960	SMID_BREAST_CANCER_BASAL_DN	Fig 1S: basal down	-0.267777	-0.0218813	-4.59003	0.000143159	0.00306847	1.00991
C2	CP:KEGG	M2130	KEGG_ETHER_LIPID_METABOLISM	hsa00565	-0.377939	-0.0267147	-4.58959	0.000143315	0.00306847	1.00887
C2	CGP	M1362	SCHAEFFER_PROSTATE_DEVELOPMENT_AND_CANCER_BOX5_UP	Table 17S	-0.822974	0.0299993	-4.58815	0.000143817	0.00307366	1.00553
C5	GO:BP	M34170	GOBP_CORTISOL_SECRETION	GO:0043400	-0.920612	-0.0597539	-4.58764	0.000143995	0.00307366	1.00434
C2	CGP	M566	VERRECCHIA_RESPONSE_TO_TGFB1_C4	Table 1: Cluster 4	-0.638165	0.00962646	-4.58642	0.000144426	0.00307732	1.00148
C2	CP:KEGG	M17807	KEGG_BASAL_CELL_CARCINOMA	hsa05217	-0.453337	-0.018842	-4.58579	0.000144649	0.00307732	1
C2	CP:BIOCARTA	M22048	BIOCARTA_EOSINOPHILS_PATHWAY		-0.970528	0.0154047	-4.58498	0.000144933	0.00307732	0.998128
C2	CP:REACTOME	M1011	REACTOME_MEIOTIC_RECOMBINATION	R-HSA-912446	0.358838	-0.0303083	4.58411	0.000145242	0.00307732	0.996088
C2	CGP	M10290	KOBAYASHI_EGFR_SIGNALING_24HR_UP	Table 1S	-0.389483	-0.0483258	-4.58405	0.000145264	0.00307732	0.995943
C5	GO:BP	M22356	GOBP_CHONDROCYTE_DIFFERENTIATION_INVOLVED_IN_ENDOCHONDRAL_BONE_MORPHOGENESIS	GO:0003413	-0.697647	-0.033176	-4.58246	0.000145827	0.00308458	0.992244
C2	CP:REACTOME	M27640	REACTOME_KERATINIZATION	R-HSA-6805567	-0.550966	0.0432659	-4.58142	0.000146197	0.00308776	0.989815
C5	GO:BP	M13189	GOBP_POSITIVE_REGULATION_OF_STEM_CELL_DIFFERENTIATION	GO:2000738	-0.486023	0.020253	-4.58048	0.000146533	0.00308977	0.98762
C5	GO:BP	M12879	GOBP_REGULATION_OF_EXCRETION	GO:0044062	-0.662129	-0.0295279	-4.57983	0.000146764	0.00308977	0.986116
C2	CP:BIOCARTA	M13247	BIOCARTA_TCYTOTOXIC_PATHWAY		-0.94124	0.104951	-4.5793	0.000146954	0.00308977	0.984878
C5	GO:BP	M23989	GOBP_DETOXIFICATION_OF_NITROGEN_COMPOUND	GO:0051410	-0.969126	-0.0231931	-4.57297	0.000149243	0.00313284	0.970086
C5	GO:BP	M14531	GOBP_PURINERGIC_NUCLEOTIDE_RECEPTOR_SIGNALING_PATHWAY	GO:0035590	-0.587533	0.00654244	-4.5724	0.000149449	0.00313284	0.968768
C2	CP:WIKIPATHWAYS	M39508	WP_TYROBP_CAUSAL_NETWORK_IN_MICROGLIA	WP3945	-0.506979	0.0323556	-4.56811	0.000151023	0.00316111	0.958745
C5	GO:BP	M10067	GOBP_NEGATIVE_REGULATION_OF_EPITHELIAL_CELL_PROLIFERATION	GO:0050680	-0.314031	-0.00336004	-4.56542	0.000152015	0.00317713	0.95248
C5	GO:BP	M23227	GOBP_REGULATION_OF_NAD_P_H_OXIDASE_ACTIVITY	GO:0033860	-0.525232	-0.0189654	-4.56436	0.000152409	0.00318042	0.950005
C5	GO:BP	M12703	GOBP_CELLULAR_HORMONE_METABOLIC_PROCESS	GO:0034754	-0.435259	0.0021746	-4.56378	0.000152625	0.00318042	0.948644
C5	GO:BP	M24449	GOBP_CELLULAR_RESPONSE_TO_COPPER_ION	GO:0071280	0.57209	-0.0443953	4.56133	0.00015354	0.00319394	0.942929
C5	GO:BP	M14517	GOBP_CELLULAR_RESPONSE_TO_CALCIUM_ION	GO:0071277	-0.314705	-0.0122167	-4.56082	0.00015373	0.00319394	0.941745
C2	CGP	M2423	PARK_OSTEOBLAST_DIFFERENTIATION_BY_PHENYLAMIL_DN	Fig. 2S: Change folds < 1	-1.00471	-0.0295888	-4.55954	0.000154212	0.0031965	0.938749
C2	CGP	M10331	BYSTRYKH_HEMATOPOIESIS_STEM_CELL_FGF3	Table 3: Fgf3	-0.726212	-0.0115655	-4.55928	0.000154309	0.0031965	0.938148
C5	GO:BP	M14468	GOBP_RESPONSE_TO_VITAMIN_E	GO:0033197	-0.651277	-0.0367148	-4.5562	0.000155472	0.00321177	0.930965
C2	CGP	M2291	PASINI_SUZ12_TARGETS_UP	Table 1S: FC > 0	-0.333558	-0.00796446	-4.55539	0.00015578	0.00321177	0.929069
C5	GO:BP	M11909	GOBP_ORGANIC_ACID_TRANSPORT	GO:0015849	-0.314584	-0.0149484	-4.55518	0.000155862	0.00321177	0.928571
C5	GO:BP	M11178	GOBP_REGULATION_OF_HORMONE_LEVELS	GO:0010817	-0.27441	-0.013937	-4.55491	0.000155962	0.00321177	0.927952
C2	CP:REACTOME	M916	REACTOME_PLATELET_HOMEOSTASIS	R-HSA-418346	-0.361433	0.0119132	-4.55409	0.000156275	0.00321349	0.926036
C2	CP:KEGG	M2890	KEGG_CALCIUM_SIGNALING_PATHWAY	hsa04020	-0.366245	-0.00348947	-4.55247	0.000156895	0.003218	0.922248
C5	GO:BP	M16051	GOBP_BRANCHING_MORPHOGENESIS_OF_AN_EPITHELIAL_TUBE	GO:0048754	-0.333546	-0.000854667	-4.55138	0.00015731	0.003218	0.91972
C5	GO:BP	M14237	GOBP_REGULATION_OF_SYSTEM_PROCESS	GO:0044057	-0.300803	-0.00328363	-4.55116	0.000157397	0.003218	0.919193
C2	CP:REACTOME	M1093	REACTOME_SYNTHESIS_OF_GLYCOSYLPHOSPHATIDYLINOSITOL_GPI	R-HSA-162710	0.708286	-0.0419713	4.55112	0.000157412	0.003218	0.919101
C5	GO:BP	M25342	GOBP_SEMI_LUNAR_VALVE_DEVELOPMENT	GO:1905314	-0.500462	0.00211103	-4.5496	0.000157997	0.00322526	0.91555
C2	CGP	M3169	RORIE_TARGETS_OF_EWSR1_FLI1_FUSION_UP	Table 5	-0.465633	-0.000668875	-4.5488	0.000158305	0.00322684	0.913689
C5	GO:BP	M10771	GOBP_NEGATIVE_REGULATION_OF_BLOOD_VESSEL_ENDOTHELIAL_CELL_MIGRATION	GO:0043537	-0.403653	-0.010812	-4.54775	0.000158713	0.00323047	0.911226
C2	CGP	M19391	LIU_PROSTATE_CANCER_DN	Table 1S	-0.327479	0.00521137	-4.54642	0.000159227	0.00323624	0.90813
C5	GO:BP	M16477	GOBP_INNERVATION	GO:0060384	-0.526016	0.0178905	-4.54296	0.000160579	0.00325898	0.900047
C2	CGP	M1243	WIEMANN_TELOMERE_SHORTENING_AND_CHRONIC_LIVER_DAMAGE_UP	Table 1	-0.690486	-0.0368321	-4.54108	0.000161316	0.00326861	0.895665
C2	CGP	M17951	NAKAYAMA_SOFT_TISSUE_TUMORS_PCA1_UP	Table 3S: 1st PCA genes (+)	-0.601052	0.0495863	-4.54006	0.000161715	0.00326861	0.893298
C5	GO:BP	M22920	GOBP_CEREBRAL_CORTEX_GABAERGIC_INTERNEURON_DEVELOPMENT	GO:0021894	-0.936379	-0.0361195	-4.53997	0.000161753	0.00326861	0.893079
C5	GO:BP	M12122	GOBP_EMBRYONIC_DIGESTIVE_TRACT_MORPHOGENESIS	GO:0048557	-0.478654	-0.00721936	-4.53894	0.00016216	0.00327039	0.89067
C2	CP:WIKIPATHWAYS	M42557	WP_OREXIN_RECEPTOR_PATHWAY	WP5094	-0.362184	-0.0100772	-4.53829	0.000162417	0.00327039	0.889159
C5	GO:BP	M15677	GOBP_GANGLION_DEVELOPMENT	GO:0061548	-0.550155	-0.00045056	-4.53798	0.00016254	0.00327039	0.888431
C2	CGP	M1987	GYORFFY_DOXORUBICIN_RESISTANCE	Table 2S	-0.471489	-0.00950933	-4.5362	0.000163249	0.00327687	0.884269
C5	GO:BP	M16215	GOBP_DNA_PACKAGING	GO:0006323	0.467377	-0.0365344	4.53599	0.000163329	0.00327687	0.883799
C2	CGP	M7137	WEINMANN_ADAPTATION_TO_HYPOXIA_DN	Table 2b, 2c	-0.481126	-0.0158584	-4.5338	0.000164207	0.00328978	0.87867
C5	GO:BP	M24292	GOBP_SYMPATHETIC_GANGLION_DEVELOPMENT	GO:0061549	-0.753682	0.0408153	-4.5331	0.000164487	0.00329067	0.877044
C2	CP:WIKIPATHWAYS	M39649	WP_COMPLEMENT_AND_COAGULATION_CASCADES	WP558	-0.638142	0.0364431	-4.53236	0.000164783	0.00329191	0.875321
C2	CGP	M2700	SMID_BREAST_CANCER_RELAPSE_IN_BONE_DN	Fig 1S: bone down	-0.36268	-0.00844507	-4.53166	0.000165067	0.00329289	0.873673
C5	GO:BP	M14930	GOBP_MUSCLE_SYSTEM_PROCESS	GO:0003012	-0.290691	-0.00763148	-4.53001	0.000165731	0.00330143	0.869838
C2	CGP	M215	LIU_VAV3_PROSTATE_CARCINOGENESIS_UP	Table 1S-3S	-0.47736	0.0198534	-4.52851	0.000166341	0.00330412	0.866323
C5	GO:BP	M10696	GOBP_SALIVARY_GLAND_DEVELOPMENT	GO:0007431	-0.493609	-0.00507974	-4.52821	0.00016646	0.00330412	0.865638
C2	CP:REACTOME	M18788	REACTOME_PHASE_II_CONJUGATION_OF_COMPOUNDS	R-HSA-156580	-0.391394	-0.00323656	-4.52794	0.000166572	0.00330412	0.864991
C2	CGP	M19620	COLLER_MYC_TARGETS_DN	Table 1: reduced genes	-0.631857	0.0370932	-4.52618	0.000167286	0.00331359	0.860901
C2	CP:REACTOME	M27285	REACTOME_REGULATION_OF_INSULIN_LIKE_GROWTH_FACTOR_IGF_TRANSPORT_AND_UPTAKE_BY_INSULIN_LIKE_GROWTH_FACTOR_BINDING_PROTEINS_IGFBPS	R-HSA-381426	-0.402269	-0.0146557	-4.52493	0.0001678	0.00331908	0.857968
C2	CGP	M126	KIM_RESPONSE_TO_TSA_AND_DECITABINE_UP	Table 3S	-0.497226	-0.0153831	-4.52336	0.000168444	0.00332157	0.854302
C2	CGP	M10550	AMIT_DELAYED_EARLY_GENES	Fig 5a	-0.520983	-0.0509573	-4.52323	0.000168496	0.00332157	0.854007
C5	GO:BP	M14613	GOBP_ENTERIC_NERVOUS_SYSTEM_DEVELOPMENT	GO:0048484	-0.752339	-0.00196279	-4.52274	0.000168698	0.00332157	0.852864
C5	GO:BP	M13527	GOBP_NERVE_DEVELOPMENT	GO:0021675	-0.324723	-0.00409581	-4.52225	0.000168899	0.00332157	0.851722
C2	CGP	M17730	GRAHAM_CML_QUIESCENT_VS_NORMAL_DIVIDING_UP	Table 4S: Ratio CG v ND > 3	-0.422595	-0.0195744	-4.52174	0.00016911	0.00332157	0.850528
C2	CGP	M7815	RADMACHER_AML_PROGNOSIS	Table 1S	-0.409488	-0.0174906	-4.51971	0.00016995	0.00332758	0.845792
C2	CGP	M43628	SATOH_COLORECTAL_CANCER_MYC_DN	Table S3: Candidate MYC target metabolic genes	-0.434274	-0.0276593	-4.51944	0.000170061	0.00332758	0.845166
C5	GO:BP	M16142	GOBP_POSITIVE_REGULATION_OF_LEUKOCYTE_CHEMOTAXIS	GO:0002690	-0.358424	-0.00131306	-4.51928	0.000170128	0.00332758	0.844789
C5	GO:BP	M10531	GOBP_CIRCULATORY_SYSTEM_PROCESS	GO:0003013	-0.33483	-0.00957578	-4.51515	0.000171852	0.00335112	0.835146
C5	GO:BP	M42661	GOBP_RESPONSE_TO_OZONE	GO:0010193	-0.749954	0.0107195	-4.51508	0.000171879	0.00335112	0.834995
C5	GO:BP	M12397	GOBP_REGULATION_OF_KIDNEY_DEVELOPMENT	GO:0090183	-0.533048	-0.000860038	-4.51452	0.000172115	0.00335112	0.83368
C2	CGP	M3258	LIU_TARGETS_OF_VMYB_VS_CMYB_DN	Table 4S: Heat Map Order 28-82	-0.483724	-0.027188	-4.51359	0.000172505	0.00335112	0.831516
C2	CP:REACTOME	M27444	REACTOME_RELEASE_OF_HH_NP_FROM_THE_SECRETING_CELL	R-HSA-5362798	-0.821751	-0.0460927	-4.51354	0.000172526	0.00335112	0.8314
C5	GO:BP	M22395	GOBP_BASE_EXCISION_REPAIR_GAP_FILLING	GO:0006287	0.567108	-0.0520487	4.5122	0.000173094	0.00335675	0.828255
C2	CGP	M9898	BENPORATH_SUZ12_TARGETS	Table 1S: Suz12 targets	-0.444564	0.0144803	-4.51172	0.000173295	0.00335675	0.827148
C2	CGP	M19695	FLECHNER_BIOPSY_KIDNEY_TRANSPLANT_REJECTED_VS_OK_UP	Final annotated Gene list BX Tx vs AR up in AR	-0.508597	0.0140362	-4.50997	0.000174039	0.00336651	0.82305
C5	GO:BP	M42682	GOBP_TRNA_CATABOLIC_PROCESS	GO:0016078	0.618234	-0.0242552	4.50779	0.000174966	0.00336845	0.817969
C2	CP:WIKIPATHWAYS	M39582	WP_MAMMARY_GLAND_DEVELOPMENT_PATHWAY_PUBERTY_STAGE_2_OF_4	WP2814	-0.645359	0.0016787	-4.50774	0.000174987	0.00336845	0.817855
C5	GO:BP	M22390	GOBP_MITOCHONDRIAL_DNA_REPLICATION	GO:0006264	0.711688	-0.0260371	4.50774	0.000174987	0.00336845	0.817852
C2	CP:WIKIPATHWAYS	M39373	WP_SUDDEN_INFANT_DEATH_SYNDROME_SIDS_SUSCEPTIBILITY_PATHWAYS	WP706	-0.340038	-0.00307524	-4.50694	0.000175329	0.00336845	0.815989
C5	GO:BP	M23212	GOBP_RESPONSE_TO_L_ASCORBIC_ACID	GO:0033591	-1.10316	0.00985963	-4.5067	0.000175434	0.00336845	0.815415
C5	GO:BP	M12488	GOBP_NEGATIVE_REGULATION_OF_EPITHELIAL_CELL_APOPTOTIC_PROCESS	GO:1904036	-0.516036	0.00513373	-4.50614	0.000175674	0.00336845	0.814108
C2	CGP	M424	ANDERSEN_LIVER_CANCER_KRT19_DN	Table S3: Fold-change < 1	-0.474096	-0.0467738	-4.50527	0.000176047	0.00336845	0.812077
C2	CP:WIKIPATHWAYS	M39580	WP_DOPAMINERGIC_NEUROGENESIS	WP2855	-0.72169	0.0378419	-4.50471	0.000176285	0.00336845	0.810786
C2	CGP	M19384	YAUCH_HEDGEHOG_SIGNALING_PARACRINE_UP	Supplmentary File 2: pvalue<0.05 and log2(Fold Change) > 1.5	-0.373126	0.0132097	-4.50468	0.000176301	0.00336845	0.8107
C5	GO:BP	M22979	GOBP_SEQUESTERING_OF_TRIGLYCERIDE	GO:0030730	-0.704655	-0.0102549	-4.50357	0.000176779	0.00337299	0.808109
C2	CGP	M11788	CLASPER_LYMPHATIC_VESSELS_DURING_METASTASIS_DN	Table 1: fold change < 0	-0.446272	0.0251083	-4.50028	0.000178201	0.0033955	0.800449
C2	CP:REACTOME	M10775	REACTOME_G_ALPHA_Z_SIGNALLING_EVENTS	R-HSA-418597	-0.407584	-0.00363839	-4.49797	0.000179212	0.00340701	0.795038
C2	CGP	M16130	RICKMAN_HEAD_AND_NECK_CANCER_C	Table 2S: cluster c	-0.553906	0.0230574	-4.49718	0.000179556	0.00340701	0.793204
C5	GO:BP	M11296	GOBP_INORGANIC_ANION_TRANSPORT	GO:0015698	-0.31873	0.00247106	-4.49629	0.000179946	0.00340701	0.791126
C5	GO:BP	M14815	GOBP_PLASMA_MEMBRANE_FUSION	GO:0045026	-0.677032	0.0446118	-4.49524	0.000180408	0.00340701	0.788674
C2	CGP	M896	ZHAN_MULTIPLE_MYELOMA_SPIKED	Table 6	-0.609218	-0.0026194	-4.49502	0.000180507	0.00340701	0.788151
C5	GO:BP	M10717	GOBP_NEGATIVE_REGULATION_OF_GLIOGENESIS	GO:0014014	-0.367676	-0.0139167	-4.49473	0.000180632	0.00340701	0.787487
C5	GO:BP	M14598	GOBP_RENAL_SYSTEM_VASCULATURE_DEVELOPMENT	GO:0061437	-0.436778	0.00863628	-4.49414	0.000180892	0.00340701	0.786111
C2	CGP	M2324	LEE_BMP2_TARGETS_UP	Table 2S	-0.275465	-0.0191787	-4.49368	0.000181096	0.00340701	0.785038
C2	CP:REACTOME	M27230	REACTOME_HDACS_DEACETYLATE_HISTONES	R-HSA-3214815	0.398564	-0.0343824	4.49364	0.000181115	0.00340701	0.784933
C5	GO:BP	M42880	GOBP_SINOATRIAL_NODE_CELL_DIFFERENTIATION	GO:0060921	-0.680759	-0.000584786	-4.49337	0.000181234	0.00340701	0.784306
C2	CP:REACTOME	M27584	REACTOME_HOMOLOGY_DIRECTED_REPAIR	R-HSA-5693538	0.444242	-0.0415986	4.49211	0.000181789	0.00341287	0.78138
C2	CGP	M3102	SMID_BREAST_CANCER_ERBB2_UP	Fig 1S: erbb2 up	-0.375866	-0.0359107	-4.49069	0.000182422	0.00341574	0.778059
C5	GO:BP	M22494	GOBP_NUCLEOLUS_ORGANIZATION	GO:0007000	0.687921	-0.0427506	4.49042	0.000182542	0.00341574	0.77743
C5	GO:BP	M16685	GOBP_GLYCOSIDE_METABOLIC_PROCESS	GO:0016137	-0.590865	-0.0482921	-4.48983	0.000182805	0.00341574	0.776053
C5	GO:BP	M25065	GOBP_NEGATIVE_REGULATION_OF_SODIUM_ION_TRANSMEMBRANE_TRANSPORT	GO:1902306	-0.557	-0.0183234	-4.4894	0.000182998	0.00341574	0.775045
C5	GO:BP	M25124	GOBP_MITOTIC_DNA_REPLICATION	GO:1902969	0.4368	-0.0639905	4.48904	0.00018316	0.00341574	0.774198
C5	GO:BP	M14945	GOBP_HEMOSTASIS	GO:0007599	-0.368007	-0.0175024	-4.48684	0.000184144	0.00342953	0.769072
C2	CGP	M19837	RICKMAN_HEAD_AND_NECK_CANCER_E	Table 2S: cluster e	-0.595157	0.0434606	-4.48513	0.000184913	0.00343258	0.765089
C2	CP:REACTOME	M27959	REACTOME_SERINE_BIOSYNTHESIS	R-HSA-977347	-0.73839	-0.00288054	-4.4849	0.000185017	0.00343258	0.764551
C5	GO:BP	M14170	GOBP_LEUKOCYTE_ADHESION_TO_VASCULAR_ENDOTHELIAL_CELL	GO:0061756	-0.403768	0.0101639	-4.48485	0.000185042	0.00343258	0.764422
C5	GO:BP	M42919	GOBP_CELLULAR_RESPONSE_TO_XENOBIOTIC_STIMULUS	GO:0071466	-0.307854	-0.00737942	-4.48266	0.000186033	0.0034464	0.759315
C5	GO:BP	M25250	GOBP_REGULATION_OF_NEUROMUSCULAR_JUNCTION_DEVELOPMENT	GO:1904396	-0.633324	-0.0112151	-4.48116	0.000186716	0.00345449	0.75581
C2	CGP	M2348	TORCHIA_TARGETS_OF_EWSR1_FLI1_FUSION_UP	Table 4S: Ratio > 1	-0.296177	-0.015141	-4.48008	0.000187209	0.00345905	0.753287
C2	CP:WIKIPATHWAYS	M39666	WP_DRUG_INDUCTION_OF_BILE_ACID_PATHWAY	WP2289	-0.677689	0.0537774	-4.47779	0.000188256	0.0034712	0.747953
C5	GO:BP	M15503	GOBP_MONOCYTE_CHEMOTAXIS	GO:0002548	-0.557809	0.0500456	-4.47737	0.00018845	0.0034712	0.746969
C2	CP:WIKIPATHWAYS	M39399	WP_IL1_AND_MEGAKARYOCYTES_IN_OBESITY	WP2865	-0.593643	0.00321727	-4.47703	0.000188609	0.0034712	0.746163
C5	GO:BP	M23362	GOBP_PROTEIN_DEGLUTAMYLATION	GO:0035608	-0.655573	0.0137844	-4.47491	0.000189586	0.00348065	0.741226
C5	GO:BP	M13818	GOBP_MEMBRANE_PROTEIN_INTRACELLULAR_DOMAIN_PROTEOLYSIS	GO:0031293	0.574457	-0.0612925	4.47475	0.000189663	0.00348065	0.740838
C2	CGP	M13867	ONDER_CDH1_TARGETS_2_UP	Table 1S	-0.31886	-0.017312	-4.4743	0.000189867	0.00348065	0.739807
C5	GO:BP	M29140	GOBP_POSITIVE_REGULATION_OF_PROSTAGLANDIN_BIOSYNTHETIC_PROCESS	GO:0031394	-0.840161	-0.015866	-4.47299	0.000190477	0.00348728	0.736739
C5	GO:BP	M25086	GOBP_REGULATION_OF_NEUTROPHIL_ACTIVATION	GO:1902563	-0.683265	0.0240909	-4.46985	0.000191942	0.00350475	0.729416
C5	GO:BP	M11046	GOBP_REGULATION_OF_SUPEROXIDE_ANION_GENERATION	GO:0032928	-0.534009	0.00960378	-4.46975	0.000191989	0.00350475	0.729178
C2	CGP	M2005	MIKKELSEN_ES_ICP_WITH_H3K4ME3_AND_H3K27ME3	Table 4S: Class=ICP & ESC state=K4+K27	-0.426454	0.0315528	-4.46922	0.000192238	0.00350475	0.72794
C5	GO:BP	M13499	GOBP_NEGATIVE_REGULATION_OF_CARTILAGE_DEVELOPMENT	GO:0061037	-0.546609	0.017978	-4.46881	0.000192431	0.00350475	0.726981
C5	GO:BP	M24707	GOBP_REGULATION_OF_HEART_INDUCTION	GO:0090381	-0.895407	0.0476335	-4.46789	0.000192864	0.00350807	0.724832
C5	GO:BP	M42724	GOBP_SUBTELOMERIC_HETEROCHROMATIN_ASSEMBLY	GO:0031509	0.8984	-0.03349	4.46685	0.000193354	0.00350903	0.722407
C5	GO:BP	M16217	GOBP_BRANCHING_INVOLVED_IN_SALIVARY_GLAND_MORPHOGENESIS	GO:0060445	-0.563032	-0.00235568	-4.46672	0.000193417	0.00350903	0.722094
C2	CGP	M7617	BENPORATH_EED_TARGETS	Table 1S: Eed targets	-0.384486	0.0109354	-4.46472	0.000194361	0.00352161	0.717438
C5	GO:BP	M12072	GOBP_NEGATIVE_REGULATION_OF_HISTONE_MODIFICATION	GO:0031057	0.68637	-0.0577326	4.46317	0.000195098	0.0035304	0.713819
C5	GO:BP	M9529	GOBP_RNA_PROCESSING	GO:0006396	0.486853	-0.0317793	4.46202	0.000195645	0.00353572	0.711146
C5	GO:BP	M11730	GOBP_RRNA_TRANSCRIPTION	GO:0009303	0.608452	-0.0617603	4.46061	0.00019632	0.00354336	0.70785
C5	GO:BP	M22622	GOBP_NEGATIVE_REGULATION_OF_CELL_FATE_COMMITMENT	GO:0010454	-0.851318	0.0203815	-4.45948	0.000196862	0.00354631	0.705218
C5	GO:BP	M34321	GOBP_REGULATION_OF_LEUKOCYTE_ADHESION_TO_ARTERIAL_ENDOTHELIAL_CELL	GO:1904997	-1.01197	0.0275199	-4.45867	0.000197253	0.00354631	0.703318
C2	CGP	M34015	BLANCO_MELO_COVID19_SARS_COV_2_LOW_MOI_INFECTION_A594_ACE2_EXPRESSING_CELLS_DN	Table S1. Differential Gene Expression Analysis of Respiratory Virus Infections in Cell Lines, Related to Figure 1. log2(FC)<-2, padj<0.05	-0.733254	0.0902562	-4.45853	0.000197321	0.00354631	0.702989
C5	GO:BP	M15564	GOBP_RRNA_CATABOLIC_PROCESS	GO:0016075	0.500488	-0.0367294	4.45817	0.000197495	0.00354631	0.702148
C5	GO:BP	M24716	GOBP_MITOCHONDRIAL_TRNA_PROCESSING	GO:0090646	0.753974	-0.0502767	4.45733	0.000197902	0.00354907	0.700178
C5	GO:BP	M10163	GOBP_DIGESTION	GO:0007586	-0.375881	0.0167717	-4.45553	0.000198771	0.00356011	0.695988
C2	CP:REACTOME	M26937	REACTOME_GRB7_EVENTS_IN_ERBB2_SIGNALING	R-HSA-1306955	0.668765	-0.00790192	4.4546	0.000199224	0.00356043	0.693812
C2	CGP	M5014	TSUNODA_CISPLATIN_RESISTANCE_DN	Table 1, 2: Upregulated genes	-0.439788	-0.0251791	-4.45445	0.000199297	0.00356043	0.693464
C2	CGP	M2185	PANGAS_TUMOR_SUPPRESSION_BY_SMAD1_AND_SMAD5_UP	Table 2S	-0.299051	0.00224892	-4.45341	0.000199803	0.00356493	0.691038
C5	GO:BP	M12423	GOBP_NCRNA_PROCESSING	GO:0034470	0.518386	-0.0600129	4.45167	0.000200655	0.00357559	0.686968
C2	CP:REACTOME	M29812	REACTOME_NR1H2_NR1H3_REGULATE_GENE_EXPRESSION_LINKED_TO_GLUCONEOGENESIS	R-HSA-9632974	0.824047	-0.0740193	4.44961	0.000201663	0.00358899	0.682179
C5	GO:BP	M29180	GOBP_OSSIFICATION_INVOLVED_IN_BONE_REMODELING	GO:0043932	-1.06035	0.039218	-4.44813	0.000202396	0.00359747	0.678711
C2	CGP	M9841	TURJANSKI_MAPK8_AND_MAPK9_TARGETS	Table 1: JNK 1,2	0.847957	-0.0552974	4.44703	0.000202938	0.00360254	0.676152
C2	CGP	M4592	JEON_SMAD6_TARGETS_UP	Table 3S	-0.627788	0.0196992	-4.44611	0.000203398	0.00360613	0.67399
C5	GO:BP	M14217	GOBP_REGULATION_OF_PROTEIN_LOCALIZATION_TO_CHROMOSOME_TELOMERIC_REGION	GO:1904814	0.785058	-0.0632088	4.44452	0.000204185	0.00361551	0.670299
C5	GO:BP	M29313	GOBP_LIPID_EXPORT_FROM_CELL	GO:0140353	-0.389954	-0.0182436	-4.43939	0.00020676	0.0036565	0.658317
C5	GO:BP	M10872	GOBP_RENAL_SYSTEM_PROCESS_INVOLVED_IN_REGULATION_OF_BLOOD_VOLUME	GO:0001977	-0.662359	0.000969385	-4.43738	0.00020778	0.0036699	0.653614
C2	CGP	M9221	BROWNE_INTERFERON_RESPONSIVE_GENES	Table 2S: intersection of genes up-regulated by IFN	-0.364637	-0.0104856	-4.43332	0.000209849	0.00369721	0.644142
C5	GO:BP	M13988	GOBP_DIGESTIVE_SYSTEM_PROCESS	GO:0022600	-0.331438	0.00890103	-4.43331	0.000209853	0.00369721	0.644122
C2	CP:WIKIPATHWAYS	M39862	WP_FGF23_SIGNALING_IN_HYPOPHOSPHATEMIC_RICKETS_AND_RELATED_DISORDERS	WP4790	-0.605312	0.0120051	-4.43197	0.000210539	0.00370464	0.641004
C2	CGP	M42516	SEAVEY_EPITHELIOID_HEMANGIOENDOTHELIOMA	Figure 3D	-0.483676	0.0158311	-4.43077	0.000211159	0.00371089	0.638195
C5	GO:BP	M13570	GOBP_TRNA_METHYLATION	GO:0030488	0.734536	-0.0392823	4.42803	0.000212575	0.00373111	0.631802
C5	GO:BP	M29095	GOBP_REGULATION_OF_COLLAGEN_METABOLIC_PROCESS	GO:0010712	-0.553048	0.00766627	-4.42681	0.000213209	0.00373755	0.62896
C2	CP:REACTOME	M27360	REACTOME_DEPOLYMERISATION_OF_THE_NUCLEAR_LAMINA	R-HSA-4419969	0.633436	-0.0712139	4.42612	0.000213572	0.00373924	0.627331
C2	CGP	M16692	COWLING_MYCN_TARGETS	Table 1S	-0.519714	0.0090913	-4.42523	0.000214032	0.00374263	0.625274
C2	CGP	M1524	RUAN_RESPONSE_TO_TNF_TROGLITAZONE_DN	Table 1: Fold-TNFa-TGZ =< -1.3	-0.436864	-0.0295338	-4.42361	0.000214882	0.0037528	0.621487
C5	GO:BP	M24197	GOBP_EPITHELIAL_CELL_PROLIFERATION_INVOLVED_IN_SALIVARY_GLAND_MORPHOGENESIS	GO:0060664	-1.02248	0.0027294	-4.42303	0.000215186	0.00375345	0.620135
C5	GO:BP	M34160	GOBP_ONCOSTATIN_M_MEDIATED_SIGNALING_PATHWAY	GO:0038165	-1.10443	0.0206416	-4.42191	0.000215774	0.00375903	0.617526
C5	GO:BP	M12421	GOBP_NEGATIVE_REGULATION_OF_CATION_CHANNEL_ACTIVITY	GO:2001258	-0.39022	0.0197783	-4.42109	0.000216207	0.0037619	0.615609
C2	CGP	M14833	GAUSSMANN_MLL_AF4_FUSION_TARGETS_B_UP	Table BS	-0.517249	0.0543954	-4.41825	0.000217713	0.00378341	0.608976
C2	CGP	M4767	VERRECCHIA_RESPONSE_TO_TGFB1_C2	Table 1: Cluster 2	-0.609067	-0.0295384	-4.41493	0.000219483	0.00380944	0.601236
C2	CGP	M2475	LIU_IL13_MEMORY_MODEL_DN	Genes downregulated in therepeated-stimulation model	-1.02488	-0.0306164	-4.4143	0.000219824	0.00381065	0.599752
C5	GO:BP	M24408	GOBP_HISTONE_H3_K27_METHYLATION	GO:0070734	0.580595	-0.0489675	4.41349	0.000220257	0.00381344	0.597872
C2	CP:REACTOME	M41729	REACTOME_ATTACHMENT_AND_ENTRY	R-HSA-9694614	-0.804986	-0.0447985	-4.4129	0.000220577	0.00381427	0.596484
C5	GO:BP	M29097	GOBP_POSITIVE_REGULATION_OF_COLLAGEN_METABOLIC_PROCESS	GO:0010714	-0.679657	0.0202469	-4.41124	0.000221471	0.0038205	0.59262
C2	CP:REACTOME	M27454	REACTOME_CARDIAC_CONDUCTION	R-HSA-5576891	-0.406072	-0.00179187	-4.41081	0.000221706	0.0038205	0.591605
C5	GO:BP	M42626	GOBP_AMP_CATABOLIC_PROCESS	GO:0006196	-0.713958	0.0391034	-4.41072	0.000221755	0.0038205	0.591395
C2	CP:REACTOME	M27343	REACTOME_ERCC6_CSB_AND_EHMT2_G9A_POSITIVELY_REGULATE_RRNA_EXPRESSION	R-HSA-427389	0.385916	-0.0350557	4.4093	0.000222524	0.00382753	0.588087
C5	GO:BP	M14824	GOBP_HEART_TRABECULA_FORMATION	GO:0060347	-0.5342	-0.0136408	-4.40896	0.000222709	0.00382753	0.587293
C2	CGP	M1218	BORLAK_LIVER_CANCER_EGF_UP	Table 2a	-0.504903	-0.0292922	-4.40527	0.000224723	0.00385446	0.578686
C2	CP:WIKIPATHWAYS	M40051	WP_RAS_AND_BRADYKININ_PATHWAYS_IN_COVID19	WP4969	-0.605648	0.00542361	-4.40509	0.000224825	0.00385446	0.578254
C5	GO:BP	M12067	GOBP_NEGATIVE_REGULATION_OF_FIBROBLAST_GROWTH_FACTOR_RECEPTOR_SIGNALING_PATHWAY	GO:0040037	-0.535917	0.00106718	-4.40426	0.000225278	0.00385686	0.57633
C5	GO:BP	M22999	GOBP_NEGATIVE_REGULATION_OF_HISTONE_DEACETYLATION	GO:0031064	0.95943	-0.0389485	4.40363	0.000225625	0.00385686	0.574858
C2	CGP	M38970	JINESH_BLEBBISHIELD_TO_IMMUNE_CELL_FUSION_PBSHMS_DN	Supplementary table-2 & Figure-3D Genes Downregulated in PBSHMS (blebbishield-to-immune cell fusion) Log2Fold change <0.6	-0.358031	-0.0207819	-4.40285	0.000226056	0.00385686	0.573036
C2	CGP	M5392	BERENJENO_ROCK_SIGNALING_NOT_VIA_RHOA_UP	Table 5S: RhoAi > 1	-0.550421	-0.0454627	-4.4027	0.000226137	0.00385686	0.572693
C5	GO:BP	M23870	GOBP_REGULATION_OF_SKELETAL_MUSCLE_TISSUE_GROWTH	GO:0048631	-0.833372	0.00609934	-4.40184	0.000226615	0.00385686	0.570675
C5	GO:BP	M23869	GOBP_SKELETAL_MUSCLE_TISSUE_GROWTH	GO:0048630	-0.833372	0.00609934	-4.40184	0.000226615	0.00385686	0.570675
C2	CP:BIOCARTA	M7298	BIOCARTA_ASBCELL_PATHWAY		-0.83456	0.0234207	-4.39716	0.000229221	0.00389648	0.559748
C5	GO:BP	M15144	GOBP_POSITIVE_REGULATION_OF_ERK1_AND_ERK2_CASCADE	GO:0070374	-0.388659	0.0031013	-4.3965	0.00022959	0.00389802	0.558212
C5	GO:BP	M13475	GOBP_RESPONSE_TO_ESTROGEN	GO:0043627	-0.401371	-0.0143873	-4.39514	0.000230355	0.00390628	0.555035
C5	GO:BP	M24189	GOBP_DICHOTOMOUS_SUBDIVISION_OF_AN_EPITHELIAL_TERMINAL_UNIT	GO:0060600	-0.639594	0.00957683	-4.39429	0.00023083	0.00390808	0.553063
C5	GO:BP	M11700	GOBP_POSITIVE_REGULATION_OF_ACUTE_INFLAMMATORY_RESPONSE	GO:0002675	-0.628853	0.0376195	-4.39396	0.000231018	0.00390808	0.552286
C5	GO:BP	M25308	GOBP_REGULATION_OF_LEUKOCYTE_ADHESION_TO_VASCULAR_ENDOTHELIAL_CELL	GO:1904994	-0.50684	0.0348703	-4.39323	0.000231429	0.00391031	0.550589
C5	GO:BP	M25436	GOBP_POSITIVE_REGULATION_OF_WNT_SIGNALING_PATHWAY_PLANAR_CELL_POLARITY_PATHWAY	GO:2000096	-0.645898	0.0300243	-4.39201	0.000232123	0.003914	0.547728
C2	CGP	M2533	BOSCO_EPITHELIAL_DIFFERENTIATION_MODULE	Table 4S	-0.511543	0.00299397	-4.39186	0.000232205	0.003914	0.547388
C5	GO:BP	M12623	GOBP_CELLULAR_RESPONSE_TO_CORTICOSTEROID_STIMULUS	GO:0071384	-0.430002	-0.0245693	-4.38987	0.000233336	0.00392198	0.542745
C5	GO:BP	M42640	GOBP_ANION_TRANSPORT	GO:0006820	-0.280632	-0.00763477	-4.38961	0.000233485	0.00392198	0.542134
C5	GO:BP	M10470	GOBP_REGULATION_OF_MORPHOGENESIS_OF_A_BRANCHING_STRUCTURE	GO:0060688	-0.374613	0.00351287	-4.38932	0.000233652	0.00392198	0.541455
C5	GO:BP	M15788	GOBP_SNRNA_PROCESSING	GO:0016180	0.566792	-0.0453836	4.38906	0.000233797	0.00392198	0.540859
C2	CGP	M19757	SHARMA_PILOCYTIC_ASTROCYTOMA_LOCATION_DN	Table 1: SAM score < 0	-0.66744	-0.0200528	-4.38825	0.000234263	0.00392509	0.538959
C2	CGP	M18825	KLEIN_PRIMARY_EFFUSION_LYMPHOMA_DN	Table 2S	-0.330873	0.00905421	-4.38773	0.000234558	0.00392534	0.537756
C2	CGP	M18299	YANG_BREAST_CANCER_ESR1_UP	Table 1S: Relative expression +	-0.394142	-0.0598398	-4.38714	0.000234899	0.00392638	0.536365
C2	CGP	M17552	MAINA_VHL_TARGETS_DN	Table 2: Microarray fold change < 0 or -	-0.454735	-0.0469321	-4.38479	0.00023625	0.00394425	0.530886
C5	GO:BP	M42960	GOBP_MATURE_CONVENTIONAL_DENDRITIC_CELL_DIFFERENTIATION	GO:0097029	-0.951299	0.0667159	-4.38338	0.000237068	0.00395319	0.527586
C2	CGP	M1259	SASAI_RESISTANCE_TO_NEOPLASTIC_TRANSFROMATION	Table 1	-0.35921	-0.0308223	-4.38283	0.000237382	0.00395373	0.526321
C2	CP:REACTOME	M3634	REACTOME_CASPASE_MEDIATED_CLEAVAGE_OF_CYTOSKELETAL_PROTEINS	R-HSA-264870	0.639166	-0.0555382	4.38178	0.00023799	0.00395917	0.523873
C2	CGP	M17534	LEE_DOUBLE_POLAR_THYMOCYTE	Table 3-4S: SOM C3: DP vs other	-0.396692	0.00552566	-4.38098	0.000238461	0.00396229	0.521987
C2	CP:WIKIPATHWAYS	M39381	WP_IMATINIB_AND_CHRONIC_MYELOID_LEUKEMIA	WP3640	-0.515162	0.00593166	-4.38032	0.000238843	0.00396394	0.520456
C2	CP:REACTOME	M27319	REACTOME_SIALIC_ACID_METABOLISM	R-HSA-4085001	-0.397622	0.0158217	-4.37775	0.000240346	0.00398277	0.514461
C2	CP:WIKIPATHWAYS	M39819	WP_EICOSANOID_METABOLISM_VIA_CYTOCHROME_P450_MONOOXYGENASES_PATHWAY	WP4720	-0.991472	0.0117424	-4.37721	0.000240666	0.00398277	0.513193
C5	GO:BP	M2198	GOBP_ACTIVATION_OF_ADENYLATE_CYCLASE_ACTIVITY	GO:0007190	-0.496593	0.0214331	-4.37693	0.000240829	0.00398277	0.512543
C2	CP:REACTOME	M702	REACTOME_ACYL_CHAIN_REMODELLING_OF_PE	R-HSA-1482839	-0.480522	-0.0215449	-4.37644	0.000241115	0.0039828	0.51141
C5	GO:BP	M15980	GOBP_POSITIVE_REGULATION_OF_SMALL_GTPASE_MEDIATED_SIGNAL_TRANSDUCTION	GO:0051057	-0.437206	0.0013415	-4.37402	0.000242547	0.0039991	0.505752
C5	GO:BP	M23922	GOBP_LEUKOCYTE_TETHERING_OR_ROLLING	GO:0050901	-0.444878	0.00976845	-4.37381	0.000242672	0.0039991	0.505259
C5	GO:BP	M12252	GOBP_POSITIVE_REGULATION_OF_MUSCLE_CONTRACTION	GO:0045933	-0.560646	-0.0153237	-4.37297	0.000243166	0.00399969	0.503315
C2	CGP	M14487	HOEGERKORP_CD44_TARGETS_DIRECT_UP	Table 1	-0.451581	0.00897152	-4.37279	0.000243278	0.00399969	0.502876
C2	CGP	M3238	SMID_BREAST_CANCER_RELAPSE_IN_BONE_UP	Fig 1S: bone up	-0.326363	-0.00759548	-4.3722	0.000243627	0.00400073	0.501507
C5	GO:BP	M11175	GOBP_RENAL_VESICLE_DEVELOPMENT	GO:0072087	-0.437623	0.0181948	-4.36951	0.000245234	0.00402242	0.495225
C5	GO:BP	M13921	GOBP_REGULATION_OF_NERVOUS_SYSTEM_PROCESS	GO:0031644	-0.338567	-0.00415094	-4.36875	0.000245687	0.00402513	0.493464
C5	GO:BP	M10794	GOBP_SMOOTH_MUSCLE_CELL_DIFFERENTIATION	GO:0051145	-0.380431	-0.00718224	-4.36483	0.00024805	0.0040591	0.48432
C5	GO:BP	M25567	GOBP_NEGATIVE_REGULATION_OF_DENDRITIC_CELL_DIFFERENTIATION	GO:2001199	-0.968804	-0.00925781	-4.36306	0.000249127	0.00407198	0.480178
C5	GO:BP	M14282	GOBP_METANEPHRIC_MESENCHYME_DEVELOPMENT	GO:0072075	-0.377705	-0.017776	-4.36179	0.000249898	0.00407983	0.477226
C2	CGP	M19437	ALONSO_METASTASIS_NEURAL_UP	Table 4	-0.624259	-0.0266865	-4.36092	0.000250433	0.00408171	0.475185
C5	GO:BP	M16557	GOBP_ENDOCRINE_PROCESS	GO:0050886	-0.385537	-0.0251537	-4.36035	0.000250783	0.00408171	0.47385
C2	CP:REACTOME	M27613	REACTOME_RRNA_MODIFICATION_IN_THE_NUCLEUS_AND_CYTOSOL	R-HSA-6790901	0.471601	-0.0787821	4.36018	0.000250886	0.00408171	0.473456
C5	GO:BP	M11366	GOBP_EXTRACELLULAR_MATRIX_ASSEMBLY	GO:0085029	-0.515159	-0.00576413	-4.35892	0.00025166	0.00408955	0.470514
C5	GO:BP	M15581	GOBP_RESPONSE_TO_OXYGEN_RADICAL	GO:0000305	-0.552579	-0.0186698	-4.35829	0.000252046	0.00408992	0.469052
C2	CGP	M1951	MEISSNER_NPC_HCP_WITH_H3K4ME2	Table 2S: NPC(P18): HCP, K4me2	-0.405242	-0.00162236	-4.35793	0.000252266	0.00408992	0.468216
C5	GO:BP	M24652	GOBP_TUBULIN_DEACETYLATION	GO:0090042	0.732508	-0.0444767	4.35736	0.000252621	0.00409018	0.466874
C2	CP:REACTOME	M27590	REACTOME_PROCESSING_OF_DNA_DOUBLE_STRAND_BREAK_ENDS	R-HSA-5693607	0.457141	-0.0411355	4.35696	0.000252866	0.00409018	0.465949
C2	CGP	M13462	LUI_THYROID_CANCER_CLUSTER_5	Table 1S: Cluster 5	-0.660349	-0.0372543	-4.35277	0.000255469	0.00412753	0.456164
C2	CP:REACTOME	M2158	REACTOME_BASE_EXCISION_REPAIR	R-HSA-73884	0.407122	-0.0542355	4.35172	0.000256121	0.00412898	0.453731
C2	CP:REACTOME	M29594	REACTOME_SNRNP_ASSEMBLY	R-HSA-191859	0.588657	-0.0618891	4.35129	0.000256391	0.00412898	0.452724
C2	CGP	M1516	HU_GENOTOXIN_ACTION_DIRECT_VS_INDIRECT_4HR	Table 4	0.37656	-0.047087	4.35053	0.000256869	0.00412898	0.450943
C5	GO:BP	M23847	GOBP_ISOTYPE_SWITCHING_TO_IGA_ISOTYPES	GO:0048290	0.757358	-0.0808073	4.35043	0.00025693	0.00412898	0.450716
C5	GO:BP	M11151	GOBP_POSITIVE_REGULATION_OF_MAPK_CASCADE	GO:0043410	-0.293453	-0.0160938	-4.35027	0.000257031	0.00412898	0.450343
C5	GO:BP	M24219	GOBP_EPITHELIAL_CELL_PROLIFERATION_INVOLVED_IN_PROSTATE_GLAND_DEVELOPMENT	GO:0060767	-0.642887	-0.0222171	-4.34972	0.000257375	0.00412977	0.449065
C5	GO:BP	M24634	GOBP_PROTEIN_K6_LINKED_UBIQUITINATION	GO:0085020	0.528505	-0.0808661	4.349	0.00025783	0.00413235	0.447377
C5	GO:BP	M11618	GOBP_CRANIAL_NERVE_DEVELOPMENT	GO:0021545	-0.334744	-0.0134093	-4.34659	0.000259352	0.004152	0.441754
C5	GO:BP	M25535	GOBP_POSITIVE_REGULATION_OF_STEROID_HORMONE_SECRETION	GO:2000833	-0.864496	-0.00460857	-4.34582	0.000259838	0.00415504	0.439965
C5	GO:BP	M23567	GOBP_NUCLEOLAR_LARGE_RRNA_TRANSCRIPTION_BY_RNA_POLYMERASE_I	GO:0042790	0.655594	-0.048201	4.34519	0.000260238	0.0041567	0.438496
C5	GO:BP	M16085	GOBP_PARASYMPATHETIC_NERVOUS_SYSTEM_DEVELOPMENT	GO:0048486	-0.576448	-0.0160563	-4.34403	0.000260979	0.00416378	0.435782
C2	CGP	M8696	VALK_AML_CLUSTER_7	Supplementary Table G1	-0.577242	-0.029718	-4.34142	0.000262645	0.00418086	0.429703
C5	GO:BP	M29022	GOBP_NEGATIVE_REGULATION_OF_WNT_SIGNALING_PATHWAY_INVOLVED_IN_HEART_DEVELOPMENT	GO:0003308	-0.877169	-0.0100519	-4.34142	0.000262645	0.00418086	0.429701
C5	GO:BP	M23354	GOBP_MONOUBIQUITINATED_PROTEIN_DEUBIQUITINATION	GO:0035520	0.734925	-0.0245898	4.33898	0.000264215	0.00420108	0.424009
C2	CGP	M16643	VERRECCHIA_DELAYED_RESPONSE_TO_TGFB1	Table 1: Clusters 4-6	-0.444033	-0.0187846	-4.33802	0.000264839	0.00420341	0.421758
C2	CGP	M1126	HUMMERICH_MALIGNANT_SKIN_TUMOR_UP	Table 1b: Co. vs SCC > 0	-0.773375	0.0106061	-4.3376	0.000265107	0.00420341	0.420792
C5	GO:BP	M23829	GOBP_POSITIVE_REGULATION_OF_DEVELOPMENTAL_PIGMENTATION	GO:0048087	0.708525	0.00117009	4.33737	0.000265261	0.00420341	0.420237
C2	CGP	M11756	WOTTON_RUNX_TARGETS_UP	Table 1	-0.648458	-0.0141997	-4.33457	0.000267081	0.0042239	0.413706
C2	CP:KEGG	M7253	KEGG_FOCAL_ADHESION	hsa04510	-0.336276	-0.0216982	-4.33445	0.000267157	0.0042239	0.413435
C5	GO:BP	M16027	GOBP_RIBONUCLEOPROTEIN_COMPLEX_BIOGENESIS	GO:0022613	0.499212	-0.0585574	4.33246	0.000268459	0.00423249	0.40879
C5	GO:BP	M14695	GOBP_HISTONE_H2A_ACETYLATION	GO:0043968	0.693002	-0.0407832	4.33236	0.000268524	0.00423249	0.40856
C5	GO:BP	M18489	GOBP_DNA_RECOMBINATION	GO:0006310	0.463685	-0.0319558	4.33224	0.000268605	0.00423249	0.408271
C5	GO:BP	M14269	GOBP_RESPONSE_TO_VITAMIN_D	GO:0033280	-0.542833	-0.00503139	-4.33135	0.000269185	0.00423687	0.406211
C2	CGP	M1818	MATZUK_STEROIDOGENESIS	Fig. 4: Steroidogenesis	-0.636376	-0.0114271	-4.32849	0.000271071	0.00426177	0.399542
C2	CP:WIKIPATHWAYS	M42530	WP_KALLMANN_SYNDROME	WP5074	-0.518525	0.020332	-4.3259	0.000272792	0.00428403	0.393497
C5	GO:BP	M16250	GOBP_POSITIVE_REGULATION_OF_MONOCYTE_CHEMOTAXIS	GO:0090026	-0.685743	0.0509056	-4.32513	0.000273306	0.0042873	0.391699
C5	GO:BP	M42793	GOBP_MYCOTOXIN_METABOLIC_PROCESS	GO:0043385	-0.785276	0.0263084	-4.3239	0.000274129	0.00429352	0.388829
C5	GO:BP	M42645	GOBP_ZYGOTIC_DETERMINATION_OF_ANTERIOR_POSTERIOR_AXIS_EMBRYO	GO:0007354	-1.06123	-0.00402955	-4.32347	0.000274418	0.00429352	0.387822
C5	GO:BP	M11666	GOBP_ENDOCARDIAL_CUSHION_MORPHOGENESIS	GO:0003203	-0.40333	-0.010985	-4.32288	0.000274817	0.00429352	0.386436
C2	CGP	M8599	CHIARADONNA_NEOPLASTIC_TRANSFORMATION_KRAS_CDC25_UP	Table 1S: kras-DN Up regulated genes	-0.405186	-0.0454265	-4.32271	0.000274928	0.00429352	0.386051
C5	GO:BP	M22550	GOBP_ADULT_FEEDING_BEHAVIOR	GO:0008343	-0.877679	-0.0389412	-4.32146	0.000275766	0.00430182	0.383145
C5	GO:BP	M15210	GOBP_REGULATION_OF_PHAGOCYTOSIS	GO:0050764	-0.381723	-0.00144177	-4.32041	0.000276479	0.00430492	0.380676
C2	CGP	M13796	THUM_MIR21_TARGETS_HEART_DISEASE_UP	Table 2S: upregulated genes	-0.514596	0.0153959	-4.32026	0.000276579	0.00430492	0.380333
C5	GO:BP	M42616	GOBP_HIS_PURKINJE_SYSTEM_DEVELOPMENT	GO:0003164	-0.550871	-0.032697	-4.31904	0.000277402	0.00431295	0.377495
C2	CGP	M15267	FUJII_YBX1_TARGETS_UP	Table 1S	-0.443037	-0.00245504	-4.31814	0.000278012	0.00431766	0.375395
C5	GO:BP	M12042	GOBP_NEGATIVE_REGULATION_OF_COAGULATION	GO:0050819	-0.593425	0.0261134	-4.31607	0.00027942	0.00433058	0.370572
C5	GO:BP	M22434	GOBP_L_SERINE_BIOSYNTHETIC_PROCESS	GO:0006564	-0.770282	0.0257893	-4.31601	0.000279462	0.00433058	0.37043
C5	GO:BP	M10471	GOBP_RESPONSE_TO_ELECTRICAL_STIMULUS	GO:0051602	-0.364908	0.00133554	-4.31514	0.000280061	0.00433227	0.368385
C5	GO:BP	M42759	GOBP_RESPONSE_TO_LUTEINIZING_HORMONE	GO:0034699	-0.755173	0.0206871	-4.31495	0.000280189	0.00433227	0.367949
C2	CGP	M16637	LIU_CDX2_TARGETS_UP	Table 1	-0.555212	0.00303973	-4.31449	0.000280505	0.00433238	0.366871
C5	GO:BP	M12625	GOBP_COBALAMIN_METABOLIC_PROCESS	GO:0009235	0.488516	-0.0662735	4.31333	0.000281296	0.00433982	0.364183
C5	GO:BP	M10054	GOBP_POSITIVE_REGULATION_OF_EPITHELIAL_CELL_DIFFERENTIATION	GO:0030858	-0.383073	0.00773169	-4.31259	0.000281804	0.00434258	0.362458
C2	CP:REACTOME	M976	REACTOME_GABA_RECEPTOR_ACTIVATION	R-HSA-977443	-0.349104	0.0191251	-4.31174	0.000282395	0.00434258	0.360459
C5	GO:BP	M23363	GOBP_C_TERMINAL_PROTEIN_DEGLUTAMYLATION	GO:0035609	-0.730209	0.00107472	-4.31172	0.000282404	0.00434258	0.360428
C2	CP:BIOCARTA	M22003	BIOCARTA_EICOSANOID_PATHWAY		-0.577441	-0.00704142	-4.31093	0.000282956	0.0043463	0.358565
C2	CP:REACTOME	M27793	REACTOME_ARYL_HYDROCARBON_RECEPTOR_SIGNALLING	R-HSA-8937144	0.697548	-0.0485952	4.308	0.000284984	0.00437267	0.351744
C5	GO:BP	M16923	GOBP_REGULATION_OF_OSSIFICATION	GO:0030278	-0.377469	-0.00955707	-4.30717	0.000285566	0.0043768	0.349798
C5	GO:BP	M22889	GOBP_CGMP_MEDIATED_SIGNALING	GO:0019934	-0.571195	0.0284099	-4.30577	0.000286539	0.00438692	0.346549
C2	CGP	M1983	SCHOEN_NFKB_SIGNALING	Fig. 2A	-0.5276	-0.000345967	-4.30432	0.000287555	0.00439596	0.343167
C2	CP:KEGG	M9488	KEGG_RETINOL_METABOLISM	hsa00830	-0.520724	0.0299655	-4.30404	0.000287756	0.00439596	0.342501
C2	CGP	M17079	VECCHI_GASTRIC_CANCER_ADVANCED_VS_EARLY_UP	Table 2S	-0.428509	0.0192087	-4.30141	0.00028961	0.00441947	0.336369
C5	GO:BP	M24180	GOBP_DIAPHRAGM_DEVELOPMENT	GO:0060539	-0.79165	-0.00985186	-4.30042	0.000290309	0.00442128	0.334069
C2	CGP	M2443	PLASARI_TGFB1_TARGETS_1HR_UP	Table 3S: 1h TGFB1 treated vs untreated: Fold change > 0	-0.527808	-0.0422854	-4.29992	0.000290667	0.00442128	0.332893
C5	GO:BP	M11530	GOBP_POSITIVE_REGULATION_OF_PROTEIN_CONTAINING_COMPLEX_DISASSEMBLY	GO:0043243	-0.393653	-0.029209	-4.29991	0.000290674	0.00442128	0.332867
C5	GO:BP	M11870	GOBP_GABAERGIC_NEURON_DIFFERENTIATION	GO:0097154	-0.797383	0.00177903	-4.29698	0.000292758	0.00444628	0.326048
C2	CP:REACTOME	M17879	REACTOME_COMMON_PATHWAY_OF_FIBRIN_CLOT_FORMATION	R-HSA-140875	-0.699961	0.0171341	-4.29671	0.000292952	0.00444628	0.325413
C5	GO:BP	M10461	GOBP_OUTFLOW_TRACT_SEPTUM_MORPHOGENESIS	GO:0003148	-0.502913	0.00340841	-4.29542	0.000293874	0.00445328	0.322415
C2	CP:WIKIPATHWAYS	M39534	WP_MAMMARY_GLAND_DEVELOPMENT_PATHWAY_INVOLUTION_STAGE_4_OF_4	WP2815	-0.545115	-0.0873835	-4.29518	0.000294049	0.00445328	0.321847
C2	CP:REACTOME	M27337	REACTOME_SODIUM_PROTON_EXCHANGERS	R-HSA-425986	0.498679	-0.02179	4.29408	0.000294839	0.0044538	0.319283
C5	GO:BP	M42897	GOBP_INTRACELLULAR_PROTEIN_TRANSMEMBRANE_TRANSPORT	GO:0065002	0.439036	-0.0600278	4.29394	0.000294939	0.0044538	0.31896
C2	CGP	M11640	LEE_LIVER_CANCER_CIPROFIBRATE_DN	GSE1897: top 100 down-regulated in CIP; convertied to human orthologs	-0.453012	0.0289814	-4.29356	0.000295218	0.0044538	0.318058
C5	GO:BP	M11251	GOBP_ORGANIC_HYDROXY_COMPOUND_METABOLIC_PROCESS	GO:1901615	-0.29981	-0.0290828	-4.29337	0.000295354	0.0044538	0.31762
C5	GO:BP	M16952	GOBP_POSITIVE_REGULATION_OF_OSSIFICATION	GO:0045778	-0.408129	-0.00679079	-4.29115	0.000296955	0.00447314	0.312458
C5	GO:BP	M16279	GOBP_POSITIVE_REGULATION_OF_NITRIC_OXIDE_SYNTHASE_ACTIVITY	GO:0051000	-0.439108	-0.0485663	-4.28766	0.0002995	0.0045027	0.304308
C5	GO:BP	M29351	GOBP_POSITIVE_REGULATION_OF_ATP_METABOLIC_PROCESS	GO:1903580	-0.394595	-0.0192954	-4.28758	0.000299559	0.0045027	0.304121
C5	GO:BP	M22402	GOBP_TRANSCRIPTION_BY_RNA_POLYMERASE_I	GO:0006360	0.477365	-0.0531941	4.28543	0.000301134	0.00452152	0.299115
C5	GO:BP	M12058	GOBP_REGULATION_OF_EPITHELIAL_CELL_DIFFERENTIATION	GO:0030856	-0.321723	-0.00427837	-4.28427	0.000301991	0.00452955	0.296401
C2	CP:REACTOME	M27582	REACTOME_DNA_DOUBLE_STRAND_BREAK_REPAIR	R-HSA-5693532	0.464866	-0.039878	4.28338	0.000302645	0.00453399	0.294338
C5	GO:BP	M24539	GOBP_NEPHRON_MORPHOGENESIS	GO:0072028	-0.319155	0.00592205	-4.28299	0.000302934	0.00453399	0.293426
C5	GO:BP	M11408	GOBP_VASCULAR_ASSOCIATED_SMOOTH_MUSCLE_CELL_DIFFERENTIATION	GO:0035886	-0.454963	-0.0221648	-4.28248	0.000303311	0.00453478	0.29224
C2	CP:REACTOME	M794	REACTOME_ATF6_ATF6_ALPHA_ACTIVATES_CHAPERONES	R-HSA-381033	0.757928	-0.050189	4.2815	0.00030404	0.00454085	0.289946
C2	CP:BIOCARTA	M5298	BIOCARTA_STEM_PATHWAY		-1.03078	0.0142348	-4.2802	0.000305006	0.00455043	0.286919
C5	GO:BP	M14729	GOBP_MORPHOGENESIS_OF_A_BRANCHING_STRUCTURE	GO:0001763	-0.305599	-0.00511582	-4.27908	0.000305844	0.00455808	0.2843
C5	GO:BP	M10830	GOBP_MITOCHONDRIAL_DNA_METABOLIC_PROCESS	GO:0032042	0.552554	-0.0531399	4.27818	0.000306513	0.0045632	0.282215
C2	CP:WIKIPATHWAYS	M39421	WP_MIR5093P_ALTERATION_OF_YAP1ECM_AXIS	WP3967	-0.433964	-0.0372756	-4.2774	0.000307101	0.00456711	0.280383
C5	GO:BP	M3080	GOBP_RRNA_METABOLIC_PROCESS	GO:0016072	0.47699	-0.0675024	4.27693	0.000307449	0.00456744	0.279303
C5	GO:BP	M12041	GOBP_BILE_ACID_BIOSYNTHETIC_PROCESS	GO:0006699	-0.412355	0.00555338	-4.27373	0.000309866	0.00459646	0.271827
C5	GO:BP	M22770	GOBP_URATE_TRANSPORT	GO:0015747	-0.958124	-0.037807	-4.27347	0.000310058	0.00459646	0.271236
C2	CGP	M246	ANDERSEN_CHOLANGIOCARCINOMA_CLASS2	Table S1	-0.489664	-0.00582215	-4.27279	0.000310578	0.00459932	0.269636
C5	GO:BP	M10670	GOBP_FORMATION_OF_PRIMARY_GERM_LAYER	GO:0001704	-0.376692	-0.0132608	-4.27181	0.000311321	0.00460515	0.267356
C2	CGP	M3447	AMIT_SERUM_RESPONSE_60_MCF10A	Table 1S: Part-5 serum peal 60 min	-0.339346	-0.030379	-4.2714	0.000311629	0.00460515	0.266413
C2	CGP	M1782	POS_RESPONSE_TO_HISTAMINE_UP	Fig 1A: black	0.623984	-0.00836586	4.26757	0.000314564	0.00464362	0.257465
C2	CGP	M4911	JISON_SICKLE_CELL_DISEASE_DN	Table 1S: fold change < 1	0.495675	-0.0263324	4.26678	0.000315168	0.00464765	0.255635
C5	GO:BP	M10374	GOBP_REGULATION_OF_ICOSANOID_SECRETION	GO:0032303	-0.610612	-0.0155866	-4.26533	0.000316289	0.00465929	0.252243
C2	CP:REACTOME	M27940	REACTOME_FOXO_MEDIATED_TRANSCRIPTION_OF_CELL_DEATH_GENES	R-HSA-9614657	0.648364	-0.043588	4.26478	0.000316714	0.00466065	0.250963
C5	GO:BP	M24205	GOBP_REGULATION_OF_BRANCHING_INVOLVED_IN_SALIVARY_GLAND_MORPHOGENESIS	GO:0060693	-0.75566	0.012746	-4.26362	0.000317613	0.00466465	0.248259
C2	CGP	M9325	MCMURRAY_TP53_HRAS_COOPERATION_RESPONSE_DN	Table 1S: mp53/Ras vs. YAMC, norm Data < 1	-0.286416	-0.00879852	-4.26357	0.000317652	0.00466465	0.248142
C5	GO:BP	M22258	GOBP_GERMINAL_CENTER_FORMATION	GO:0002467	0.525937	-0.0161666	4.26279	0.000318254	0.00466657	0.246332
C2	CGP	M8583	STEIN_ESTROGEN_RESPONSE_NOT_VIA_ESRRA	Table 2S: Class 4 = CLASS 4	-0.453617	-0.0427351	-4.26236	0.000318587	0.00466657	0.245334
C5	GO:BP	M12604	GOBP_CELL_FATE_COMMITMENT_INVOLVED_IN_FORMATION_OF_PRIMARY_GERM_LAYER	GO:0060795	-0.432976	-0.027844	-4.26211	0.000318781	0.00466657	0.244755
C5	GO:BP	M42991	GOBP_CONSTITUTIVE_HETEROCHROMATIN_ASSEMBLY	GO:0140719	0.74784	-0.0427386	4.26126	0.000319445	0.0046686	0.242769
C2	CP:KEGG	M12294	KEGG_VIRAL_MYOCARDITIS	hsa05416	-0.381735	0.00391156	-4.26108	0.000319585	0.0046686	0.24235
C2	CP	M3008	NABA_ECM_GLYCOPROTEINS		-0.553046	0.0260397	-4.26014	0.000320319	0.00466941	0.24016
C2	CP:REACTOME	M2844	REACTOME_FORMATION_OF_FIBRIN_CLOT_CLOTTING_CASCADE	R-HSA-140877	-0.617054	0.00883415	-4.26006	0.000320386	0.00466941	0.239959
C2	CP:WIKIPATHWAYS	M40045	WP_NEPHROGENESIS	WP5052	-0.470312	0.0556713	-4.25973	0.000320646	0.00466941	0.239188
C5	GO:BP	M42679	GOBP_PEPTIDE_TRANSPORT	GO:0015833	-0.282954	-0.0223188	-4.25931	0.000320972	0.00466941	0.238217
C5	GO:BP	M10587	GOBP_PROSTATE_GLAND_MORPHOGENESIS	GO:0060512	-0.465996	0.0215018	-4.25832	0.000321747	0.0046721	0.235915
C2	CGP	M1702	CHEN_NEUROBLASTOMA_COPY_NUMBER_GAINS	Table 4S	0.44397	-0.0236866	4.25822	0.000321823	0.0046721	0.235688
C5	GO:BP	M24853	GOBP_PRESYNAPTIC_MODULATION_OF_CHEMICAL_SYNAPTIC_TRANSMISSION	GO:0099171	0.543575	-0.0225918	4.25755	0.000322353	0.00467496	0.234118
C2	CP:REACTOME	M27219	REACTOME_ECM_PROTEOGLYCANS	R-HSA-3000178	-0.535001	0.0202748	-4.2567	0.000323024	0.00467985	0.232133
C5	GO:BP	M16540	GOBP_THYROID_GLAND_DEVELOPMENT	GO:0030878	-0.461445	-0.0108777	-4.25595	0.000323611	0.00468352	0.2304
C2	CGP	M1906	VANASSE_BCL2_TARGETS_UP	Table 1: fold change > 0	-0.398931	0.0236731	-4.25454	0.000324728	0.00469313	0.227113
C5	GO:BP	M42768	GOBP_INTERLEUKIN_15_MEDIATED_SIGNALING_PATHWAY	GO:0035723	-0.90969	-0.00495973	-4.25427	0.000324945	0.00469313	0.226475
C5	GO:BP	M29135	GOBP_AMINOGLYCOSIDE_ANTIBIOTIC_METABOLIC_PROCESS	GO:0030647	-0.719725	-0.0673625	-4.25376	0.000325348	0.00469411	0.225294
C5	GO:BP	M23141	GOBP_LOW_DENSITY_LIPOPROTEIN_RECEPTOR_PARTICLE_METABOLIC_PROCESS	GO:0032799	-0.786332	-0.00313552	-4.25068	0.000327807	0.00471918	0.218105
C2	CGP	M555	HOLLERN_ADENOMYOEPITHELIAL_BREAST_TUMOR	File S1: Upregulated_in_Adenomyoepithelioma	-0.523122	-0.0186118	-4.25061	0.000327865	0.00471918	0.217938
C2	CGP	M376	PUJANA_BREAST_CANCER_WITH_BRCA1_MUTATED_DN	Table 4S: Difference < 0	1.08406	-0.0472528	4.25022	0.000328179	0.00471918	0.217024
C2	CGP	M6225	WANG_BARRETTS_ESOPHAGUS_UP	Table 1S: Fold change > 1	-0.411023	-0.0311965	-4.2499	0.000328431	0.00471918	0.216291
C2	CGP	M2216	WIERENGA_STAT5A_TARGETS_GROUP2	Table 4S	-0.432049	0.0263031	-4.24865	0.000329435	0.00472876	0.213378
C2	CGP	M2407	PEDERSEN_METASTASIS_BY_ERBB2_ISOFORM_1	Table 1S: Probeset average sheet: 611- 15h, 60h and HER2-60h regulated	-0.438486	-0.0493546	-4.24771	0.000330192	0.00473478	0.211188
C2	CGP	M34021	BLANCO_MELO_COVID19_BRONCHIAL_EPITHELIAL_CELLS_SARS_COV_2_INFECTION_DN	Table S2. Differential Gene Expression Analysis of Experiments Performed in NHBE Cells, Related to Figure 2. log2(FC)<-0.58, padj<0.05	-0.483102	0.0448138	-4.24725	0.000330563	0.00473526	0.210116
C2	CGP	M1778	ZHANG_GATA6_TARGETS_DN	Fig 4a	-0.352258	-0.0259709	-4.24601	0.000331566	0.00474478	0.207225
C5	GO:BP	M23186	GOBP_POSITIVE_REGULATION_OF_GLUCOKINASE_ACTIVITY	GO:0033133	-0.749215	-0.0377328	-4.24551	0.000331971	0.00474572	0.206062
C2	CGP	M14787	CLAUS_PGR_POSITIVE_MENINGIOMA_DN	Table 1: Down-regulated	-0.638224	-0.0175264	-4.24467	0.000332653	0.00475064	0.204102
C2	CGP	M14693	VANTVEER_BREAST_CANCER_POOR_PROGNOSIS	Table 2S: top 70 with |correlation| > 0.3	-0.420071	-0.0315226	-4.24415	0.000333081	0.00475133	0.202877
C5	GO:BP	M24466	GOBP_CELLULAR_RESPONSE_TO_PURINE_CONTAINING_COMPOUND	GO:0071415	-0.634064	0.0484427	-4.24378	0.000333379	0.00475133	0.202022
C5	GO:BP	M3753	GOBP_HORMONE_METABOLIC_PROCESS	GO:0042445	-0.310367	-0.00537936	-4.24304	0.000333978	0.00475504	0.200308
C2	CGP	M10371	BENPORATH_ES_WITH_H3K27ME3	Table 1S: H3K27 bound	-0.444276	0.0150272	-4.24246	0.000334456	0.00475512	0.198944
C5	GO:BP	M15157	GOBP_POSITIVE_REGULATION_OF_PEPTIDE_SECRETION	GO:0002793	-0.310443	-0.0180978	-4.24221	0.000334662	0.00475512	0.198356
C5	GO:BP	M24389	GOBP_POSITIVE_REGULATION_OF_UTERINE_SMOOTH_MUSCLE_CONTRACTION	GO:0070474	-0.962153	-0.0200801	-4.24123	0.000335461	0.00476164	0.196082
C5	GO:BP	M34253	GOBP_REGULATION_OF_PEPTIDE_TRANSPORT	GO:0090087	-0.298182	-0.0226332	-4.24056	0.000336007	0.00476457	0.19453
C2	CP:BIOCARTA	M22046	BIOCARTA_RNAPOL3_PATHWAY		0.966894	-0.0195173	4.23844	0.000337751	0.00478132	0.18959
C2	CGP	M10319	WALLACE_PROSTATE_CANCER_RACE_UP	Table 2S	-0.467319	0.0255044	-4.2383	0.00033787	0.00478132	0.189254
C5	GO:BP	M16492	GOBP_ISOPRENOID_METABOLIC_PROCESS	GO:0006720	-0.401811	-0.0039102	-4.23626	0.000339553	0.00479912	0.184511
C5	GO:BP	M13330	GOBP_FAT_SOLUBLE_VITAMIN_METABOLIC_PROCESS	GO:0006775	-0.562764	0.0221894	-4.23595	0.000339812	0.00479912	0.183784
C5	GO:BP	M14807	GOBP_CARDIOLIPIN_METABOLIC_PROCESS	GO:0032048	0.587681	-0.0313313	4.23496	0.000340637	0.00480555	0.18147
C5	GO:BP	M25158	GOBP_REGULATION_OF_PROTEIN_FOLDING	GO:1903332	0.62277	-0.0564633	4.23458	0.000340953	0.00480555	0.180586
C5	GO:BP	M25540	GOBP_POSITIVE_REGULATION_OF_SKELETAL_MUSCLE_CELL_DIFFERENTIATION	GO:2001016	-0.581898	-0.00432825	-4.23273	0.0003425	0.00481781	0.176266
C2	CGP	M27969	GARGALOVIC_RESPONSE_TO_OXIDIZED_PHOSPHOLIPIDS_LIGHTGREEN_DN	Table 1S: module=lightgreen & fold change < 0.667	0.738224	0.0173178	4.23271	0.00034251	0.00481781	0.176239
C2	CP:REACTOME	M1074	REACTOME_NUCLEOTIDE_BINDING_DOMAIN_LEUCINE_RICH_REPEAT_CONTAINING_RECEPTOR_NLR_SIGNALING_PATHWAYS	R-HSA-168643	0.444696	-0.0452204	4.23215	0.000342984	0.00481965	0.174918
C5	GO:BP	M13425	GOBP_MAINTENANCE_OF_GASTROINTESTINAL_EPITHELIUM	GO:0030277	-0.511224	0.0463348	-4.23138	0.000343628	0.00482386	0.173129
C2	CGP	M2213	WIERENGA_STAT5A_TARGETS_DN	Table 2S: Fold change STAT3A(1*6)-ER < 1	-0.260379	-0.016337	-4.22955	0.00034517	0.00484066	0.168858
C2	CP:REACTOME	M27335	REACTOME_BICARBONATE_TRANSPORTERS	R-HSA-425381	-0.504879	0.014396	-4.22516	0.000348887	0.00488791	0.158637
C2	CP:PID	M42	PID_DNA_PK_PATHWAY		0.790456	-0.0222324	4.22213	0.000351479	0.00491931	0.151574
C5	GO:BP	M15131	GOBP_HISTONE_H4_K16_ACETYLATION	GO:0043984	0.764044	-0.0377222	4.22066	0.00035274	0.00492694	0.148159
C2	CP:WIKIPATHWAYS	M39749	WP_ALTERNATIVE_PATHWAY_OF_FETAL_ANDROGEN_SYNTHESIS	WP4524	-0.815262	-0.0501018	-4.22007	0.000353251	0.00492694	0.146778
C5	GO:BP	M11034	GOBP_C21_STEROID_HORMONE_METABOLIC_PROCESS	GO:0008207	-0.47971	-0.0305826	-4.22002	0.000353297	0.00492694	0.146655
C2	CGP	M17275	TAKEDA_TARGETS_OF_NUP98_HOXA9_FUSION_8D_UP	Table 3S	-0.370133	-0.00478882	-4.21962	0.000353638	0.00492694	0.145734
C2	CGP	M2970	WILLIAMS_ESR1_TARGETS_UP	Table 1	-0.443954	-0.0498596	-4.21945	0.000353781	0.00492694	0.145348
C5	GO:BP	M13820	GOBP_RESPONSE_TO_CAFFEINE	GO:0031000	-0.481652	0.0308857	-4.21503	0.000357621	0.00497548	0.135047
C2	CP:REACTOME	M16441	REACTOME_INTEGRIN_CELL_SURFACE_INTERACTIONS	R-HSA-216083	-0.487786	0.0016466	-4.21462	0.000357983	0.00497557	0.134083
C2	CGP	M34006	BLANCO_MELO_HUMAN_PARAINFLUENZA_VIRUS_3_INFECTION_A594_CELLS_UP	Table S1. Differential Gene Expression Analysis of Respiratory Virus Infections in Cell Lines, Related to Figure 1. log2(FC)>1.58, padj<0.05	-0.312183	-0.00471369	-4.21196	0.000360313	0.00500287	0.127893
C2	CGP	M13696	DAUER_STAT3_TARGETS_DN	Table 2	-0.356902	-0.0242074	-4.21157	0.00036066	0.00500287	0.126975
C2	CP:REACTOME	M725	REACTOME_TRANSPORT_OF_MATURE_TRANSCRIPT_TO_CYTOPLASM	R-HSA-72202	0.716134	-0.0425301	4.20907	0.000362868	0.00502673	0.121153
C5	GO:BP	M12955	GOBP_NEGATIVE_REGULATION_OF_HEMOPOIESIS	GO:1903707	-0.299448	-0.0137762	-4.20835	0.000363501	0.00502673	0.119491
C2	CGP	M1620	SARTIPY_BLUNTED_BY_INSULIN_RESISTANCE_DN	Table 5	0.390359	-0.0341384	4.20832	0.000363528	0.00502673	0.119421
C5	GO:BP	M10958	GOBP_TRNA_METABOLIC_PROCESS	GO:0006399	0.557061	-0.0529419	4.208	0.000363815	0.00502673	0.118669
C2	CP:PID	M77	PID_WNT_SIGNALING_PATHWAY		-0.308622	-0.00185173	-4.20738	0.000364367	0.00502941	0.117222
C5	GO:BP	M29047	GOBP_PHOSPHAGEN_METABOLIC_PROCESS	GO:0006599	-0.916672	-0.0357964	-4.20655	0.00036511	0.00503471	0.115279
C5	GO:BP	M25271	GOBP_NEGATIVE_REGULATION_OF_METALLOENDOPEPTIDASE_ACTIVITY	GO:1904684	-0.99762	-0.00901253	-4.20519	0.000366324	0.00504649	0.112112
C2	CGP	M762	MYLLYKANGAS_AMPLIFICATION_HOT_SPOT_29	Table 1: 7p22-p13	-0.610248	-0.0240666	-4.20402	0.000367367	0.00505275	0.109399
C5	GO:BP	M14428	GOBP_REGULATION_OF_HISTONE_H3_K4_METHYLATION	GO:0051569	0.743051	-0.0435179	4.20387	0.000367499	0.00505275	0.109058
C2	CP:WIKIPATHWAYS	M39366	WP_HEMATOPOIETIC_STEM_CELL_DIFFERENTIATION	WP2849	-0.538805	-0.00415332	-4.20256	0.000368676	0.005063	0.106008
C2	CGP	M362	LE_SKI_TARGETS_UP	Table 1S	-0.523853	-0.0394229	-4.20224	0.000368966	0.005063	0.105256
C5	GO:BP	M6401	GOBP_REGULATION_OF_CELL_CELL_ADHESION	GO:0022407	-0.241722	-0.00170231	-4.20139	0.000369737	0.00506862	0.103264
C5	GO:BP	M10205	GOBP_G_PROTEIN_COUPLED_PURINERGIC_RECEPTOR_SIGNALING_PATHWAY	GO:0035588	-0.585743	0.00870552	-4.19782	0.000372972	0.00510796	0.0949576
C2	CGP	M11581	COLIN_PILOCYTIC_ASTROCYTOMA_VS_GLIOBLASTOMA_UP	Table 1	-0.478734	-0.023867	-4.19681	0.000373889	0.00511552	0.0926156
C2	CP:BIOCARTA	M1473	BIOCARTA_BLYMPHOCYTE_PATHWAY		-0.866625	0.0850567	-4.19595	0.00037468	0.00512136	0.0905978
C5	GO:BP	M23464	GOBP_NON_CANONICAL_WNT_SIGNALING_PATHWAY_VIA_MAPK_CASCADE	GO:0038030	-0.69699	-0.0213458	-4.19261	0.00037775	0.00515829	0.0828165
C5	GO:BP	M13539	GOBP_RIBONUCLEOPROTEIN_COMPLEX_SUBUNIT_ORGANIZATION	GO:0071826	0.491098	-0.0376683	4.1922	0.000378125	0.00515839	0.0818696
C5	GO:BP	M23782	GOBP_ICOSANOID_BIOSYNTHETIC_PROCESS	GO:0046456	-0.465681	-0.0123859	-4.19096	0.000379269	0.00516582	0.0789893
C5	GO:BP	M24163	GOBP_BRANCHING_INVOLVED_IN_PROSTATE_GLAND_MORPHOGENESIS	GO:0060442	-0.692392	0.0235712	-4.19081	0.000379406	0.00516582	0.0786431
C2	CGP	M4680	DAVICIONI_TARGETS_OF_PAX_FOXO1_FUSIONS_UP	Table 3S: Mean Fold-Difference > 0	-0.277051	-0.0181845	-4.19026	0.000379922	0.00516783	0.0773465
C5	GO:BP	M12859	GOBP_EMBRYONIC_DIGESTIVE_TRACT_DEVELOPMENT	GO:0048566	-0.565619	0.0197975	-4.18706	0.000382896	0.00519859	0.069911
C5	GO:BP	M25316	GOBP_REGULATION_OF_METALLOPEPTIDASE_ACTIVITY	GO:1905048	-0.517187	-0.0707597	-4.18703	0.000382925	0.00519859	0.0698389
C5	GO:BP	M23494	GOBP_SNRNA_MODIFICATION	GO:0040031	0.713248	-0.00856111	4.18619	0.00038371	0.00520421	0.0678854
C5	GO:BP	M12886	GOBP_REGULATION_OF_ENDOCRINE_PROCESS	GO:0044060	-0.430953	-0.0149906	-4.18538	0.000384473	0.00520952	0.0659901
C2	CP:REACTOME	M26914	REACTOME_NEUROTRANSMITTER_CLEARANCE	R-HSA-112311	-0.593926	-0.0350683	-4.18494	0.000384888	0.00521011	0.0649622
C2	CP:REACTOME	M868	REACTOME_CHROMOSOME_MAINTENANCE	R-HSA-73886	0.357126	-0.049479	4.18298	0.000386733	0.00523004	0.0604009
C2	CGP	M1618	LIU_SMARCA4_TARGETS	Suppl. file BRG1resp.xls	-0.582144	-0.00242518	-4.18168	0.000387959	0.00523665	0.0573823
C2	CGP	M8556	OSADA_ASCL1_TARGETS_UP	Table 1S	-0.449918	-0.00377485	-4.18167	0.000387969	0.00523665	0.0573584
C5	GO:BP	M14645	GOBP_LEUKOCYTE_CELL_CELL_ADHESION	GO:0007159	-0.246126	0.000340396	-4.18053	0.000389055	0.00524269	0.054694
C2	CGP	M18694	LIU_COMMON_CANCER_GENES	Supplementary Data 2D	0.587054	-0.0534445	4.18014	0.000389425	0.00524269	0.0537867
C5	GO:BP	M12907	GOBP_PROTEIN_LOCALIZATION_TO_CHROMOSOME_TELOMERIC_REGION	GO:0070198	0.665382	-0.0570335	4.18002	0.000389538	0.00524269	0.0535092
[truncated: 12,982 more rows]

## Sheet: smarcd2_DHT _vs_ control_DHT
gs_cat	gs_subcat	gs_id	gs_name	gs_exact_source	GSVA score difference	Average GSVA score	t	P.Value	adj.P.Val	B
[truncated: 14,024 more rows]

[truncated: 5 more sheets: smarcd2_no _vs_ control_no, smarcd3_DHT _vs_ control_DHT, smarcd3_no _vs_ control_no, ar_DHT _vs_ control_DHT, ar_no _vs_ control_no]
